# Supplementary material for: In situ transcriptomic analysis of spermatocytes in non-obstructive azoospermia reveals senescence-like states in arrested spermatocytes
Source: Genes Dis. 2024 Jan 3;12(1):101205. doi: 10.1016/j.gendis.2024.101205 (PMC11462241; doi:10.1016/j.gendis.2024.101205)
Supplement: Multimedia component 2 [file mmc2.xlsx]

## Sheet: Sheet1
Table S1 Diagnosis information of patients
Number	Diagnosis	Sex	Age
241	OA	male	25
253	OA	male	28
254	OA	male	28
96	rST_NOA	male	27
99	rST_NOA	male	28
161	rST_NOA	male	28
97	SP_NOA	male	31
100	SP_NOA	male	30
107	SP_NOA	male	32
