# Supplementary material for: In situ transcriptomic analysis of spermatocytes in non-obstructive azoospermia reveals senescence-like states in arrested spermatocytes
Source: Genes Dis. 2024 Jan 3;12(1):101205. doi: 10.1016/j.gendis.2024.101205 (PMC11462241; doi:10.1016/j.gendis.2024.101205)
Supplement: Multimedia component 3 [file mmc3.xlsx]

## Sheet: count
geneID	gene.name	rST_NOA96	rST_NOA99	rST_NOA161	SP_NOA97	SP_NOA100	SP_NOA107	OA_241	OA_253	OA_254	rST_NOA99
ENSG00000000003	TSPAN6	210	500	172	28	39	17	264	55	804	85.0195
ENSG00000000005	TNMD	0	0	0	0	0	0	0	0	0	0
ENSG00000000419	DPM1	86	565	37	10	31	22	103	35	299	96.072
ENSG00000000457	SCYL3	58	83	13	22	5	1	184	5	125	14.1132
ENSG00000000460	C1orf112	75	105	2	0	10	1	124	24	85	17.8541
ENSG00000000938	FGR	0	0	0	11	3	5	0	0	4	0
ENSG00000000971	CFH	0	106	0	0	1	0	0	0	119	18.0241
ENSG00000001036	FUCA2	0	59	8	6	17	0	1	0	59	10.0323
ENSG00000001084	GCLC	27	150	6	328	90	2	61	7	83	25.5058
ENSG00000001167	NFYA	371	676	40	101	82	12	602	49	433	114.946
ENSG00000001460	STPG1	459	403	103	10	31	0	833	99	838	68.5257
ENSG00000001461	NIPAL3	20	245	12	62	74	20	72	16	118	41.6595
ENSG00000001497	LAS1L	100	559	21	516	396	141	759	26	324	95.0518
ENSG00000001561	ENPP4	46	219	5	127	78	15	16	0	176	37.2385
ENSG00000001617	SEMA3F	4	2	0	0	0	0	41	1	20	0.340078
ENSG00000001626	CFTR	86	177	10	0	0	0	23	2	50	30.0969
ENSG00000001629	ANKIB1	198	944	73	179	181	26	165	66	597	160.517
ENSG00000001630	CYP51A1	0	1	0	1	0	0	0	0	0	0.170039
ENSG00000001631	KRIT1	71	263	14	16	39	0	460	15	153	44.7202
ENSG00000002016	RAD52	11	22	3	1	153	2	8	2	38	3.74086
ENSG00000002079	MYH16	1	33	13	0	0	0	141	30	63	5.61129
ENSG00000002330	BAD	159	229	37	23	42	4	184	26	292	38.9389
ENSG00000002549	LAP3	167	280	34	55	83	22	95	46	384	47.6109
ENSG00000002586	CD99	131	618	58	746	366	78	108	63	769	105.084
ENSG00000002587	HS3ST1	0	9	0	0	0	0	1	0	43	1.53035
ENSG00000002726	AOC1	14	69	10	0	0	0	26	1	47	11.7327
ENSG00000002745	WNT16	1	0	0	0	0	0	0	0	0	0
ENSG00000002746	HECW1	13	28	7	0	0	0	10	2	71	4.76109
ENSG00000002822	MAD1L1	0	0	4	0	0	0	0	0	2	0
ENSG00000002834	LASP1	34	257	37	15	20	4	17	4	139	43.7
ENSG00000002919	SNX11	27	59	10	4	10	0	17	1	81	10.0323
ENSG00000002933	TMEM176A	1	0	0	0	0	0	0	0	8	0
ENSG00000003056	M6PR	84	177	15	22	27	0	15	12	67	30.0969
ENSG00000003096	KLHL13	0	50	1	0	0	0	1	0	7	8.50195
ENSG00000003137	CYP26B1	40	170	11	68	55	40	0	17	144	28.9066
ENSG00000003147	ICA1	214	535	79	14	22	0	320	48	625	90.9708
ENSG00000003249	DBNDD1	2	4	0	0	0	0	0	1	21	0.680156
ENSG00000003393	ALS2	148	223	3	1	22	0	53	3	64	37.9187
ENSG00000003400	CASP10	0	70	0	31	6	1	0	0	21	11.9027
ENSG00000003402	CFLAR	67	449	27	357	240	78	120	51	423	76.3475
ENSG00000003436	TFPI	0	25	1	0	3	0	0	5	82	4.25097
ENSG00000003509	NDUFAF7	251	338	52	15	165	2	470	68	479	57.4732
ENSG00000003756	RBM5	459	1254	85	630	426	39	813	47	550	213.229
ENSG00000003987	MTMR7	0	27	2	6	3	0	28	0	51	4.59105
ENSG00000003989	SLC7A2	54	288	27	22	64	18	62	8	308	48.9712
ENSG00000004059	ARF5	0	8	0	7	13	5	0	0	10	1.36031
ENSG00000004139	SARM1	5	16	10	117	48	3	1	0	52	2.72062
ENSG00000004142	POLDIP2	177	470	59	99	258	6	36	46	510	79.9183
ENSG00000004399	PLXND1	31	111	6	24	20	0	66	13	291	18.8743
ENSG00000004455	AK2	113	465	26	98	42	20	27	25	275	79.0681
ENSG00000004468	CD38	8	7	1	0	0	0	1	0	9	1.19027
ENSG00000004478	FKBP4	422	729	79	1	0	0	483	112	477	123.958
ENSG00000004487	KDM1A	541	1453	73	94	30	5	984	139	1450	247.067
ENSG00000004534	RBM6	606	1230	101	810	713	131	650	95	759	209.148
ENSG00000004660	CAMKK1	20	204	1	0	1	0	0	3	29	34.6879
ENSG00000004700	RECQL	39	117	6	26	16	0	1	0	41	19.8946
ENSG00000004766	VPS50	70	208	21	2	22	12	42	15	147	35.3681
ENSG00000004776	HSPB6	13	149	7	0	0	1	21	1	279	25.3358
ENSG00000004777	ARHGAP33	404	796	39	52	0	1	759	146	695	135.351
ENSG00000004779	NDUFAB1	156	569	36	87	75	5	233	34	452	96.7522
ENSG00000004799	PDK4	13	81	2	5	66	1	1	1	354	13.7732
ENSG00000004809	SLC22A16	190	49	14	0	0	0	21	44	82	8.33191
ENSG00000004838	ZMYND10	2664	1921	301	0	4	0	1703	317	3728	326.645
ENSG00000004846	ABCB5	11	12	0	0	0	0	0	0	12	2.04047
ENSG00000004848	ARX	11	93	1	19	24	0	0	0	77	15.8136
ENSG00000004864	SLC25A13	96	98	8	23	63	2	0	2	124	16.6638
ENSG00000004866	ST7	31	48	13	1	18	1	108	8	95	8.16187
ENSG00000004897	CDC27	274	413	53	15	189	5	294	49	460	70.2261
ENSG00000004939	SLC4A1	0	0	3	0	0	0	118	0	13	0
ENSG00000004948	CALCR	0	17	3	0	0	0	0	0	3	2.89066
ENSG00000004961	HCCS	50	39	3	46	37	1	0	3	95	6.63152
ENSG00000004975	DVL2	150	279	13	18	90	1	179	13	196	47.4409
ENSG00000005001	PRSS22	3	0	0	2	1	0	0	3	6	0
ENSG00000005007	UPF1	325	824	44	144	191	28	194	61	549	140.112
ENSG00000005020	SKAP2	14	340	36	35	32	0	113	14	195	57.8132
ENSG00000005022	SLC25A5	27	324	9	134	248	2	63	25	224	55.0926
ENSG00000005059	MCUB	0	91	7	0	0	0	0	0	35	15.4735
ENSG00000005073	HOXA11	36	15	3	0	0	0	0	0	11	2.55058
ENSG00000005075	POLR2J	73	250	26	0	124	7	227	4	224	42.5097
ENSG00000005100	DHX33	135	180	45	21	43	21	29	24	204	30.607
ENSG00000005102	MEOX1	2	7	0	0	13	0	0	0	11	1.19027
ENSG00000005108	THSD7A	87	73	21	60	26	0	77	9	122	12.4128
ENSG00000005156	LIG3	348	618	35	45	63	27	104	65	361	105.084
ENSG00000005175	RPAP3	139	517	46	54	184	49	176	40	178	87.9101
ENSG00000005187	ACSM3	99	198	11	176	245	35	154	10	280	33.6677
ENSG00000005189	REXO5	2012	3172	338	1	4	0	1506	368	3079	539.364
ENSG00000005194	CIAPIN1	197	309	19	0	17	1	984	7	392	52.542
ENSG00000005206	SPPL2B	565	1349	86	57	139	4	958	109	690	229.383
ENSG00000005238	FAM214B	0	24	1	0	1	0	67	0	40	4.08094
ENSG00000005243	COPZ2	166	111	13	1	10	0	117	5	161	18.8743
ENSG00000005249	PRKAR2B	66	338	27	242	383	70	230	9	273	57.4732
ENSG00000005302	MSL3	18	185	23	82	55	15	24	5	116	31.4572
ENSG00000005339	CREBBP	368	1759	108	277	1035	52	996	93	887	299.099
ENSG00000005379	TSPOAP1	0	39	0	0	0	0	39	0	45	6.63152
ENSG00000005381	MPO	0	15	1	2	10	0	3	0	4	2.55058
ENSG00000005421	PON1	13	0	0	0	17	0	0	0	21	0
ENSG00000005436	GCFC2	73	369	25	124	99	17	48	8	116	62.7444
ENSG00000005448	WDR54	298	306	53	0	0	0	248	25	462	52.0319
ENSG00000005469	CROT	74	65	12	0	3	0	14	1	43	11.0525
ENSG00000005471	ABCB4	6	8	2	5	0	0	0	3	18	1.36031
ENSG00000005483	KMT2E	544	1658	122	268	886	56	443	71	823	281.925
ENSG00000005486	RHBDD2	375	540	81	45	72	1	256	64	780	91.821
ENSG00000005513	SOX8	11	113	4	0	2	0	0	12	20	19.2144
ENSG00000005700	IBTK	80	379	21	136	263	37	85	26	236	64.4448
ENSG00000005801	ZNF195	21	102	5	59	3	3	1	0	75	17.344
ENSG00000005810	MYCBP2	813	1244	154	208	321	70	405	114	1157	211.528
ENSG00000005812	FBXL3	72	534	13	95	70	3	31	12	214	90.8008
ENSG00000005844	ITGAL	1	2	1	0	0	0	0	1	3	0.340078
ENSG00000005882	PDK2	12	59	12	5	6	1	59	0	87	10.0323
ENSG00000005884	ITGA3	48	5	12	19	19	0	42	4	63	0.850195
ENSG00000005889	ZFX	10	87	4	41	142	0	4	13	83	14.7934
ENSG00000005893	LAMP2	98	354	29	137	496	49	64	15	265	60.1938
ENSG00000005961	ITGA2B	16	15	10	2	0	0	62	11	92	2.55058
ENSG00000005981	ASB4	1	0	0	0	0	0	0	0	6	0
ENSG00000006007	GDE1	170	464	21	18	26	6	47	33	367	78.8981
ENSG00000006015	REX1BD	3	149	17	0	74	2	47	9	85	25.3358
ENSG00000006016	CRLF1	0	25	1	0	1	0	0	1	20	4.25097
ENSG00000006025	OSBPL7	0	0	0	4	17	3	0	1	8	0
ENSG00000006042	TMEM98	3	188	3	0	0	0	157	22	186	31.9673
ENSG00000006047	YBX2	1274	2416	593	4	1	0	1649	267	2600	410.814
ENSG00000006059	KRT33A	0	0	0	0	0	0	0	0	0	0
ENSG00000006062	MAP3K14	59	86	21	11	17	7	16	13	137	14.6234
ENSG00000006071	ABCC8	11	3	9	0	0	0	47	14	30	0.510117
ENSG00000006116	CACNG3	0	0	1	0	0	0	0	0	10	0
ENSG00000006118	TMEM132A	1	66	2	25	383	11	47	8	74	11.2226
ENSG00000006125	AP2B1	976	1404	189	194	94	6	802	248	1866	238.735
ENSG00000006128	TAC1	0	22	1	0	0	0	0	0	3	3.74086
ENSG00000006194	ZNF263	71	157	14	47	170	3	43	14	272	26.6961
ENSG00000006210	CX3CL1	0	130	2	1	0	0	2	0	31	22.1051
ENSG00000006282	SPATA20	250	666	142	161	142	0	762	109	996	113.246
ENSG00000006283	CACNA1G	9	32	6	0	0	0	112	0	26	5.44125
ENSG00000006327	TNFRSF12A	47	31	2	152	157	0	37	17	57	5.27121
ENSG00000006377	DLX6	36	86	16	0	0	0	37	0	55	14.6234
ENSG00000006432	MAP3K9	185	204	30	0	0	4	126	30	253	34.6879
ENSG00000006451	RALA	91	211	28	74	15	1	39	26	240	35.8782
ENSG00000006453	BAIAP2L1	19	203	6	0	0	0	48	7	105	34.5179
ENSG00000006459	KDM7A	128	442	47	9	79	1	136	40	247	75.1572
ENSG00000006468	ETV1	10	158	14	49	55	7	71	2	115	26.8662
ENSG00000006530	AGK	38	72	4	21	11	1	4	2	71	12.2428
ENSG00000006534	ALDH3B1	16	48	9	14	6	0	64	9	75	8.16187
ENSG00000006555	TTC22	1	4	1	0	0	0	19	0	11	0.680156
ENSG00000006576	PHTF2	53	216	14	33	9	1	55	16	102	36.7284
ENSG00000006606	CCL26	0	7	0	0	0	0	0	0	32	1.19027
ENSG00000006607	FARP2	506	1263	93	12	25	7	360	102	520	214.759
ENSG00000006611	USH1C	18	16	0	0	0	0	0	0	8	2.72062
ENSG00000006625	GGCT	36	145	10	103	76	4	37	4	166	24.6556
ENSG00000006634	DBF4	589	828	157	3	65	0	356	86	991	140.792
ENSG00000006638	TBXA2R	0	79	0	0	1	0	0	0	14	13.4331
ENSG00000006652	IFRD1	154	354	22	443	390	9	170	19	231	60.1938
ENSG00000006659	LGALS14	0	0	0	0	0	0	0	0	0	0
ENSG00000006695	COX10	125	373	36	7	4	0	51	17	241	63.4245
ENSG00000006704	GTF2IRD1	0	31	7	18	20	3	0	4	51	5.27121
ENSG00000006712	PAF1	365	391	49	48	40	2	391	44	361	66.4852
ENSG00000006715	VPS41	91	289	25	70	87	20	57	31	253	49.1413
ENSG00000006740	ARHGAP44	50	46	14	15	0	0	10	8	89	7.82179
ENSG00000006744	ELAC2	159	412	21	147	92	8	260	19	364	70.0561
ENSG00000006747	SCIN	19	69	11	0	22	0	268	15	177	11.7327
ENSG00000006756	ARSD	73	239	18	208	157	11	22	10	225	40.6393
ENSG00000006757	PNPLA4	17	36	2	6	23	0	57	2	46	6.1214
ENSG00000006788	MYH13	0	10	0	0	6	0	2	0	3	1.70039
ENSG00000006831	ADIPOR2	172	619	42	222	85	5	232	40	502	105.254
ENSG00000006837	CDKL3	37	86	17	0	0	0	44	29	176	14.6234
ENSG00000007001	UPP2	0	0	0	0	0	0	0	0	4	0
ENSG00000007038	PRSS21	460	1322	132	1	0	1	296	98	656	224.792
ENSG00000007047	MARK4	108	436	50	555	172	40	348	27	382	74.137
ENSG00000007062	PROM1	29	22	6	0	1	0	11	0	51	3.74086
ENSG00000007080	CCDC124	157	207	40	17	72	0	218	21	278	35.1981
ENSG00000007129	CEACAM21	12	6	1	0	0	0	14	2	29	1.02023
ENSG00000007168	PAFAH1B1	754	1901	211	69	68	23	670	126	1223	323.244
ENSG00000007171	NOS2	0	1	0	0	0	0	0	0	0	0.170039
ENSG00000007174	DNAH9	24	94	21	0	0	0	62	45	181	15.9837
ENSG00000007202	KIAA0100	280	580	14	189	287	12	201	26	302	98.6226
ENSG00000007216	SLC13A2	0	0	0	1	0	0	0	0	3	0
ENSG00000007237	AC005747.1	128	410	57	318	321	46	102	29	299	69.716
ENSG00000007255	TRAPPC6A	18	99	20	16	19	0	26	45	189	16.8339
ENSG00000007264	MATK	7	19	0	7	88	0	4	0	43	3.23074
ENSG00000007306	CEACAM7	2	0	0	0	0	0	0	0	0	0
ENSG00000007312	CD79B	0	3	0	2	1	1	26	4	10	0.510117
ENSG00000007314	SCN4A	1	79	2	0	0	0	5	4	30	13.4331
ENSG00000007341	ST7L	232	334	54	23	111	0	91	88	499	56.793
ENSG00000007350	TKTL1	93	1298	53	1	0	1	681	126	748	220.711
ENSG00000007372	PAX6	14	54	2	0	1	0	0	11	17	9.1821
ENSG00000007376	RPUSD1	14	87	0	0	0	0	41	0	66	14.7934
ENSG00000007384	RHBDF1	14	6	3	10	19	0	0	10	88	1.02023
ENSG00000007392	LUC7L	558	962	73	148	192	24	287	76	821	163.577
ENSG00000007402	CACNA2D2	25	181	0	1	1	0	58	0	66	30.7771
ENSG00000007516	BAIAP3	128	96	57	31	90	6	127	16	189	16.3237
ENSG00000007520	TSR3	59	111	21	195	35	3	99	9	196	18.8743
ENSG00000007541	PIGQ	338	308	56	54	55	8	275	31	426	52.372
ENSG00000007545	CRAMP1	177	550	46	79	109	9	276	56	346	93.5214
ENSG00000007866	TEAD3	15	338	4	33	8	8	40	25	153	57.4732
ENSG00000007908	SELE	10	7	0	0	0	0	0	0	0	1.19027
ENSG00000007923	DNAJC11	156	264	25	89	76	6	36	24	293	44.8903
ENSG00000007933	FMO3	0	4	0	0	1	0	0	1	5	0.680156
ENSG00000007944	MYLIP	273	181	39	207	113	24	500	29	351	30.7771
ENSG00000007952	NOX1	0	0	0	0	0	0	1	0	0	0
ENSG00000007968	E2F2	14	56	11	0	2	0	178	9	131	9.52218
ENSG00000008018	PSMB1	331	769	100	122	101	4	170	61	780	130.76
ENSG00000008056	SYN1	0	0	1	3	0	0	0	0	7	0
ENSG00000008083	JARID2	156	692	48	139	97	13	109	61	517	117.667
ENSG00000008086	CDKL5	171	137	21	31	36	4	113	18	178	23.2953
ENSG00000008118	CAMK1G	0	0	0	0	0	0	0	0	4	0
ENSG00000008128	CDK11A	0	7	0	0	38	0	0	0	0	1.19027
ENSG00000008130	NADK	102	251	13	28	47	0	113	10	217	42.6798
ENSG00000008196	TFAP2B	3	116	4	0	1	0	8	4	58	19.7245
ENSG00000008197	TFAP2D	0	0	19	0	0	0	0	2	14	0
ENSG00000008226	DLEC1	202	250	21	50	50	0	290	38	172	42.5097
ENSG00000008256	CYTH3	180	336	34	30	126	5	146	50	291	57.1331
ENSG00000008277	ADAM22	19	10	5	0	1	0	1	1	30	1.70039
ENSG00000008282	SYPL1	529	801	131	21	15	0	261	124	954	136.201
ENSG00000008283	CYB561	27	90	10	17	16	1	44	3	123	15.3035
ENSG00000008294	SPAG9	1953	2996	304	240	315	68	1556	353	2445	509.437
ENSG00000008300	CELSR3	167	268	23	2	44	3	167	25	159	45.5704
ENSG00000008311	AASS	46	495	29	124	315	1	147	23	212	84.1693
ENSG00000008323	PLEKHG6	0	0	0	0	0	0	0	0	6	0
ENSG00000008324	SS18L2	17	93	5	0	63	0	2	8	60	15.8136
ENSG00000008382	MPND	2	59	2	22	4	1	11	2	72	10.0323
ENSG00000008394	MGST1	0	32	6	0	1	4	16	2	88	5.44125
ENSG00000008405	CRY1	220	599	31	6	11	2	164	35	301	101.853
ENSG00000008438	PGLYRP1	0	1	0	0	0	0	0	0	3	0.170039
ENSG00000008441	NFIX	267	784	55	6	21	4	362	53	615	133.311
ENSG00000008513	ST3GAL1	15	93	2	0	14	3	19	0	107	15.8136
ENSG00000008516	MMP25	0	0	0	0	0	0	0	0	7	0
ENSG00000008517	IL32	0	5	0	22	0	0	0	0	9	0.850195
ENSG00000008710	PKD1	148	949	34	175	312	14	171	34	323	161.367
ENSG00000008735	MAPK8IP2	30	71	8	28	31	1	17	1	98	12.0728
ENSG00000008838	MED24	209	224	54	86	100	5	29	44	553	38.0887
ENSG00000008853	RHOBTB2	89	254	9	386	350	21	136	33	210	43.1899
ENSG00000008869	HEATR5B	29	69	9	37	51	6	117	10	103	11.7327
ENSG00000008952	SEC62	581	1062	104	552	403	24	741	131	1037	180.581
ENSG00000008988	RPS20	1677	3895	363	598	409	71	1744	368	3850	662.302
ENSG00000009307	CSDE1	2736	4309	392	665	651	71	1900	352	3599	732.698
ENSG00000009335	UBE3C	275	529	52	33	74	28	154	42	366	89.9506
ENSG00000009413	REV3L	113	815	71	99	109	48	651	44	456	138.582
ENSG00000009694	TENM1	63	124	6	0	0	0	0	0	25	21.0848
ENSG00000009709	PAX7	0	10	0	2	2	1	4	0	7	1.70039
ENSG00000009724	MASP2	0	0	0	0	0	0	1	0	1	0
ENSG00000009765	IYD	0	9	7	0	0	0	630	0	3	1.53035
ENSG00000009780	FAM76A	10	167	27	12	5	5	328	24	233	28.3965
ENSG00000009790	TRAF3IP3	22	3	4	1	0	0	1	0	33	0.510117
ENSG00000009830	POMT2	290	465	42	192	404	26	473	58	549	79.0681
ENSG00000009844	VTA1	66	63	20	16	77	0	30	23	126	10.7125
ENSG00000009950	MLXIPL	487	288	32	1096	976	238	300	99	483	48.9712
ENSG00000009954	BAZ1B	270	1294	106	152	391	25	279	50	638	220.03
ENSG00000010017	RANBP9	480	871	126	16	28	5	329	80	1047	148.104
ENSG00000010030	ETV7	6	21	2	0	0	0	0	1	18	3.57082
ENSG00000010072	SPRTN	233	416	27	0	6	0	198	16	222	70.7362
ENSG00000010165	EEF1AKNMT	34	184	26	14	81	13	59	10	110	31.2872
ENSG00000010219	DYRK4	156	461	72	150	49	0	872	25	528	78.388
ENSG00000010244	ZNF207	589	1694	76	603	392	25	621	63	995	288.046
ENSG00000010256	UQCRC1	636	857	145	107	102	7	611	123	1151	145.723
ENSG00000010270	STARD3NL	21	317	17	7	23	4	28	3	136	53.9024
ENSG00000010278	CD9	7	37	0	165	48	0	0	0	74	6.29144
ENSG00000010282	HHATL	0	0	0	0	0	0	0	0	0	0
ENSG00000010292	NCAPD2	209	465	44	2	47	1	391	29	392	79.0681
ENSG00000010295	IFFO1	45	132	14	75	247	19	320	6	240	22.4451
ENSG00000010310	GIPR	0	8	0	0	0	0	0	0	4	1.36031
ENSG00000010318	PHF7	8372	11931	2311	17	50	4	5838	1490	12952	2028.73
ENSG00000010319	SEMA3G	8	2	0	0	0	0	23	1	52	0.340078
ENSG00000010322	NISCH	492	1255	63	271	288	50	568	68	903	213.399
ENSG00000010327	STAB1	16	217	1	8	1	1	72	5	226	36.8985
ENSG00000010361	FUZ	582	528	113	89	109	2	400	93	1452	89.7806
ENSG00000010379	SLC6A13	11	5	1	0	0	0	1	4	51	0.850195
ENSG00000010404	IDS	0	16	1	0	9	0	0	0	39	2.72062
ENSG00000010438	PRSS3	0	2	1	0	0	0	10	3	7	0.340078
ENSG00000010539	ZNF200	197	668	33	26	84	0	144	69	377	113.586
ENSG00000010610	CD4	0	18	0	0	0	0	0	0	15	3.0607
ENSG00000010626	LRRC23	590	446	92	0	13	0	273	87	863	75.8374
ENSG00000010671	BTK	1	7	0	1	6	0	12	1	22	1.19027
ENSG00000010704	HFE	0	33	1	19	20	0	5	0	18	5.61129
ENSG00000010803	SCMH1	145	394	24	8	86	0	197	28	278	66.9954
ENSG00000010810	FYN	20	121	17	117	73	7	47	34	146	20.5747
ENSG00000010818	HIVEP2	0	12	0	33	12	0	0	1	27	2.04047
ENSG00000010932	FMO1	0	13	0	0	0	0	0	0	12	2.21051
ENSG00000011007	ELOA	89	362	22	59	190	1	0	29	167	61.5541
ENSG00000011009	LYPLA2	181	244	18	8	62	19	151	20	397	41.4895
ENSG00000011021	CLCN6	124	177	25	47	38	6	101	29	255	30.0969
ENSG00000011028	MRC2	32	342	8	0	75	0	11	25	254	58.1533
ENSG00000011052	NME1-NME2	0	0	0	0	0	0	0	0	0	0
ENSG00000011083	SLC6A7	0	0	0	0	0	0	0	0	2	0
ENSG00000011105	TSPAN9	3	32	2	0	7	0	2	1	56	5.44125
ENSG00000011114	BTBD7	109	527	28	70	29	0	104	42	286	89.6105
ENSG00000011132	APBA3	9	5	1	12	35	0	8	2	40	0.850195
ENSG00000011143	MKS1	60	274	16	53	9	0	59	34	95	46.5907
ENSG00000011198	ABHD5	68	454	22	72	39	1	162	20	229	77.1977
ENSG00000011201	ANOS1	9	18	4	129	30	12	1	15	60	3.0607
ENSG00000011243	AKAP8L	593	1358	95	407	662	56	481	114	1162	230.913
ENSG00000011258	MBTD1	270	696	54	17	137	0	522	47	381	118.347
ENSG00000011260	UTP18	124	461	15	30	1	0	112	29	292	78.388
ENSG00000011275	RNF216	271	821	91	162	159	3	199	94	812	139.602
ENSG00000011295	TTC19	155	701	18	497	353	3	264	57	486	119.197
ENSG00000011304	PTBP1	275	665	53	156	257	7	253	58	778	113.076
ENSG00000011332	DPF1	12	143	7	91	54	2	30	11	94	24.3156
ENSG00000011347	SYT7	20	68	5	0	1	0	10	0	41	11.5626
ENSG00000011376	LARS2	57	108	1	37	80	5	15	0	40	18.3642
ENSG00000011405	PIK3C2A	401	1047	67	490	862	153	507	47	736	178.031
ENSG00000011422	PLAUR	1	118	4	2	0	0	0	3	20	20.0646
ENSG00000011426	ANLN	133	346	25	0	4	0	46	14	170	58.8335
ENSG00000011451	WIZ	192	436	41	10	30	4	163	23	366	74.137
ENSG00000011454	RABGAP1	332	1007	76	162	422	30	439	37	515	171.229
ENSG00000011465	DCN	0	341	3	71	84	2	13	3	684	57.9833
ENSG00000011478	QPCTL	28	61	2	7	22	0	66	1	85	10.3724
ENSG00000011485	PPP5C	77	423	26	84	44	1	85	13	219	71.9265
ENSG00000011523	CEP68	45	160	4	0	52	0	1	10	103	27.2062
ENSG00000011566	MAP4K3	61	322	26	168	92	96	36	21	166	54.7525
ENSG00000011590	ZBTB32	1063	859	78	1	0	0	1144	138	1306	146.063
ENSG00000011600	TYROBP	0	0	0	1	0	0	23	0	31	0
ENSG00000011638	TMEM159	36	7	6	0	63	0	169	2	58	1.19027
ENSG00000011677	GABRA3	8	17	0	0	0	0	83	0	7	2.89066
ENSG00000012048	BRCA1	425	1346	52	159	984	56	394	59	341	228.872
ENSG00000012061	ERCC1	144	465	39	19	39	6	65	8	221	79.0681
ENSG00000012124	CD22	10	18	4	29	13	13	5	9	27	3.0607
ENSG00000012171	SEMA3B	65	270	17	21	3	2	148	21	223	45.9105
ENSG00000012174	MBTPS2	7	148	5	16	6	1	0	24	66	25.1658
ENSG00000012211	PRICKLE3	0	16	2	0	0	0	11	0	62	2.72062
ENSG00000012223	LTF	0	1	0	0	1	0	0	0	3	0.170039
ENSG00000012232	EXTL3	52	231	6	70	14	4	47	10	150	39.279
ENSG00000012504	NR1H4	0	0	0	0	9	0	0	0	3	0
ENSG00000012660	ELOVL5	78	760	70	210	391	18	254	33	450	129.23
ENSG00000012779	ALOX5	0	19	2	1	0	0	31	0	17	3.23074
ENSG00000012817	KDM5D	10	199	19	372	109	30	75	2	80	33.8378
ENSG00000012822	CALCOCO1	172	377	33	82	65	14	367	25	298	64.1047
ENSG00000012963	UBR7	224	549	25	4	0	40	99	71	578	93.3514
ENSG00000012983	MAP4K5	101	504	19	57	150	1	85	24	180	85.6996
ENSG00000013016	EHD3	0	20	0	0	15	0	0	0	11	3.40078
ENSG00000013275	PSMC4	218	570	74	16	40	8	195	88	522	96.9222
ENSG00000013288	MAN2B2	0	133	0	18	61	0	0	6	72	22.6152
ENSG00000013293	SLC7A14	2	25	0	2	3	0	1	0	2	4.25097
ENSG00000013297	CLDN11	414	1587	113	2112	2463	109	589	144	2174	269.852
ENSG00000013306	SLC25A39	212	807	73	51	42	5	216	35	559	137.221
ENSG00000013364	MVP	30	141	54	142	312	25	42	43	309	23.9755
ENSG00000013374	NUB1	319	683	55	44	85	31	33	64	538	116.137
ENSG00000013375	PGM3	478	643	40	124	211	51	220	34	486	109.335
ENSG00000013392	RWDD2A	129	116	19	86	69	0	133	34	197	19.7245
ENSG00000013441	CLK1	116	422	30	303	214	8	229	19	278	71.7564
ENSG00000013503	POLR3B	29	56	13	61	70	0	22	10	80	9.52218
ENSG00000013523	ANGEL1	110	340	52	0	1	2	190	17	414	57.8132
ENSG00000013561	RNF14	122	428	51	54	51	8	71	33	277	72.7767
ENSG00000013563	DNASE1L1	2	0	2	64	41	8	0	2	41	0
ENSG00000013573	DDX11	42	207	8	0	1	0	127	9	23	35.1981
ENSG00000013583	HEBP1	33	45	6	44	4	0	0	3	122	7.65175
ENSG00000013588	GPRC5A	7	0	0	0	21	0	0	0	9	0
ENSG00000013619	MAMLD1	46	70	8	118	146	3	6	47	245	11.9027
ENSG00000013725	CD6	0	2	5	0	0	0	0	0	11	0.340078
ENSG00000013810	TACC3	533	1663	61	169	555	88	630	117	682	282.775
ENSG00000014123	UFL1	283	585	60	189	94	25	108	58	564	99.4728
ENSG00000014138	POLA2	35	105	4	25	0	0	73	14	125	17.8541
ENSG00000014164	ZC3H3	165	133	28	6	24	2	101	14	270	22.6152
ENSG00000014216	CAPN1	18	35	0	7	16	0	31	0	128	5.95136
ENSG00000014257	ACPP	0	12	2	14	0	2	0	0	5	2.04047
ENSG00000014641	MDH1	88	356	38	203	91	35	215	50	374	60.5339
ENSG00000014824	SLC30A9	35	216	14	2	35	27	0	4	145	36.7284
ENSG00000014914	MTMR11	33	59	11	74	424	62	75	0	70	10.0323
ENSG00000014919	COX15	7	128	8	43	31	17	10	18	79	21.765
ENSG00000015133	CCDC88C	86	247	27	41	20	10	149	14	280	41.9996
ENSG00000015153	YAF2	59	115	40	133	109	13	12	8	146	19.5545
ENSG00000015171	ZMYND11	97	362	44	114	139	16	74	18	265	61.5541
ENSG00000015285	WAS	1	0	0	0	0	0	0	1	25	0
ENSG00000015413	DPEP1	108	498	13	31	25	0	179	22	411	84.6794
ENSG00000015475	BID	0	29	0	0	0	0	0	0	11	4.93113
ENSG00000015479	MATR3	5	46	2	31	0	1	0	0	2	7.82179
ENSG00000015520	NPC1L1	0	31	3	0	0	0	0	0	16	5.27121
ENSG00000015532	XYLT2	182	371	63	60	10	13	234	49	749	63.0845
ENSG00000015568	RGPD5	0	0	0	0	0	0	0	0	0	0
ENSG00000015592	STMN4	0	27	0	1	14	0	2	0	2	4.59105
ENSG00000015676	NUDCD3	323	561	78	57	130	6	401	95	612	95.3919
ENSG00000016082	ISL1	2	65	4	0	0	0	10	0	37	11.0525
ENSG00000016391	CHDH	170	130	37	21	62	1	93	36	218	22.1051
ENSG00000016402	IL20RA	3	46	1	19	30	5	21	1	19	7.82179
ENSG00000016490	CLCA1	1	8	0	0	0	0	0	0	7	1.36031
ENSG00000016602	CLCA4	8	0	2	21	0	0	10	0	9	0
ENSG00000016864	GLT8D1	93	463	45	1	22	0	466	37	197	78.728
ENSG00000017260	ATP2C1	121	380	26	552	727	30	115	23	267	64.6148
ENSG00000017427	IGF1	22	283	4	60	22	2	42	7	281	48.121
ENSG00000017483	SLC38A5	0	4	0	0	0	0	0	0	4	0.680156
ENSG00000017797	RALBP1	99	294	20	140	156	5	56	15	187	49.9915
ENSG00000018189	RUFY3	376	1325	128	1150	1023	176	513	130	851	225.302
ENSG00000018236	CNTN1	45	165	6	1	1	0	18	3	123	28.0564
ENSG00000018280	SLC11A1	10	5	0	1	0	1	138	0	33	0.850195
ENSG00000018408	WWTR1	32	93	11	69	43	0	2	22	106	15.8136
ENSG00000018510	AGPS	99	173	30	53	102	10	169	67	365	29.4167
ENSG00000018607	ZNF806	0	0	0	0	0	0	0	0	0	0
ENSG00000018610	CXorf56	10	113	5	0	1	2	0	4	77	19.2144
ENSG00000018625	ATP1A2	0	150	0	0	17	0	66	2	32	25.5058
ENSG00000018699	TTC27	46	170	20	0	24	10	39	6	107	28.9066
ENSG00000018869	ZNF582	0	92	2	4	0	0	14	0	31	15.6436
ENSG00000019102	VSIG2	0	1	0	0	0	0	0	1	7	0.170039
ENSG00000019144	PHLDB1	137	384	24	47	128	53	157	25	494	65.295
ENSG00000019169	MARCO	8	12	0	0	0	0	10	3	7	2.04047
ENSG00000019186	CYP24A1	0	0	0	0	0	0	0	0	0	0
ENSG00000019485	PRDM11	5	16	1	185	64	0	12	0	34	2.72062
ENSG00000019505	SYT13	0	23	4	0	0	0	0	14	26	3.9109
ENSG00000019549	SNAI2	0	10	0	0	0	0	0	0	29	1.70039
ENSG00000019582	CD74	32	173	10	74	91	15	28	9	1217	29.4167
ENSG00000019991	HGF	0	37	2	7	15	1	13	3	15	6.29144
ENSG00000019995	ZRANB1	388	663	103	183	214	5	146	68	740	112.736
ENSG00000020129	NCDN	52	177	8	48	180	4	37	1	145	30.0969
ENSG00000020181	ADGRA2	6	94	0	20	0	43	6	0	55	15.9837
ENSG00000020219	CCT8L1P	0	0	0	0	0	0	0	0	0	0
ENSG00000020256	ZFP64	38	97	15	7	2	0	0	16	134	16.4938
ENSG00000020426	MNAT1	91	257	14	66	40	6	35	18	150	43.7
ENSG00000020577	SAMD4A	304	433	215	26	27	0	519	127	1203	73.6269
ENSG00000020633	RUNX3	50	163	0	0	3	0	0	5	47	27.7164
ENSG00000020922	MRE11	90	522	8	36	51	14	146	13	128	88.7603
ENSG00000021300	PLEKHB1	64	124	26	82	122	13	60	31	270	21.0848
ENSG00000021355	SERPINB1	10	106	4	26	26	5	0	0	62	18.0241
ENSG00000021461	CYP3A43	2	1	0	0	0	0	0	0	15	0.170039
ENSG00000021488	SLC7A9	0	25	0	0	0	0	0	0	10	4.25097
ENSG00000021574	SPAST	154	190	12	10	27	0	221	14	194	32.3074
ENSG00000021645	NRXN3	48	12	5	79	0	0	6	9	27	2.04047
ENSG00000021762	OSBPL5	9	18	1	21	29	0	0	1	14	3.0607
ENSG00000021776	AQR	114	574	48	147	146	23	275	58	384	97.6024
ENSG00000021826	CPS1	35	84	21	1	0	0	298	10	137	14.2833
ENSG00000021852	C8B	6	8	0	0	0	0	0	0	6	1.36031
ENSG00000022267	FHL1	79	318	35	0	1	0	175	12	594	54.0724
ENSG00000022277	RTF2	162	344	51	122	134	29	268	40	579	58.4934
ENSG00000022355	GABRA1	8	39	2	7	11	0	2	0	11	6.63152
ENSG00000022556	NLRP2	55	169	9	9	6	0	242	15	82	28.7366
ENSG00000022567	SLC45A4	178	384	43	116	108	8	40	13	309	65.295
ENSG00000022840	RNF10	812	1476	81	207	301	18	884	182	1182	250.978
ENSG00000022976	ZNF839	133	327	27	73	58	40	306	23	291	55.6027
ENSG00000023041	ZDHHC6	50	258	8	20	87	15	52	13	85	43.8701
ENSG00000023171	GRAMD1B	107	151	33	10	102	14	0	24	205	25.6759
ENSG00000023191	RNH1	218	587	42	29	70	0	95	43	402	99.8129
ENSG00000023228	NDUFS1	184	475	29	204	267	16	103	46	432	80.7685
ENSG00000023287	RB1CC1	1106	2856	213	96	186	16	532	154	1346	485.631
ENSG00000023318	ERP44	54	195	19	127	156	10	108	16	187	33.1576
ENSG00000023330	ALAS1	86	66	13	7	19	14	104	14	114	11.2226
ENSG00000023445	BIRC3	117	216	17	45	28	13	64	6	166	36.7284
ENSG00000023516	AKAP11	763	1289	113	192	192	22	381	103	648	219.18
ENSG00000023572	GLRX2	77	231	51	1	8	0	36	28	223	39.279
ENSG00000023608	SNAPC1	211	401	73	38	83	14	415	60	523	68.1856
ENSG00000023697	DERA	24	44	5	24	26	2	8	1	41	7.48171
ENSG00000023734	STRAP	99	439	53	237	88	29	381	40	332	74.6471
ENSG00000023839	ABCC2	0	1	12	0	11	0	0	7	8	0.170039
ENSG00000023892	DEF6	177	162	52	0	1	0	222	38	425	27.5463
ENSG00000023902	PLEKHO1	1004	1831	216	28	24	0	1219	270	2203	311.341
ENSG00000023909	GCLM	24	43	12	42	7	8	253	5	132	7.31168
ENSG00000024048	UBR2	86	379	23	37	142	17	80	31	236	64.4448
ENSG00000024422	EHD2	0	97	0	5	28	0	0	0	122	16.4938
ENSG00000024526	DEPDC1	54	372	12	0	6	0	85	10	143	63.2545
ENSG00000024862	CCDC28A	86	227	36	1	4	8	104	22	274	38.5988
ENSG00000025039	RRAGD	86	271	35	0	0	0	1	8	185	46.0806
ENSG00000025156	HSF2	169	527	18	7	21	0	339	50	444	89.6105
ENSG00000025293	PHF20	317	620	119	104	129	29	294	65	836	105.424
ENSG00000025423	HSD17B6	119	71	8	1	12	0	18	13	223	12.0728
ENSG00000025434	NR1H3	235	369	36	0	18	5	209	53	375	62.7444
ENSG00000025708	TYMP	37	44	13	115	6	0	32	5	83	7.48171
ENSG00000025770	NCAPH2	424	424	52	28	59	1	349	43	491	72.0965
ENSG00000025772	TOMM34	592	1051	116	249	166	20	271	88	991	178.711
ENSG00000025796	SEC63	343	1201	55	352	301	23	311	60	815	204.217
ENSG00000025800	KPNA6	385	693	43	64	276	3	450	37	726	117.837
ENSG00000026025	VIM	269	1089	121	1078	1221	58	284	62	1831	185.172
ENSG00000026036	RTEL1-TNFRSF6B	0	3	0	2	1	0	0	0	0	0.510117
ENSG00000026103	FAS	27	17	4	0	1	0	125	0	63	2.89066
ENSG00000026297	RNASET2	5	192	13	0	1	7	39	8	114	32.6475
ENSG00000026508	CD44	4	65	11	0	6	1	4	1	44	11.0525
ENSG00000026559	KCNG1	2	22	10	20	55	0	0	0	71	3.74086
ENSG00000026652	AGPAT4	84	130	18	123	112	3	55	32	170	22.1051
ENSG00000026751	SLAMF7	3	0	4	0	0	0	0	0	2	0
ENSG00000026950	BTN3A1	0	8	1	32	19	5	0	0	11	1.36031
ENSG00000027001	MIPEP	98	163	17	38	51	0	28	20	130	27.7164
ENSG00000027075	PRKCH	30	73	9	2	0	13	2	6	79	12.4128
ENSG00000027644	INSRR	5	15	2	25	15	3	5	8	24	2.55058
ENSG00000027697	IFNGR1	15	267	13	8	28	1	41	6	105	45.4004
ENSG00000027847	B4GALT7	59	179	1	68	20	0	63	10	145	30.437
ENSG00000027869	SH2D2A	0	27	2	0	0	0	0	0	7	4.59105
ENSG00000028116	VRK2	107	141	20	65	59	7	20	13	144	23.9755
ENSG00000028137	TNFRSF1B	0	7	0	0	2	0	35	0	27	1.19027
ENSG00000028203	VEZT	57	190	9	342	148	24	571	7	204	32.3074
ENSG00000028277	POU2F2	345	720	25	108	19	10	320	45	376	122.428
ENSG00000028310	BRD9	308	644	72	31	164	24	583	56	639	109.505
ENSG00000028528	SNX1	353	684	61	185	95	0	459	45	445	116.307
ENSG00000028839	TBPL1	518	457	62	18	17	3	353	115	868	77.7078
ENSG00000029153	ARNTL2	5	28	3	0	0	0	1	0	37	4.76109
ENSG00000029363	BCLAF1	246	1512	84	283	227	47	438	65	616	257.099
ENSG00000029364	SLC39A9	67	108	9	38	258	3	85	13	80	18.3642
ENSG00000029534	ANK1	17	55	4	0	1	0	24	0	22	9.35214
ENSG00000029559	IBSP	0	0	0	0	0	1	0	0	0	0
ENSG00000029639	TFB1M	38	203	40	15	22	15	190	31	146	34.5179
ENSG00000029725	RABEP1	126	598	32	116	118	5	185	21	280	101.683
ENSG00000029993	HMGB3	29	79	13	2	49	0	13	3	153	13.4331
ENSG00000030066	NUP160	115	192	22	47	138	8	259	17	146	32.6475
ENSG00000030110	BAK1	77	37	3	27	9	0	0	0	54	6.29144
ENSG00000030304	MUSK	0	0	1	0	0	0	25	0	13	0
ENSG00000030419	IKZF2	15	48	12	20	20	5	14	0	42	8.16187
ENSG00000030582	GRN	134	679	56	141	113	1	92	32	498	115.456
ENSG00000031003	FAM13B	211	537	69	167	317	16	221	22	418	91.3109
ENSG00000031081	ARHGAP31	0	21	3	1	7	0	0	0	29	3.57082
ENSG00000031691	CENPQ	13	44	5	0	0	1	16	3	22	7.48171
ENSG00000031698	SARS1	238	458	64	136	176	86	164	41	427	77.8778
ENSG00000031823	RANBP3	395	301	73	145	99	6	264	72	869	51.1817
ENSG00000032219	ARID4A	107	637	45	208	259	18	198	40	430	108.315
ENSG00000032389	EIPR1	6	42	9	0	1	0	117	4	106	7.14164
ENSG00000032444	PNPLA6	311	381	64	18	44	2	75	73	500	64.7848
ENSG00000032742	IFT88	861	1516	120	37	24	14	263	137	760	257.779
ENSG00000033011	ALG1	155	192	23	10	14	0	232	4	167	32.6475
ENSG00000033030	ZCCHC8	67	262	34	95	48	2	704	14	247	44.5502
ENSG00000033050	ABCF2	81	319	13	5	0	0	198	29	113	54.2424
ENSG00000033100	CHPF2	49	144	15	97	61	5	131	16	154	24.4856
ENSG00000033122	LRRC7	70	15	11	0	5	0	65	26	84	2.55058
ENSG00000033170	FUT8	68	293	29	74	22	1	79	36	155	49.8214
ENSG00000033178	UBA6	129	469	23	208	162	18	197	24	246	79.7483
ENSG00000033327	GAB2	57	87	9	0	0	0	61	7	95	14.7934
ENSG00000033627	ATP6V0A1	262	669	27	102	89	9	167	43	398	113.756
ENSG00000033800	PIAS1	178	455	60	41	66	19	158	29	453	77.3677
ENSG00000033867	SLC4A7	374	593	52	458	459	74	173	57	428	100.833
ENSG00000034053	APBA2	0	96	7	0	0	0	9	3	62	16.3237
ENSG00000034152	MAP2K3	64	130	9	19	16	0	208	22	141	22.1051
ENSG00000034239	EFCAB1	16	200	64	0	0	0	218	37	269	34.0078
ENSG00000034510	TMSB10	431	1857	140	1480	1614	68	707	109	1904	315.762
ENSG00000034533	ASTE1	24	62	14	4	29	0	8	11	133	10.5424
ENSG00000034677	RNF19A	245	539	121	343	234	5	195	54	536	91.651
ENSG00000034693	PEX3	82	239	16	11	38	3	25	7	168	40.6393
ENSG00000034713	GABARAPL2	97	247	29	62	71	0	21	48	303	41.9996
ENSG00000034971	MYOC	0	19	0	0	0	0	0	0	7	3.23074
ENSG00000035115	SH3YL1	257	540	32	127	112	1	580	33	259	91.821
ENSG00000035141	FAM136A	16	163	0	20	32	9	48	0	43	27.7164
ENSG00000035403	VCL	143	566	85	518	948	42	271	16	573	96.2421
ENSG00000035499	DEPDC1B	121	78	11	0	0	0	29	6	100	13.263
ENSG00000035664	DAPK2	37	160	3	5	3	0	236	0	50	27.2062
ENSG00000035681	NSMAF	0	58	2	71	69	3	0	3	53	9.86226
ENSG00000035687	ADSS2	774	892	103	157	36	16	647	67	652	151.675
ENSG00000035720	STAP1	72	25	8	0	0	0	0	9	20	4.25097
ENSG00000035862	TIMP2	361	2352	147	973	1414	12	373	102	2954	399.932
ENSG00000035928	RFC1	206	950	54	108	181	17	305	31	404	161.537
ENSG00000036054	TBC1D23	205	255	49	91	56	4	283	32	225	43.3599
ENSG00000036257	CUL3	878	2455	221	39	12	11	724	237	1919	417.446
ENSG00000036448	MYOM2	52	106	9	37	42	0	36	3	93	18.0241
ENSG00000036473	OTC	0	25	0	0	0	0	0	0	6	4.25097
ENSG00000036530	CYP46A1	98	159	3	14	1	6	34	2	48	27.0362
ENSG00000036549	AC118549.1	169	208	15	68	120	4	66	37	268	35.3681
ENSG00000036565	SLC18A1	0	0	1	0	0	0	0	0	0	0
ENSG00000036672	USP2	365	568	196	8	8	3	375	164	1172	96.5821
ENSG00000036828	CASR	2	19	8	0	2	0	0	2	12	3.23074
ENSG00000037042	TUBG2	47	29	12	23	113	0	425	0	77	4.93113
ENSG00000037241	RPL26L1	69	70	20	8	76	7	156	2	220	11.9027
ENSG00000037280	FLT4	9	228	1	5	3	1	51	0	17	38.7689
ENSG00000037474	NSUN2	305	576	37	186	68	6	529	38	602	97.9424
ENSG00000037637	FBXO42	80	199	21	118	47	2	99	15	202	33.8378
ENSG00000037749	MFAP3	0	182	3	12	5	0	0	0	10	30.9471
ENSG00000037757	MRI1	5	4	1	59	57	0	4	4	46	0.680156
ENSG00000037897	METTL1	46	23	11	100	22	0	15	13	77	3.9109
ENSG00000037965	HOXC8	1	21	4	0	0	0	0	0	40	3.57082
ENSG00000038002	AGA	32	159	2	53	17	0	0	21	100	27.0362
ENSG00000038210	PI4K2B	38	67	7	9	7	4	46	2	53	11.3926
ENSG00000038219	BOD1L1	587	2207	215	1331	2129	248	633	103	1290	375.276
ENSG00000038274	MAT2B	57	241	17	45	15	6	0	16	162	40.9794
ENSG00000038295	TLL1	0	11	1	11	1	0	84	0	18	1.87043
ENSG00000038358	EDC4	0	1	0	0	1	3	0	0	3	0.170039
ENSG00000038382	TRIO	106	363	27	141	131	16	115	22	219	61.7241
ENSG00000038427	VCAN	45	499	14	116	86	4	33	8	386	84.8494
ENSG00000038532	CLEC16A	178	457	44	106	83	18	185	39	485	77.7078
ENSG00000038945	MSR1	9	40	0	0	0	0	0	1	51	6.80156
ENSG00000039068	CDH1	12	91	1	33	36	7	21	2	10	15.4735
ENSG00000039123	MTREX	210	748	72	88	128	16	174	31	328	127.189
ENSG00000039139	DNAH5	12	139	3	11	48	3	38	0	30	23.6354
ENSG00000039319	ZFYVE16	213	479	55	142	221	26	177	31	352	81.4487
ENSG00000039523	RIPOR1	65	323	19	66	50	51	213	14	140	54.9226
ENSG00000039537	C6	10	11	1	0	55	0	15	4	13	1.87043
ENSG00000039560	RAI14	228	348	94	19	17	2	64	38	585	59.1736
ENSG00000039600	SOX30	134	461	77	0	0	0	565	39	555	78.388
ENSG00000039650	PNKP	60	373	26	121	85	10	42	23	207	63.4245
ENSG00000039987	BEST2	14	0	0	0	0	0	0	0	2	0
ENSG00000040199	PHLPP2	170	628	11	3	188	7	262	19	169	106.784
ENSG00000040275	SPDL1	275	410	58	12	2	0	72	60	340	69.716
ENSG00000040341	STAU2	67	302	16	91	78	1	90	16	196	51.3518
ENSG00000040487	SLC66A1	0	115	11	75	101	35	0	0	77	19.5545
ENSG00000040531	CTNS	121	124	19	4	6	35	351	45	298	21.0848
ENSG00000040608	RTN4R	0	14	0	0	0	0	0	0	27	2.38055
ENSG00000040633	PHF23	196	272	32	74	39	5	130	17	274	46.2506
ENSG00000040731	CDH10	0	0	0	0	0	0	0	0	9	0
ENSG00000040933	INPP4A	20	79	13	7	31	6	38	16	99	13.4331
ENSG00000041353	RAB27B	36	39	10	6	0	0	69	18	202	6.63152
ENSG00000041357	PSMA4	453	938	127	234	100	3	443	99	975	159.497
ENSG00000041515	MYO16	42	442	7	5	0	0	42	0	28	75.1572
ENSG00000041802	LSG1	109	475	18	52	67	5	167	14	160	80.7685
ENSG00000041880	PARP3	11	114	0	7	64	0	56	8	57	19.3844
ENSG00000041982	TNC	33	31	14	0	38	0	0	8	85	5.27121
ENSG00000041988	THAP3	139	126	19	7	0	7	264	49	295	21.4249
ENSG00000042062	RIPOR3	15	103	17	42	138	16	114	7	67	17.514
ENSG00000042088	TDP1	113	234	28	17	40	0	48	26	296	39.7891
ENSG00000042286	AIFM2	45	55	6	5	29	28	93	5	92	9.35214
ENSG00000042304	C2orf83	2	0	4	0	0	0	0	0	10	0
ENSG00000042317	AL049834.1	123	785	84	4	1	7	227	63	503	133.481
ENSG00000042429	MED17	66	47	9	81	87	0	40	0	52	7.99183
ENSG00000042445	RETSAT	99	112	29	26	91	15	131	11	220	19.0444
ENSG00000042493	CAPG	15	54	17	1	2	0	0	5	60	9.1821
ENSG00000042753	AP2S1	272	249	60	163	89	0	122	30	528	42.3397
ENSG00000042781	USH2A	44	17	11	0	47	0	0	5	78	2.89066
ENSG00000042813	ZPBP	457	740	84	11	17	0	252	130	905	125.829
ENSG00000042832	TG	3	5	6	1	0	0	23	2	10	0.850195
ENSG00000042980	ADAM28	0	8	0	0	0	0	0	4	14	1.36031
ENSG00000043039	BARX2	12	36	1	0	10	0	0	6	24	6.1214
ENSG00000043093	DCUN1D1	473	1002	182	12	1	9	383	150	1375	170.379
ENSG00000043143	JADE2	27	153	19	46	126	2	306	10	145	26.016
ENSG00000043355	ZIC2	17	69	3	0	0	0	50	6	45	11.7327
ENSG00000043462	LCP2	0	10	5	0	0	0	0	0	27	1.70039
ENSG00000043514	TRIT1	67	237	16	38	24	4	118	3	109	40.2992
ENSG00000043591	ADRB1	0	17	0	0	0	0	0	2	12	2.89066
ENSG00000044012	GUCA2B	0	0	0	0	0	0	0	0	5	0
ENSG00000044090	CUL7	45	66	10	50	108	18	137	5	97	11.2226
ENSG00000044115	CTNNA1	201	304	27	114	71	2	68	48	200	51.6918
ENSG00000044446	PHKA2	46	128	31	223	195	28	51	4	258	21.765
ENSG00000044459	CNTLN	308	520	67	174	280	46	181	51	559	88.4203
ENSG00000044524	EPHA3	4	9	0	2	3	1	43	2	31	1.53035
ENSG00000044574	HSPA5	679	2879	115	1095	549	38	1203	285	1645	489.542
ENSG00000046604	DSG2	17	121	8	8	5	0	2	6	42	20.5747
ENSG00000046647	GEMIN8	1	4	3	33	25	0	12	0	39	0.680156
ENSG00000046651	OFD1	113	340	51	202	170	14	141	50	413	57.8132
ENSG00000046653	GPM6B	8	33	3	7	12	0	22	0	37	5.61129
ENSG00000046774	MAGEC2	7	280	4	0	0	0	101	3	66	47.6109
ENSG00000046889	PREX2	25	104	2	4	10	3	217	0	42	17.6841
ENSG00000047056	WDR37	82	149	21	7	10	19	37	29	299	25.3358
ENSG00000047188	YTHDC2	315	599	55	168	102	19	80	33	438	101.853
ENSG00000047230	CTPS2	15	24	0	0	24	0	0	0	19	4.08094
ENSG00000047249	ATP6V1H	57	221	24	67	72	6	49	20	169	37.5786
ENSG00000047315	POLR2B	108	576	48	200	146	4	165	101	233	97.9424
ENSG00000047346	FAM214A	202	660	42	104	28	14	242	39	338	112.226
ENSG00000047365	ARAP2	65	110	29	254	346	32	125	31	251	18.7043
ENSG00000047410	TPR	2291	5164	464	567	366	140	1717	251	2720	878.081
ENSG00000047457	CP	0	2	4	4	3	13	14	2	39	0.340078
ENSG00000047578	KIAA0556	91	169	12	1	5	0	15	6	55	28.7366
ENSG00000047579	DTNBP1	11	53	13	198	2	2	8	1	102	9.01207
ENSG00000047597	XK	25	20	0	0	0	0	57	15	20	3.40078
ENSG00000047617	ANO2	17	13	7	48	0	0	18	0	21	2.21051
ENSG00000047621	C12orf4	54	337	12	19	0	19	75	8	135	57.3031
ENSG00000047634	SCML1	171	578	58	314	866	63	128	36	273	98.2825
ENSG00000047644	WWC3	5	89	11	109	70	13	103	3	106	15.1335
ENSG00000047648	ARHGAP6	17	36	4	0	11	5	0	0	45	6.1214
ENSG00000047662	FAM184B	25	65	7	4	0	0	15	3	23	11.0525
ENSG00000047849	MAP4	534	1810	164	534	408	43	608	126	1102	307.771
ENSG00000047932	GOPC	189	589	43	15	123	14	197	55	278	100.153
ENSG00000047936	ROS1	21	312	2	61	94	43	108	3	20	53.0522
ENSG00000048028	USP28	48	249	14	29	120	16	4	22	115	42.3397
ENSG00000048052	HDAC9	41	94	35	5	97	1	144	13	198	15.9837
ENSG00000048140	TSPAN17	43	399	21	37	137	9	59	20	200	67.8455
ENSG00000048162	NOP16	170	259	14	62	79	0	168	23	202	44.0401
ENSG00000048342	CC2D2A	10	165	3	108	39	1	0	1	79	28.0564
ENSG00000048392	RRM2B	37	116	2	12	19	0	17	12	112	19.7245
ENSG00000048405	ZNF800	210	630	52	18	62	4	170	33	484	107.125
ENSG00000048462	TNFRSF17	0	20	0	0	3	8	0	4	37	3.40078
ENSG00000048471	SNX29	123	63	13	82	6	14	16	94	191	10.7125
ENSG00000048540	LMO3	1	12	3	0	1	0	27	8	30	2.04047
ENSG00000048544	MRPS10	124	478	12	56	124	23	245	14	185	81.2786
ENSG00000048545	GUCA1A	0	0	0	0	0	0	0	0	0	0
ENSG00000048649	RSF1	367	1597	143	288	695	69	321	67	972	271.552
ENSG00000048707	VPS13D	193	647	69	223	206	6	244	30	413	110.015
ENSG00000048740	CELF2	25	270	22	352	181	5	81	12	235	45.9105
ENSG00000048828	FAM120A	71	153	12	77	45	9	446	15	149	26.016
ENSG00000048991	R3HDM1	355	582	76	280	169	55	720	48	441	98.9627
ENSG00000049089	COL9A2	11	20	4	2	0	0	0	0	12	3.40078
ENSG00000049130	KITLG	17	143	11	126	129	12	125	1	77	24.3156
ENSG00000049167	ERCC8	101	127	11	38	127	18	227	12	132	21.5949
ENSG00000049192	ADAMTS6	47	151	11	6	0	3	50	12	144	25.6759
ENSG00000049239	H6PD	105	294	31	100	196	24	38	28	362	49.9915
ENSG00000049245	VAMP3	94	374	22	105	48	5	106	27	337	63.5946
ENSG00000049246	PER3	15	465	5	13	4	3	233	1	125	79.0681
ENSG00000049247	UTS2	0	0	0	1	0	0	0	0	0	0
ENSG00000049249	TNFRSF9	0	7	4	0	0	0	0	0	4	1.19027
ENSG00000049283	EPN3	5	23	2	0	9	0	0	0	42	3.9109
ENSG00000049323	LTBP1	1	314	6	24	83	0	0	1	217	53.3922
ENSG00000049449	RCN1	21	19	6	22	12	1	0	7	175	3.23074
ENSG00000049540	ELN	0	129	11	0	0	0	0	0	147	21.935
ENSG00000049541	RFC2	49	115	8	0	0	0	34	8	112	19.5545
ENSG00000049618	ARID1B	220	885	70	521	545	48	339	40	632	150.484
ENSG00000049656	CLPTM1L	208	512	47	111	32	2	302	71	404	87.0599
ENSG00000049759	NEDD4L	39	315	7	0	0	0	119	0	126	53.5623
ENSG00000049768	FOXP3	1	0	1	0	0	0	0	0	6	0
ENSG00000049769	PPP1R3F	0	152	3	18	5	0	0	0	18	25.8459
ENSG00000049860	HEXB	6	135	6	22	76	7	219	2	110	22.9553
ENSG00000049883	PTCD2	59	28	9	8	35	3	49	2	47	4.76109
ENSG00000050030	NEXMIF	9	38	1	0	103	0	0	0	19	6.46148
ENSG00000050130	JKAMP	187	255	25	56	14	0	122	27	210	43.3599
ENSG00000050165	DKK3	50	327	33	162	185	14	269	7	458	55.6027
ENSG00000050327	ARHGEF5	0	6	1	0	0	0	52	1	14	1.02023
ENSG00000050344	NFE2L3	0	12	2	0	0	0	1	0	10	2.04047
ENSG00000050393	MCUR1	8	84	14	67	9	0	29	1	102	14.2833
ENSG00000050405	LIMA1	30	290	15	8	16	0	7	4	183	49.3113
ENSG00000050426	LETMD1	47	314	18	178	49	0	120	8	135	53.3922
ENSG00000050438	SLC4A8	1115	1845	80	9	43	0	1185	176	880	313.722
ENSG00000050555	LAMC3	21	305	1	13	100	0	4	0	387	51.8619
ENSG00000050628	PTGER3	0	3	2	0	0	0	24	0	1	0.510117
ENSG00000050730	TNIP3	14	43	3	0	61	0	14	0	27	7.31168
ENSG00000050748	MAPK9	132	198	20	79	105	11	65	23	181	33.6677
ENSG00000050767	COL23A1	11	27	0	0	0	0	25	0	36	4.59105
ENSG00000050820	BCAR1	224	834	26	72	211	49	822	35	450	141.812
ENSG00000051009	FAM160A2	429	508	63	190	496	13	846	88	524	86.3798
ENSG00000051108	HERPUD1	158	343	33	72	52	2	238	28	337	58.3234
ENSG00000051128	HOMER3	11	97	13	15	5	2	38	6	82	16.4938
ENSG00000051180	RAD51	141	239	13	0	1	0	28	23	196	40.6393
ENSG00000051341	POLQ	69	211	7	37	37	16	20	12	82	35.8782
ENSG00000051382	PIK3CB	45	94	9	4	20	11	71	23	109	15.9837
ENSG00000051523	CYBA	1	2	1	0	1	0	0	0	16	0.340078
ENSG00000051596	THOC3	43	48	6	64	44	0	207	34	139	8.16187
ENSG00000051620	HEBP2	68	201	22	36	114	0	229	12	151	34.1778
ENSG00000051825	MPHOSPH9	103	469	49	76	52	0	135	8	263	79.7483
ENSG00000052126	PLEKHA5	170	436	53	39	59	1	434	23	301	74.137
ENSG00000052344	PRSS8	6	8	0	0	3	4	8	0	7	1.36031
ENSG00000052723	SIKE1	42	215	17	21	60	3	15	5	177	36.5584
ENSG00000052749	RRP12	79	383	18	25	1	6	217	34	326	65.1249
ENSG00000052795	FNIP2	180	390	61	50	172	9	102	35	350	66.3152
ENSG00000052802	MSMO1	40	186	21	163	218	11	47	3	261	31.6272
ENSG00000052841	TTC17	151	621	49	163	271	21	200	30	390	105.594
ENSG00000052850	ALX4	0	12	1	0	0	0	0	0	5	2.04047
ENSG00000053108	FSTL4	8	20	10	38	25	6	54	8	58	3.40078
ENSG00000053254	FOXN3	69	532	59	252	170	33	79	17	396	90.4607
ENSG00000053328	METTL24	0	2	0	0	0	0	0	0	1	0.340078
ENSG00000053371	AKR7A2	84	195	30	49	59	7	39	21	297	33.1576
ENSG00000053372	MRTO4	178	389	21	97	70	7	238	13	356	66.1452
ENSG00000053438	NNAT	7	6	9	0	0	0	29	6	54	1.02023
ENSG00000053501	USE1	98	111	24	63	22	9	119	20	96	18.8743
ENSG00000053524	MCF2L2	51	48	3	21	5	0	176	10	86	8.16187
ENSG00000053702	NRIP2	2	0	0	0	0	0	0	0	27	0
ENSG00000053747	LAMA3	38	43	6	2	16	15	0	0	30	7.31168
ENSG00000053770	AP5M1	92	321	36	57	54	7	67	51	237	54.5825
ENSG00000053900	ANAPC4	141	206	11	110	110	52	440	12	225	35.028
ENSG00000053918	KCNQ1	0	0	0	7	53	1	0	0	19	0
ENSG00000054116	TRAPPC3	142	556	61	13	96	6	110	51	493	94.5417
ENSG00000054118	THRAP3	646	1781	93	300	253	98	292	63	1159	302.839
ENSG00000054148	PHPT1	27	202	5	0	0	12	1	8	60	34.3479
ENSG00000054179	ENTPD2	0	16	2	0	0	0	0	1	98	2.72062
ENSG00000054219	LY75	1	45	1	0	0	0	0	0	2	7.65175
ENSG00000054267	ARID4B	835	2403	180	265	212	51	854	124	1348	408.604
ENSG00000054277	OPN3	3	12	10	6	27	0	0	8	120	2.04047
ENSG00000054282	SDCCAG8	155	597	33	129	187	26	167	48	229	101.513
ENSG00000054356	PTPRN	2	16	0	1	1	0	1	0	10	2.72062
ENSG00000054392	HHAT	10	50	3	10	4	0	2	8	48	8.50195
ENSG00000054523	KIF1B	239	773	90	281	445	62	207	30	537	131.44
ENSG00000054598	FOXC1	0	131	2	49	9	0	1	0	52	22.2751
ENSG00000054611	TBC1D22A	67	140	25	7	22	4	27	8	186	23.8055
ENSG00000054654	SYNE2	628	3602	352	3429	4297	751	1109	98	2057	612.48
ENSG00000054690	PLEKHH1	19	18	13	270	155	88	53	2	70	3.0607
ENSG00000054793	ATP9A	85	310	19	141	198	52	96	18	385	52.7121
ENSG00000054796	SPO11	39	35	3	0	0	0	21	1	54	5.95136
ENSG00000054803	CBLN4	0	35	0	0	0	0	0	0	16	5.95136
ENSG00000054938	CHRDL2	0	26	5	0	0	0	17	0	44	4.42101
ENSG00000054965	FAM168A	36	242	12	12	26	6	7	9	170	41.1494
ENSG00000054967	RELT	9	15	1	1	3	3	27	1	26	2.55058
ENSG00000054983	GALC	55	292	21	294	75	9	40	22	253	49.6514
ENSG00000055044	NOP58	133	573	65	72	138	23	72	35	340	97.4323
ENSG00000055070	SZRD1	143	293	19	80	94	28	31	14	187	49.8214
ENSG00000055118	KCNH2	107	418	24	348	229	44	209	19	367	71.0763
ENSG00000055130	CUL1	201	747	103	155	135	18	306	56	754	127.019
ENSG00000055147	FAM114A2	389	595	54	122	20	4	181	54	466	101.173
ENSG00000055163	CYFIP2	19	167	2	13	17	0	79	26	76	28.3965
ENSG00000055208	TAB2	71	509	27	197	76	19	221	44	307	86.5498
ENSG00000055211	GINM1	394	1010	94	163	147	22	242	60	754	171.739
ENSG00000055332	EIF2AK2	73	231	32	174	139	35	280	11	252	39.279
ENSG00000055483	AC022966.1	189	578	37	170	123	20	128	39	362	98.2825
ENSG00000055609	KMT2C	497	1963	168	895	2106	177	1059	135	1216	333.786
ENSG00000055732	MCOLN3	12	127	6	13	7	0	38	0	48	21.5949
ENSG00000055813	CCDC85A	0	0	0	0	0	0	0	0	2	0
ENSG00000055917	PUM2	69	571	26	156	84	7	104	56	334	97.0922
ENSG00000055950	MRPL43	574	540	92	251	227	9	269	93	923	91.821
ENSG00000055955	ITIH4	18	52	11	0	15	0	123	18	111	8.84203
ENSG00000055957	ITIH1	5	9	0	0	0	0	0	1	3	1.53035
ENSG00000056050	HPF1	15	255	3	23	30	0	0	1	59	43.3599
ENSG00000056097	ZFR	369	1242	127	294	242	44	175	87	721	211.188
ENSG00000056277	ZNF280C	20	381	10	9	16	5	239	19	188	64.7848
ENSG00000056291	NPFFR2	0	0	4	0	0	0	0	1	0	0
ENSG00000056487	PHF21B	0	34	7	0	0	0	1	17	42	5.78132
ENSG00000056558	TRAF1	0	19	0	219	19	14	0	0	17	3.23074
ENSG00000056586	RC3H2	248	733	31	103	229	12	426	40	262	124.639
ENSG00000056736	IL17RB	0	0	0	3	38	0	0	0	13	0
ENSG00000056972	TRAF3IP2	0	20	0	5	10	0	5	2	30	3.40078
ENSG00000056998	GYG2	0	46	0	0	0	0	0	0	8	7.82179
ENSG00000057019	DCBLD2	104	481	45	289	344	18	75	22	212	81.7887
ENSG00000057149	SERPINB3	0	0	2	0	0	0	0	1	11	0
ENSG00000057252	SOAT1	57	160	10	162	24	13	27	7	169	27.2062
ENSG00000057294	PKP2	33	32	20	57	64	7	57	9	71	5.44125
ENSG00000057468	MSH4	38	106	8	0	0	0	96	2	45	18.0241
ENSG00000057593	F7	0	128	0	0	0	0	0	3	8	21.765
ENSG00000057608	GDI2	87	504	28	109	18	24	162	38	374	85.6996
ENSG00000057657	PRDM1	12	46	11	1	7	7	14	1	11	7.82179
ENSG00000057663	ATG5	16	245	8	14	70	0	25	8	93	41.6595
ENSG00000057704	TMCC3	4	13	2	0	12	0	0	0	34	2.21051
ENSG00000057757	PITHD1	174	673	10	65	5	2	87	33	255	114.436
ENSG00000057935	MTA3	129	128	18	20	112	9	48	35	251	21.765
ENSG00000058056	USP13	102	153	27	217	184	15	16	6	240	26.016
ENSG00000058063	ATP11B	109	268	31	26	52	5	98	39	222	45.5704
ENSG00000058085	LAMC2	43	10	11	0	0	0	194	12	30	1.70039
ENSG00000058091	CDK14	88	269	20	25	1	0	56	29	176	45.7405
ENSG00000058262	SEC61A1	96	434	37	170	134	11	57	58	460	73.7969
ENSG00000058272	PPP1R12A	863	1624	204	655	630	91	1194	126	1468	276.143
ENSG00000058335	RASGRF1	0	6	3	0	0	0	0	0	5	1.02023
ENSG00000058404	CAMK2B	5	8	3	7	9	0	5	0	34	1.36031
ENSG00000058453	CROCC	0	126	10	0	45	15	77	4	65	21.4249
ENSG00000058600	POLR3E	40	291	21	28	35	0	88	5	151	49.4813
ENSG00000058668	ATP2B4	244	323	31	383	176	39	137	22	395	54.9226
ENSG00000058673	ZC3H11A	0	1	0	0	0	0	0	0	0	0.170039
ENSG00000058729	RIOK2	72	91	11	1	9	1	104	6	62	15.4735
ENSG00000058799	YIPF1	13	152	5	1	0	0	195	10	115	25.8459
ENSG00000058804	NDC1	83	406	6	0	25	1	67	10	113	69.0358
ENSG00000058866	DGKG	0	6	8	0	5	0	22	0	3	1.02023
ENSG00000059122	FLYWCH1	2	56	6	17	21	0	12	10	108	9.52218
ENSG00000059145	UNKL	94	203	22	1	1	1	123	29	171	34.5179
ENSG00000059377	TBXAS1	0	0	1	0	0	0	0	0	12	0
ENSG00000059378	PARP12	41	113	8	51	9	0	0	14	114	19.2144
ENSG00000059573	ALDH18A1	44	177	3	89	9	3	152	2	42	30.0969
ENSG00000059588	TARBP1	31	330	14	130	65	10	327	5	100	56.1129
ENSG00000059691	GATB	22	108	8	0	19	0	18	4	57	18.3642
ENSG00000059728	MXD1	206	57	18	0	0	0	35	53	171	9.69222
ENSG00000059758	CDK17	44	174	9	58	2	2	128	2	139	29.5868
ENSG00000059769	DNAJC25	103	300	21	170	61	9	93	7	132	51.0117
ENSG00000059804	SLC2A3	5	108	6	18	44	0	97	0	43	18.3642
ENSG00000059915	PSD	79	222	21	0	3	0	221	32	205	37.7487
ENSG00000060069	CTDP1	135	186	26	0	3	0	9	42	278	31.6272
ENSG00000060138	YBX3	3725	4574	512	222	333	8	2232	503	5312	777.758
ENSG00000060140	STYK1	0	20	0	0	0	0	0	0	0	3.40078
ENSG00000060237	WNK1	1105	2182	199	422	562	64	445	148	1378	371.025
ENSG00000060303	RPS17P5	0	1	0	0	0	0	0	0	0	0.170039
ENSG00000060339	CCAR1	647	1579	171	387	557	80	476	109	867	268.492
ENSG00000060491	OGFR	190	363	15	40	69	0	402	61	302	61.7241
ENSG00000060558	GNA15	5	17	1	0	0	0	41	1	29	2.89066
ENSG00000060566	CREB3L3	0	0	0	0	0	0	0	0	1	0
ENSG00000060642	PIGV	297	339	34	13	22	2	200	22	475	57.6432
ENSG00000060656	PTPRU	75	66	7	0	0	0	29	4	67	11.2226
ENSG00000060688	SNRNP40	85	156	10	52	8	29	146	56	171	26.5261
ENSG00000060709	RIMBP2	10	41	4	0	1	0	0	0	40	6.9716
ENSG00000060718	COL11A1	5	105	8	0	0	1	44	9	103	17.8541
ENSG00000060749	QSER1	192	423	40	47	41	9	336	51	382	71.9265
ENSG00000060762	MPC1	77	145	27	1	0	0	57	33	219	24.6556
ENSG00000060971	ACAA1	170	92	20	57	157	12	289	21	266	15.6436
ENSG00000060982	BCAT1	94	286	57	200	411	8	156	0	327	48.6311
ENSG00000061273	HDAC7	5	470	26	310	343	28	127	42	259	79.9183
ENSG00000061337	LZTS1	28	334	18	26	5	0	85	5	77	56.793
ENSG00000061455	PRDM6	1	31	2	0	4	0	0	0	19	5.27121
ENSG00000061492	WNT8A	0	0	0	0	0	0	5	0	3	0
ENSG00000061656	SPAG4	104	197	38	12	12	2	102	49	475	33.4977
ENSG00000061676	NCKAP1	104	267	19	266	81	10	74	8	128	45.4004
ENSG00000061794	MRPS35	40	213	20	111	103	1	0	7	124	36.2183
ENSG00000061918	GUCY1B1	0	14	2	2	0	1	0	0	12	2.38055
ENSG00000061936	SFSWAP	310	760	60	147	123	28	311	28	363	129.23
ENSG00000061938	TNK2	150	557	46	272	267	6	362	40	260	94.7117
ENSG00000061987	MON2	163	120	20	179	328	4	84	44	185	20.4047
ENSG00000062038	CDH3	1	62	2	0	0	0	0	4	5	10.5424
ENSG00000062096	ARSF	1	0	0	0	0	0	0	0	0	0
ENSG00000062194	GPBP1	422	1195	99	427	475	1	375	95	1013	203.197
ENSG00000062282	DGAT2	74	266	18	0	1	0	100	16	243	45.2304
ENSG00000062370	ZNF112	22	48	1	13	6	5	0	2	26	8.16187
ENSG00000062485	CS	88	478	15	79	148	8	145	20	232	81.2786
ENSG00000062524	LTK	56	86	0	0	0	0	3	7	24	14.6234
ENSG00000062582	MRPS24	14	0	0	0	0	0	0	0	7	0
ENSG00000062598	ELMO2	107	320	28	150	212	3	187	23	350	54.4125
ENSG00000062650	WAPL	479	1489	113	274	208	15	524	112	911	253.188
ENSG00000062716	VMP1	56	376	21	260	52	68	26	27	121	63.9347
ENSG00000062725	APPBP2	79	645	67	454	195	15	193	62	445	109.675
ENSG00000062822	POLD1	175	353	20	54	134	8	296	19	375	60.0238
ENSG00000063015	SEZ6	5	11	8	0	0	8	55	4	16	1.87043
ENSG00000063046	EIF4B	20	205	3	7	24	0	50	0	48	34.858
ENSG00000063127	SLC6A16	627	653	85	0	0	0	548	82	962	111.035
ENSG00000063169	BICRA	17	126	0	15	18	10	64	2	47	21.4249
ENSG00000063176	SPHK2	142	292	30	51	37	0	294	46	358	49.6514
ENSG00000063177	RPL18	385	1851	131	516	367	55	787	112	1794	314.742
ENSG00000063180	CA11	19	127	5	259	41	0	0	12	64	21.5949
ENSG00000063241	ISOC2	599	458	121	44	54	14	267	85	911	77.8778
ENSG00000063244	U2AF2	218	772	62	292	306	27	369	30	542	131.27
ENSG00000063245	EPN1	517	906	125	461	529	86	512	124	1229	154.055
ENSG00000063322	MED29	123	314	49	87	74	0	63	7	324	53.3922
ENSG00000063438	AHRR	106	213	20	0	0	0	159	46	323	36.2183
ENSG00000063515	GSC2	0	0	0	0	0	0	0	0	0	0
ENSG00000063587	ZNF275	102	100	19	76	155	11	31	18	184	17.0039
ENSG00000063601	MTMR1	18	46	19	100	254	56	7	12	135	7.82179
ENSG00000063660	GPC1	94	298	66	854	1595	51	502	33	496	50.6716
ENSG00000063761	ADCK1	9	84	5	7	1	0	123	0	55	14.2833
ENSG00000063854	HAGH	517	1010	123	45	84	17	490	86	770	171.739
ENSG00000063978	RNF4	88	544	13	0	76	2	23	7	165	92.5012
ENSG00000064012	CASP8	25	71	1	26	36	5	78	0	31	12.0728
ENSG00000064042	LIMCH1	23	314	24	22	75	3	56	28	290	53.3922
ENSG00000064102	INTS13	28	102	9	10	27	1	0	32	53	17.344
ENSG00000064115	TM7SF3	37	410	15	272	115	9	0	18	173	69.716
ENSG00000064195	DLX3	0	44	3	0	0	0	0	0	10	7.48171
ENSG00000064199	SPA17	860	1049	380	0	0	2	1228	223	2440	178.371
ENSG00000064201	TSPAN32	7	0	2	0	0	0	0	0	6	0
ENSG00000064205	CCN5	12	105	14	20	56	2	13	0	773	17.8541
ENSG00000064218	DMRT3	1	106	3	0	0	0	0	2	58	18.0241
ENSG00000064225	ST3GAL6	0	32	3	0	0	0	0	4	41	5.44125
ENSG00000064270	ATP2C2	5	108	16	0	0	1	112	4	15	18.3642
ENSG00000064300	NGFR	0	0	0	20	0	0	3	0	39	0
ENSG00000064309	CDON	12	9	2	4	0	4	0	3	67	1.53035
ENSG00000064313	TAF2	60	363	24	67	50	18	33	40	122	61.7241
ENSG00000064393	HIPK2	53	179	24	193	73	3	75	3	202	30.437
ENSG00000064419	TNPO3	769	1252	115	78	113	13	525	164	1160	212.889
ENSG00000064489	BORCS8-MEF2B	0	0	0	0	0	0	0	0	0	0
ENSG00000064490	RFXANK	9	72	6	5	40	14	10	6	86	12.2428
ENSG00000064545	TMEM161A	89	69	6	61	7	0	22	9	97	11.7327
ENSG00000064547	LPAR2	168	424	24	423	856	51	603	39	549	72.0965
ENSG00000064601	CTSA	45	217	8	183	322	20	103	9	398	36.8985
ENSG00000064607	SUGP2	1806	2913	248	610	416	30	1097	235	2077	495.324
ENSG00000064651	SLC12A2	282	519	31	13	64	2	125	37	315	88.2502
ENSG00000064652	SNX24	23	98	17	8	3	0	4	16	154	16.6638
ENSG00000064655	EYA2	0	46	3	1	1	0	9	6	52	7.82179
ENSG00000064666	CNN2	17	196	1	6	1	0	9	2	114	33.3276
ENSG00000064687	ABCA7	11	66	5	6	0	1	11	8	35	11.2226
ENSG00000064692	SNCAIP	7	124	8	3	3	0	65	22	85	21.0848
ENSG00000064703	DDX20	361	892	126	40	65	1	364	99	994	151.675
ENSG00000064726	BTBD1	486	659	44	31	5	0	165	54	569	112.056
ENSG00000064763	FAR2	51	5	6	0	1	0	0	2	65	0.850195
ENSG00000064787	BCAS1	73	130	4	0	24	0	1	13	48	22.1051
ENSG00000064835	POU1F1	0	0	0	0	0	0	0	0	0	0
ENSG00000064886	CHI3L2	0	0	2	1	0	0	0	5	1	0
ENSG00000064932	SBNO2	82	404	27	64	1	1	206	22	293	68.6957
ENSG00000064933	PMS1	147	396	77	126	93	9	266	59	678	67.3354
ENSG00000064961	HMG20B	182	289	53	104	264	2	283	39	392	49.1413
ENSG00000064989	CALCRL	0	55	0	0	0	0	0	1	17	9.35214
ENSG00000064995	TAF11	134	499	48	344	279	62	71	21	449	84.8494
ENSG00000064999	ANKS1A	80	220	32	203	230	21	35	36	360	37.4086
ENSG00000065000	AP3D1	492	1593	197	253	415	29	707	77	1257	270.872
ENSG00000065029	ZNF76	348	487	40	169	67	36	385	67	601	82.809
ENSG00000065054	SLC9A3R2	49	178	12	12	2	0	207	38	185	30.2669
ENSG00000065057	NTHL1	7	72	6	10	12	3	10	0	48	12.2428
ENSG00000065060	UHRF1BP1	194	336	26	84	23	4	69	37	207	57.1331
ENSG00000065135	GNAI3	114	228	16	76	125	4	158	26	283	38.7689
ENSG00000065150	IPO5	1029	1828	343	397	241	10	700	263	2292	310.831
ENSG00000065154	OAT	56	149	7	13	0	2	252	9	158	25.3358
ENSG00000065183	WDR3	117	235	33	103	20	22	122	32	206	39.9592
ENSG00000065243	PKN2	214	416	16	206	142	9	199	23	267	70.7362
ENSG00000065268	WDR18	128	262	29	4	86	1	141	22	286	44.5502
ENSG00000065308	TRAM2	319	305	37	21	14	56	334	28	412	51.8619
ENSG00000065320	NTN1	4	38	0	0	0	0	14	6	89	6.46148
ENSG00000065325	GLP2R	0	4	0	0	0	2	0	0	8	0.680156
ENSG00000065328	MCM10	2	68	3	79	0	0	0	3	26	11.5626
ENSG00000065357	DGKA	58	183	14	14	46	10	116	11	130	31.1171
ENSG00000065361	ERBB3	62	133	15	54	194	18	73	14	69	22.6152
ENSG00000065371	ROPN1	382	518	123	0	0	0	418	83	1095	88.0802
ENSG00000065413	ANKRD44	115	39	3	1	40	0	8	3	79	6.63152
ENSG00000065427	KARS1	329	717	73	66	137	1	463	89	829	121.918
ENSG00000065457	ADAT1	68	200	29	30	110	10	49	24	176	34.0078
ENSG00000065485	PDIA5	17	120	18	84	459	6	1	0	105	20.4047
ENSG00000065491	TBC1D22B	69	158	15	11	47	0	118	20	186	26.8662
ENSG00000065518	NDUFB4	614	925	142	70	68	5	581	160	1315	157.286
ENSG00000065526	SPEN	355	947	108	34	174	17	389	46	519	161.027
ENSG00000065534	MYLK	147	1348	68	721	451	6	264	37	799	229.213
ENSG00000065548	ZC3H15	368	930	130	305	231	10	210	82	730	158.136
ENSG00000065559	MAP2K4	63	351	19	40	57	2	85	12	75	59.6837
ENSG00000065600	PACC1	34	83	2	0	0	0	81	1	49	14.1132
ENSG00000065609	SNAP91	215	173	29	2	0	0	543	21	235	29.4167
ENSG00000065613	SLK	185	1013	58	266	405	28	51	25	289	172.249
ENSG00000065615	CYB5R4	170	281	39	15	69	7	172	50	419	47.7809
ENSG00000065618	COL17A1	18	199	6	0	0	0	109	18	77	33.8378
ENSG00000065621	GSTO2	50	160	65	161	24	37	119	58	406	27.2062
ENSG00000065665	SEC61A2	228	355	19	18	22	6	359	9	205	60.3638
ENSG00000065675	PRKCQ	4	35	1	6	0	0	0	0	8	5.95136
ENSG00000065717	TLE2	24	135	22	92	143	28	87	9	185	22.9553
ENSG00000065802	ASB1	179	401	47	60	13	1	131	36	330	68.1856
ENSG00000065809	FAM107B	319	363	68	139	292	3	224	89	354	61.7241
ENSG00000065833	ME1	37	331	28	114	132	8	41	3	198	56.2829
ENSG00000065882	TBC1D1	446	717	62	27	18	0	322	79	607	121.918
ENSG00000065883	CDK13	440	1178	109	249	448	26	394	103	603	200.306
ENSG00000065911	MTHFD2	126	205	22	23	22	0	33	3	167	34.858
ENSG00000065923	SLC9A7	17	21	5	1	19	0	0	1	23	3.57082
ENSG00000065970	FOXJ2	11	116	14	23	30	0	247	19	210	19.7245
ENSG00000065978	YBX1	1358	2916	170	136	309	0	265	222	1529	495.834
ENSG00000065989	PDE4A	78	151	72	0	0	0	94	38	313	25.6759
ENSG00000066027	PPP2R5A	43	87	24	2	0	0	185	6	222	14.7934
ENSG00000066032	CTNNA2	94	159	39	27	38	1	367	9	286	27.0362
ENSG00000066044	ELAVL1	529	737	87	194	47	1	467	60	949	125.319
ENSG00000066056	TIE1	8	16	4	24	8	0	79	0	9	2.72062
ENSG00000066084	DIP2B	132	232	4	15	310	2	97	12	231	39.449
ENSG00000066117	SMARCD1	194	514	33	166	68	13	301	77	250	87.4
ENSG00000066135	KDM4A	8	77	7	40	71	9	112	1	72	13.093
ENSG00000066136	NFYC	26	127	14	14	68	7	13	10	121	21.5949
ENSG00000066185	ZMYND12	314	209	62	0	0	3	413	53	1097	35.5381
ENSG00000066230	SLC9A3	1	0	0	0	3	0	0	1	0	0
ENSG00000066248	NGEF	2	4	0	0	0	7	0	0	30	0.680156
ENSG00000066279	ASPM	140	965	30	0	1	0	299	5	225	164.088
ENSG00000066294	CD84	16	49	3	4	15	0	0	8	78	8.33191
ENSG00000066322	ELOVL1	69	87	9	78	59	0	199	11	319	14.7934
ENSG00000066336	SPI1	7	20	6	2	0	1	12	2	54	3.40078
ENSG00000066379	ZNRD1	101	243	20	56	0	0	42	50	269	41.3195
ENSG00000066382	MPPED2	0	5	7	6	21	9	97	0	39	0.850195
ENSG00000066405	CLDN18	9	87	4	0	0	0	0	1	21	14.7934
ENSG00000066422	ZBTB11	71	171	18	154	49	1	24	15	145	29.0767
ENSG00000066427	ATXN3	240	465	44	204	100	28	65	36	265	79.0681
ENSG00000066455	GOLGA5	146	413	13	74	131	34	89	38	319	70.2261
ENSG00000066468	FGFR2	22	401	8	137	604	59	267	1	90	68.1856
ENSG00000066557	LRRC40	64	139	6	9	52	0	63	19	69	23.6354
ENSG00000066583	ISOC1	21	111	3	12	11	7	1	0	42	18.8743
ENSG00000066629	EML1	13	138	9	29	28	8	99	9	112	23.4654
ENSG00000066651	TRMT11	132	173	26	3	39	41	162	29	134	29.4167
ENSG00000066654	THUMPD1	351	753	63	80	109	19	129	26	288	128.039
ENSG00000066697	MSANTD3	13	103	5	73	11	0	50	1	61	17.514
ENSG00000066735	KIF26A	5	107	2	1	0	0	3	0	29	18.1942
ENSG00000066739	ATG2B	208	610	37	24	26	2	103	58	304	103.724
ENSG00000066777	ARFGEF1	406	1112	115	259	297	26	419	113	848	189.083
ENSG00000066813	ACSM2B	3	1	0	1	0	0	0	0	9	0.170039
ENSG00000066827	ZFAT	22	25	14	1	0	0	12	9	54	4.25097
ENSG00000066855	MTFR1	114	177	64	0	0	0	424	88	362	30.0969
ENSG00000066923	STAG3	350	852	52	0	1	3	262	84	738	144.873
ENSG00000066926	FECH	12	143	10	40	14	0	0	1	48	24.3156
ENSG00000066933	MYO9A	1408	2299	216	333	412	51	497	162	1732	390.92
ENSG00000067048	DDX3Y	162	793	84	145	339	16	196	76	630	134.841
ENSG00000067057	PFKP	874	849	135	3	3	0	864	175	1104	144.363
ENSG00000067064	IDI1	89	348	53	481	159	4	140	49	201	59.1736
ENSG00000067066	SP100	9	42	2	19	13	0	19	1	70	7.14164
ENSG00000067082	KLF6	207	467	41	262	91	29	154	33	680	79.4082
ENSG00000067113	PLPP1	85	211	4	0	194	21	31	23	118	35.8782
ENSG00000067141	NEO1	13	236	15	18	24	13	40	31	202	40.1292
ENSG00000067167	TRAM1	315	420	66	130	184	7	267	58	631	71.4164
ENSG00000067177	PHKA1	0	5	0	12	7	0	21	0	26	0.850195
ENSG00000067182	TNFRSF1A	55	174	22	174	54	4	11	8	197	29.5868
ENSG00000067191	CACNB1	4	228	8	438	426	62	407	4	143	38.7689
ENSG00000067208	EVI5	277	763	99	438	694	94	191	50	628	129.74
ENSG00000067221	STOML1	76	226	20	5	37	0	109	20	108	38.4288
ENSG00000067225	PKM	96	601	94	352	182	12	195	40	524	102.193
ENSG00000067248	DHX29	125	415	69	68	44	15	586	31	273	70.5662
ENSG00000067334	DNTTIP2	117	501	52	34	105	11	114	62	338	85.1895
ENSG00000067365	METTL22	68	303	25	3	43	6	48	30	244	51.5218
ENSG00000067369	TP53BP1	617	1059	92	352	294	20	364	104	608	180.071
ENSG00000067445	TRO	0	10	1	0	15	14	9	0	25	1.70039
ENSG00000067533	RRP15	80	396	28	24	44	2	114	8	217	67.3354
ENSG00000067560	RHOA	312	1555	85	281	172	8	343	51	1066	264.411
ENSG00000067596	DHX8	121	121	57	57	107	13	147	16	250	20.5747
ENSG00000067601	PMS2P4	0	6	0	3	145	1	1	0	0	1.02023
ENSG00000067606	PRKCZ	256	244	84	0	5	0	426	78	590	41.4895
ENSG00000067646	ZFY	34	183	12	56	0	1	38	4	83	31.1171
ENSG00000067704	IARS2	121	308	19	56	134	18	32	11	183	52.372
ENSG00000067715	SYT1	4	11	1	15	3	0	2	0	21	1.87043
ENSG00000067798	NAV3	19	37	16	103	100	1	1	7	109	6.29144
ENSG00000067829	IDH3G	25	124	28	48	48	7	137	6	209	21.0848
ENSG00000067836	ROGDI	27	225	11	37	77	3	75	6	137	38.2588
ENSG00000067840	PDZD4	0	28	12	0	0	0	12	2	45	4.76109
ENSG00000067842	ATP2B3	0	16	0	2	0	0	0	0	13	2.72062
ENSG00000067900	ROCK1	252	1006	62	164	466	40	629	71	633	171.059
ENSG00000067955	CBFB	52	106	18	6	10	2	21	21	90	18.0241
ENSG00000067992	PDK3	145	598	38	172	300	17	167	10	325	101.683
ENSG00000068001	HYAL2	56	249	5	107	286	24	65	21	206	42.3397
ENSG00000068024	HDAC4	218	200	38	132	0	4	152	34	211	34.0078
ENSG00000068028	RASSF1	861	748	37	48	60	20	590	87	769	127.189
ENSG00000068078	FGFR3	9	657	15	102	823	42	359	4	211	111.716
ENSG00000068079	IFI35	8	5	3	29	0	0	0	0	39	0.850195
ENSG00000068097	HEATR6	39	172	27	78	185	26	30	23	128	29.2467
ENSG00000068120	COASY	116	399	29	79	42	16	265	52	359	67.8455
ENSG00000068137	PLEKHH3	60	204	21	183	23	19	202	3	172	34.6879
ENSG00000068305	MEF2A	157	350	21	251	361	12	117	15	248	59.5136
ENSG00000068308	OTUD5	129	199	19	211	115	1	24	9	258	33.8378
ENSG00000068323	TFE3	41	73	8	29	160	6	149	5	130	12.4128
ENSG00000068354	TBC1D25	11	200	17	0	0	0	39	10	129	34.0078
ENSG00000068366	ACSL4	38	476	45	256	312	21	81	25	187	80.9385
ENSG00000068383	INPP5A	111	195	38	213	153	6	124	41	463	33.1576
ENSG00000068394	GPKOW	48	11	4	2	44	0	34	0	30	1.87043
ENSG00000068400	GRIPAP1	25	292	42	474	317	50	692	15	240	49.6514
ENSG00000068438	FTSJ1	41	47	14	8	0	5	92	0	145	7.99183
ENSG00000068489	PRR11	13	133	4	25	80	0	67	4	47	22.6152
ENSG00000068615	REEP1	298	1141	113	1098	992	104	275	46	903	194.014
ENSG00000068650	ATP11A	52	226	14	213	50	41	89	7	245	38.4288
ENSG00000068654	POLR1A	303	293	35	52	105	8	115	32	226	49.8214
ENSG00000068697	LAPTM4A	1854	3389	359	527	775	130	1524	278	3103	576.262
ENSG00000068724	TTC7A	368	499	145	108	281	13	538	172	1707	84.8494
ENSG00000068745	IP6K2	68	758	31	246	70	14	256	33	301	128.89
ENSG00000068781	STON1-GTF2A1L	0	6	1	0	0	0	0	6	18	1.02023
ENSG00000068784	SRBD1	14	146	14	119	28	0	10	4	86	24.8257
ENSG00000068796	KIF2A	260	830	53	29	80	8	28	30	365	141.132
ENSG00000068831	RASGRP2	63	224	9	1	36	0	297	20	157	38.0887
ENSG00000068878	PSME4	680	1293	161	218	396	49	914	177	1477	219.86
ENSG00000068885	IFT80	145	432	23	87	228	10	54	13	209	73.4568
ENSG00000068903	SIRT2	136	512	71	110	182	51	287	45	601	87.0599
ENSG00000068912	ERLEC1	302	339	55	88	33	3	220	26	582	57.6432
ENSG00000068971	PPP2R5B	37	103	4	70	131	5	78	5	128	17.514
ENSG00000068976	PYGM	0	76	4	1	0	0	37	2	74	12.923
ENSG00000068985	PAGE1	45	112	2	0	1	0	0	0	28	19.0444
ENSG00000069011	PITX1	2	0	18	0	0	0	0	0	30	0
ENSG00000069018	TRPC7	0	0	0	0	0	0	0	0	0	0
ENSG00000069020	MAST4	79	145	49	119	364	10	254	126	374	24.6556
ENSG00000069122	ADGRF5	2	42	1	24	0	0	0	0	47	7.14164
ENSG00000069188	SDK2	300	336	66	138	112	5	124	49	491	57.1331
ENSG00000069206	ADAM7	57	149	49	0	0	0	212	10	317	25.3358
ENSG00000069248	NUP133	42	160	7	156	34	18	25	8	195	27.2062
ENSG00000069275	NUCKS1	523	1844	178	1071	890	53	465	83	1712	313.552
ENSG00000069329	VPS35	311	803	131	167	215	72	435	96	694	136.541
ENSG00000069345	DNAJA2	220	510	42	67	127	4	153	44	375	86.7199
ENSG00000069399	BCL3	14	35	4	146	39	4	58	0	86	5.95136
ENSG00000069424	KCNAB2	6	222	1	0	3	0	43	0	38	37.7487
ENSG00000069431	ABCC9	0	58	2	0	0	0	0	0	5	9.86226
ENSG00000069482	GAL	1	17	1	1	2	0	0	0	4	2.89066
ENSG00000069493	CLEC2D	56	259	20	97	235	76	100	10	186	44.0401
ENSG00000069509	FUNDC1	21	50	11	12	62	1	38	1	58	8.50195
ENSG00000069535	MAOB	0	0	2	53	0	0	0	0	12	0
ENSG00000069667	RORA	67	597	60	388	692	104	107	19	263	101.513
ENSG00000069696	DRD4	16	82	10	40	47	0	19	18	81	13.9432
ENSG00000069702	TGFBR3	46	153	24	24	7	1	123	1	159	26.016
ENSG00000069764	PLA2G10	6	7	2	0	0	0	27	14	25	1.19027
ENSG00000069812	HES2	15	72	16	0	0	0	18	23	72	12.2428
ENSG00000069849	ATP1B3	110	459	90	30	30	0	617	78	939	78.0479
ENSG00000069869	NEDD4	0	25	1	3	5	2	0	4	31	4.25097
ENSG00000069943	PIGB	34	42	4	6	7	1	137	10	68	7.14164
ENSG00000069956	MAPK6	298	1022	73	246	57	14	470	48	533	173.78
ENSG00000069966	GNB5	67	606	29	286	356	48	308	3	246	103.044
ENSG00000069974	RAB27A	51	181	1	11	39	0	181	15	107	30.7771
ENSG00000069998	HDHD5	34	43	5	0	0	0	12	0	90	7.31168
ENSG00000070010	UFD1	184	543	53	17	36	1	189	24	484	92.3312
ENSG00000070018	LRP6	50	303	18	58	133	18	87	10	171	51.5218
ENSG00000070019	GUCY2C	0	4	1	0	0	0	0	0	0	0.680156
ENSG00000070031	SCT	8	28	3	0	0	0	69	17	55	4.76109
ENSG00000070047	PHRF1	161	531	24	166	20	3	81	28	228	90.2907
ENSG00000070061	ELP1	33	86	6	83	46	2	133	15	84	14.6234
ENSG00000070081	NUCB2	646	1225	197	377	507	19	300	77	1162	208.298
ENSG00000070087	PFN2	66	225	20	280	66	17	129	6	188	38.2588
ENSG00000070159	PTPN3	11	11	7	4	14	0	38	4	58	1.87043
ENSG00000070182	SPTB	5	19	5	1	2	0	18	3	39	3.23074
ENSG00000070190	DAPP1	3	10	4	0	0	3	0	5	8	1.70039
ENSG00000070193	FGF10	1	8	2	1	211	0	10	0	18	1.36031
ENSG00000070214	SLC44A1	6	130	12	24	15	1	22	12	86	22.1051
ENSG00000070269	TMEM260	97	96	18	81	107	6	53	41	163	16.3237
ENSG00000070366	SMG6	509	1044	61	273	92	24	342	119	495	177.521
ENSG00000070367	EXOC5	337	491	57	16	70	6	371	92	421	83.4891
ENSG00000070371	CLTCL1	387	375	46	0	1	0	78	50	368	63.7646
ENSG00000070388	FGF22	56	27	2	17	0	0	0	3	32	4.59105
ENSG00000070404	FSTL3	48	477	54	147	75	23	172	35	252	81.1086
ENSG00000070413	DGCR2	74	398	50	82	59	5	360	44	373	67.6755
ENSG00000070423	RNF126	343	452	62	17	73	21	383	32	472	76.8576
ENSG00000070444	MNT	164	384	27	318	118	21	16	21	298	65.295
ENSG00000070476	ZXDC	72	369	18	20	53	5	21	28	126	62.7444
ENSG00000070495	JMJD6	124	195	20	54	70	7	193	12	113	33.1576
ENSG00000070501	POLB	46	333	40	8	36	0	610	31	407	56.623
ENSG00000070526	ST6GALNAC1	0	16	2	15	87	5	22	2	24	2.72062
ENSG00000070540	WIPI1	23	59	6	34	61	2	75	1	148	10.0323
ENSG00000070601	FRMPD1	57	23	13	131	67	1	54	2	89	3.9109
ENSG00000070610	GBA2	94	210	18	101	289	6	105	34	211	35.7082
ENSG00000070614	NDST1	128	352	46	206	532	29	233	13	304	59.8537
ENSG00000070669	ASNS	4	54	14	0	30	1	0	0	14	9.1821
ENSG00000070718	AP3M2	73	427	33	40	35	3	185	57	277	72.6066
ENSG00000070729	CNGB1	19	28	0	0	8	0	0	0	12	4.76109
ENSG00000070731	ST6GALNAC2	0	0	0	0	0	0	0	0	0	0
ENSG00000070748	CHAT	0	0	0	0	0	0	0	0	0	0
ENSG00000070756	PABPC1	3173	7010	504	616	346	61	4111	708	5155	1191.97
ENSG00000070759	TESK2	43	107	3	0	1	0	77	3	62	18.1942
ENSG00000070761	CFAP20	173	202	64	98	77	1	273	38	468	34.3479
ENSG00000070770	CSNK2A2	944	1696	148	98	36	7	531	204	1431	288.386
ENSG00000070778	PTPN21	134	264	16	36	196	11	146	27	268	44.8903
ENSG00000070785	EIF2B3	96	218	9	39	24	3	7	26	163	37.0685
ENSG00000070808	CAMK2A	0	0	0	0	1	0	7	0	0	0
ENSG00000070814	TCOF1	263	680	48	139	95	25	257	56	390	115.626
ENSG00000070831	CDC42	65	329	24	130	109	38	119	44	327	55.9428
ENSG00000070882	OSBPL3	0	24	4	0	0	0	0	3	93	4.08094
ENSG00000070886	EPHA8	118	31	9	0	0	0	106	44	71	5.27121
ENSG00000070915	SLC12A3	0	3	0	0	0	0	0	0	0	0.510117
ENSG00000070950	RAD18	32	348	4	22	48	1	27	3	73	59.1736
ENSG00000070961	ATP2B1	208	864	76	454	520	86	584	52	793	146.914
ENSG00000070985	TRPM5	0	1	2	0	0	0	0	0	12	0.170039
ENSG00000071051	NCK2	66	430	18	99	184	2	66	24	186	73.1168
ENSG00000071054	MAP4K4	382	1382	115	804	759	73	1109	87	1052	234.994
ENSG00000071073	MGAT4A	0	169	15	7	0	1	42	0	58	28.7366
ENSG00000071082	RPL31	1224	3348	424	788	639	79	1020	281	3679	569.29
ENSG00000071127	WDR1	212	755	81	230	82	23	265	53	787	128.379
ENSG00000071189	SNX13	224	607	60	6	43	2	302	99	460	103.214
ENSG00000071203	MS4A12	0	0	0	0	0	0	0	0	4	0
ENSG00000071205	ARHGAP10	79	121	12	69	54	1	15	5	106	20.5747
ENSG00000071242	RPS6KA2	71	86	23	4	23	2	44	2	125	14.6234
ENSG00000071243	ING3	34	381	11	24	16	1	122	11	127	64.7848
ENSG00000071246	VASH1	18	233	16	47	236	9	48	12	162	39.6191
ENSG00000071282	LMCD1	16	163	1	38	135	12	21	4	73	27.7164
ENSG00000071462	BUD23	445	1913	112	123	94	8	1090	77	944	325.285
ENSG00000071537	SEL1L	92	285	23	30	42	10	60	27	257	48.4611
ENSG00000071539	TRIP13	114	557	36	0	1	0	53	21	213	94.7117
ENSG00000071553	ATP6AP1	102	251	52	248	266	23	223	60	501	42.6798
ENSG00000071564	TCF3	41	639	34	46	2	0	384	32	640	108.655
ENSG00000071575	TRIB2	23	240	26	98	304	11	136	23	482	40.8094
ENSG00000071626	DAZAP1	1351	1491	192	123	468	7	916	219	1793	253.528
ENSG00000071655	MBD3	567	726	96	263	160	12	278	82	838	123.448
ENSG00000071677	PRLH	0	0	0	0	0	0	0	0	0	0
ENSG00000071794	HLTF	379	1246	107	383	648	69	386	80	729	211.869
ENSG00000071859	FAM50A	21	67	15	111	106	17	17	2	91	11.3926
ENSG00000071889	FAM3A	26	113	11	13	22	7	8	12	108	19.2144
ENSG00000071894	CPSF1	290	413	80	46	145	4	219	63	552	70.2261
ENSG00000071909	MYO3B	53	13	5	0	36	1	30	10	80	2.21051
ENSG00000071967	CYBRD1	0	34	1	0	0	0	15	0	56	5.78132
ENSG00000071991	CDH19	7	75	4	0	0	0	18	5	33	12.7529
ENSG00000071994	PDCD2	80	25	3	12	240	42	17	10	178	4.25097
ENSG00000072041	SLC6A15	1	1	0	0	0	0	0	0	11	0.170039
ENSG00000072042	RDH11	154	675	34	376	478	14	112	14	384	114.776
ENSG00000072062	PRKACA	330	951	83	230	329	7	291	94	925	161.707
ENSG00000072071	ADGRL1	94	428	40	14	30	29	142	27	407	72.7767
ENSG00000072080	SPP2	0	0	0	0	0	0	0	0	0	0
ENSG00000072110	ACTN1	196	334	16	39	57	2	103	9	330	56.793
ENSG00000072121	ZFYVE26	32	69	23	35	114	11	29	14	116	11.7327
ENSG00000072133	RPS6KA6	0	41	1	2	16	2	7	29	46	6.9716
ENSG00000072134	EPN2	178	571	40	23	25	2	338	51	446	97.0922
ENSG00000072135	PTPN18	0	76	11	29	32	3	33	3	80	12.923
ENSG00000072163	LIMS2	0	175	1	0	2	1	10	7	129	29.7568
ENSG00000072182	ASIC4	41	51	7	2	18	0	69	0	45	8.67199
ENSG00000072195	SPEG	12	71	1	20	15	0	0	1	58	12.0728
ENSG00000072201	LNX1	58	97	5	2	3	0	71	15	103	16.4938
ENSG00000072210	ALDH3A2	85	145	35	112	343	41	126	38	301	24.6556
ENSG00000072274	TFRC	90	353	40	11	23	23	131	36	301	60.0238
ENSG00000072310	SREBF1	133	704	44	524	542	78	195	76	315	119.707
ENSG00000072315	TRPC5	0	0	0	0	1	0	0	0	1	0
ENSG00000072364	AFF4	296	1008	97	433	761	52	225	57	786	171.399
ENSG00000072401	UBE2D1	36	75	0	1	11	4	83	1	29	12.7529
ENSG00000072415	MPP5	75	557	16	17	33	13	37	10	229	94.7117
ENSG00000072422	RHOBTB1	61	146	23	34	70	14	97	17	282	24.8257
ENSG00000072501	SMC1A	49	317	22	106	152	13	253	8	191	53.9024
ENSG00000072506	HSD17B10	40	51	8	12	14	64	43	3	99	8.67199
ENSG00000072518	MARK2	350	837	52	117	242	20	338	29	491	142.323
ENSG00000072571	HMMR	131	237	66	0	8	0	80	36	289	40.2992
ENSG00000072609	CHFR	34	221	21	11	154	2	70	24	263	37.5786
ENSG00000072657	TRHDE	31	15	9	11	98	0	19	0	91	2.55058
ENSG00000072682	P4HA2	20	64	4	25	51	0	1	0	30	10.8825
ENSG00000072694	FCGR2B	0	0	0	0	0	0	0	0	2	0
ENSG00000072736	NFATC3	171	443	60	35	53	27	97	47	464	75.3273
ENSG00000072756	TRNT1	80	229	15	8	58	0	51	5	63	38.9389
ENSG00000072778	ACADVL	531	1287	42	199	52	7	419	59	510	218.84
ENSG00000072786	STK10	129	295	36	279	531	50	112	18	302	50.1615
ENSG00000072803	FBXW11	49	123	15	96	62	11	15	13	114	20.9148
ENSG00000072818	ACAP1	141	354	121	145	15	0	341	88	862	60.1938
ENSG00000072832	CRMP1	5	10	5	0	7	0	1	4	7	1.70039
ENSG00000072840	EVC	0	20	3	5	1	1	0	0	8	3.40078
ENSG00000072849	DERL2	128	205	40	142	51	0	170	36	387	34.858
ENSG00000072858	SIDT1	19	7	0	11	0	1	44	1	27	1.19027
ENSG00000072864	NDE1	125	126	20	9	0	0	87	15	151	21.4249
ENSG00000072952	MRVI1	8	153	12	0	0	0	13	8	166	26.016
ENSG00000072954	TMEM38A	42	71	4	3	53	8	133	9	83	12.0728
ENSG00000072958	AP1M1	624	883	101	33	90	6	190	80	773	150.144
ENSG00000073008	PVR	123	246	6	6	84	15	37	20	150	41.8296
ENSG00000073050	XRCC1	41	247	19	20	46	7	129	10	251	41.9996
ENSG00000073060	SCARB1	335	321	34	148	101	10	235	38	302	54.5825
ENSG00000073067	CYP2W1	0	0	0	0	0	0	0	0	3	0
ENSG00000073111	MCM2	16	394	25	9	3	0	642	27	160	66.9954
ENSG00000073146	MOV10L1	302	781	91	0	0	0	269	58	452	132.8
ENSG00000073150	PANX2	0	30	0	0	0	0	26	0	17	5.10117
ENSG00000073169	SELENOO	75	271	16	30	54	6	120	10	200	46.0806
ENSG00000073282	TP63	1	87	3	4	16	2	33	9	35	14.7934
ENSG00000073331	ALPK1	2	17	8	0	4	0	141	6	76	2.89066
ENSG00000073350	LLGL2	46	168	8	1	0	2	66	7	123	28.5665
ENSG00000073417	PDE8A	188	401	31	46	69	18	132	35	193	68.1856
ENSG00000073464	CLCN4	3	6	0	45	288	1	0	0	19	1.02023
ENSG00000073536	NLE1	41	40	5	0	12	0	0	9	66	6.80156
ENSG00000073578	SDHA	7	263	0	41	28	7	14	4	101	44.7202
ENSG00000073584	SMARCE1	127	154	8	3	318	7	66	9	64	26.186
ENSG00000073598	FNDC8	159	140	137	0	0	0	267	69	898	23.8055
ENSG00000073605	GSDMB	0	55	12	79	43	0	29	8	61	9.35214
ENSG00000073614	KDM5A	1306	2230	188	419	300	58	1268	177	1973	379.187
ENSG00000073670	ADAM11	56	149	10	43	35	0	207	35	118	25.3358
ENSG00000073711	PPP2R3A	72	407	46	68	276	23	192	23	243	69.2059
ENSG00000073712	FERMT2	30	257	26	71	134	4	81	8	163	43.7
ENSG00000073734	ABCB11	4	40	6	0	1	0	361	13	71	6.80156
ENSG00000073737	DHRS9	29	101	10	0	0	0	0	24	144	17.1739
ENSG00000073754	CD5L	0	0	0	0	0	0	0	0	4	0
ENSG00000073756	PTGS2	0	1	0	0	6	3	0	0	2	0.170039
ENSG00000073792	IGF2BP2	50	370	26	0	15	0	308	23	239	62.9144
ENSG00000073803	MAP3K13	121	246	63	285	183	40	196	42	322	41.8296
ENSG00000073849	ST6GAL1	0	0	0	0	1	0	2	0	11	0
ENSG00000073861	TBX21	0	46	0	0	0	0	4	0	0	7.82179
ENSG00000073905	VDAC1P1	0	0	0	0	0	0	0	0	5	0
ENSG00000073910	FRY	20	62	4	84	5	0	18	41	119	10.5424
ENSG00000073921	PICALM	66	506	41	604	328	14	162	62	480	86.0397
ENSG00000073969	NSF	161	206	13	5	1	0	29	13	167	35.028
ENSG00000074047	GLI2	5	12	4	0	35	2	34	2	37	2.04047
ENSG00000074054	CLASP1	107	333	23	89	118	11	58	26	305	56.623
ENSG00000074071	MRPS34	59	135	5	12	35	16	29	1	226	22.9553
ENSG00000074181	NOTCH3	4	32	4	2	5	1	35	2	129	5.44125
ENSG00000074201	CLNS1A	83	343	33	27	14	23	194	18	181	58.3234
ENSG00000074211	PPP2R2C	33	81	1	0	5	0	2	17	35	13.7732
ENSG00000074219	TEAD2	90	258	17	0	0	1	0	52	322	43.8701
ENSG00000074266	EED	115	103	8	47	51	3	7	0	69	17.514
ENSG00000074276	CDHR2	26	33	38	4	0	0	100	23	258	5.61129
ENSG00000074317	SNCB	0	0	0	0	0	0	0	0	6	0
ENSG00000074319	TSG101	224	431	32	55	117	2	89	33	318	73.2868
ENSG00000074356	NCBP3	220	602	48	147	62	11	301	47	391	102.363
ENSG00000074370	ATP2A3	0	68	2	1	2	0	10	0	63	11.5626
ENSG00000074410	CA12	0	32	7	0	22	0	0	2	14	5.44125
ENSG00000074416	MGLL	60	182	15	66	40	3	41	13	235	30.9471
ENSG00000074527	NTN4	0	46	2	0	10	2	2	1	15	7.82179
ENSG00000074582	BCS1L	32	58	10	10	34	3	0	0	88	9.86226
ENSG00000074590	NUAK1	6	117	5	4	13	0	2	0	72	19.8946
ENSG00000074603	DPP8	366	369	43	37	17	11	170	28	396	62.7444
ENSG00000074621	SLC24A1	28	153	18	138	63	13	66	22	119	26.016
ENSG00000074657	ZNF532	133	308	11	54	272	3	80	21	67	52.372
ENSG00000074660	SCARF1	0	0	0	0	0	0	0	0	9	0
ENSG00000074695	LMAN1	106	533	26	196	164	31	191	41	470	90.6308
ENSG00000074696	HACD3	238	456	44	12	19	0	297	52	540	77.5378
ENSG00000074706	IPCEF1	32	7	12	5	36	0	4	9	26	1.19027
ENSG00000074755	ZZEF1	131	308	31	53	78	10	352	71	344	52.372
ENSG00000074771	NOX3	0	0	0	0	0	0	0	0	0	0
ENSG00000074800	ENO1	415	1016	106	118	94	12	608	42	1113	172.76
ENSG00000074803	SLC12A1	14	6	0	0	0	0	0	1	11	1.02023
ENSG00000074842	MYDGF	325	360	24	70	122	1	249	39	401	61.214
ENSG00000074855	ANO8	0	13	2	142	117	0	0	56	23	2.21051
ENSG00000074935	TUBE1	275	317	56	48	34	2	69	11	326	53.9024
ENSG00000074964	ARHGEF10L	111	126	14	30	24	3	74	2	195	21.4249
ENSG00000074966	TXK	0	2	4	10	3	0	0	0	9	0.340078
ENSG00000075035	WSCD2	4	1	0	0	0	0	0	10	16	0.170039
ENSG00000075043	KCNQ2	40	154	14	0	0	0	513	4	153	26.186
ENSG00000075073	TACR2	0	3	4	0	1	0	0	0	8	0.510117
ENSG00000075089	ACTR6	69	233	23	31	13	0	114	17	340	39.6191
ENSG00000075131	TIPIN	104	255	21	27	65	7	175	14	150	43.3599
ENSG00000075142	SRI	114	231	31	65	25	0	65	22	205	39.279
ENSG00000075151	EIF4G3	1211	2598	320	510	588	41	967	191	2189	441.761
ENSG00000075188	NUP37	63	296	11	15	33	0	0	7	59	50.3315
ENSG00000075213	SEMA3A	0	15	0	2	27	1	18	2	39	2.55058
ENSG00000075218	GTSE1	400	345	31	0	0	0	262	19	304	58.6634
ENSG00000075223	SEMA3C	10	369	5	123	247	10	72	1	120	62.7444
ENSG00000075234	TTC38	2	25	4	21	57	5	97	0	56	4.25097
ENSG00000075239	ACAT1	240	352	45	44	134	3	681	88	432	59.8537
ENSG00000075240	GRAMD4	7	64	1	26	1	0	2	0	33	10.8825
ENSG00000075275	CELSR1	3	16	2	1	13	0	0	0	31	2.72062
ENSG00000075290	WNT8B	0	0	0	0	0	0	0	0	0	0
ENSG00000075292	ZNF638	586	1863	137	408	628	45	396	68	630	316.783
ENSG00000075303	SLC25A40	29	88	4	11	2	2	13	16	77	14.9634
ENSG00000075336	TIMM21	49	71	11	13	4	5	77	7	153	12.0728
ENSG00000075340	ADD2	7	30	3	1	0	0	152	14	52	5.10117
ENSG00000075388	FGF4	1	35	0	6	15	2	21	0	5	5.95136
ENSG00000075391	RASAL2	94	503	34	43	21	0	318	28	273	85.5296
ENSG00000075399	VPS9D1	60	50	12	52	50	0	278	35	117	8.50195
ENSG00000075407	ZNF37A	173	480	14	121	99	16	23	10	126	81.6187
ENSG00000075413	MARK3	442	1364	56	697	307	31	133	71	504	231.933
ENSG00000075415	SLC25A3	437	1005	73	188	189	17	208	72	737	170.889
ENSG00000075420	FNDC3B	50	89	31	86	59	0	1	3	175	15.1335
ENSG00000075426	FOSL2	59	80	7	64	21	1	244	8	140	13.6031
ENSG00000075429	CACNG5	0	6	0	0	0	0	0	0	1	1.02023
ENSG00000075461	CACNG4	0	0	1	0	0	0	0	0	0	0
ENSG00000075539	FRYL	163	201	23	90	132	11	70	19	171	34.1778
ENSG00000075568	TMEM131	37	661	22	27	204	0	108	41	265	112.396
ENSG00000075618	FSCN1	23	294	37	152	306	35	71	8	233	49.9915
ENSG00000075624	ACTB	242	1836	32	1147	771	112	462	48	893	312.192
ENSG00000075643	MOCOS	14	29	1	3	10	0	14	0	34	4.93113
ENSG00000075651	PLD1	31	131	13	9	11	0	14	7	179	22.2751
ENSG00000075673	ATP12A	20	54	1	0	0	0	1	0	15	9.1821
ENSG00000075702	WDR62	1030	1196	136	66	23	1	1068	137	1300	203.367
ENSG00000075711	DLG1	481	817	87	181	505	25	388	59	499	138.922
ENSG00000075785	RAB7A	145	611	52	279	159	33	343	49	581	103.894
ENSG00000075790	BCAP29	44	67	13	30	21	3	31	4	29	11.3926
ENSG00000075826	SEC31B	177	399	18	131	152	11	358	25	240	67.8455
ENSG00000075856	SART3	98	349	32	130	270	9	209	9	236	59.3436
ENSG00000075884	ARHGAP15	32	29	11	2	0	0	0	2	106	4.93113
ENSG00000075886	TUBA3D	1456	2081	220	1	0	0	2036	260	2244	353.851
ENSG00000075891	PAX2	0	86	5	0	0	0	17	1	23	14.6234
ENSG00000075914	EXOSC7	101	250	19	59	16	3	27	8	167	42.5097
ENSG00000075945	KIFAP3	221	369	86	97	142	10	172	45	517	62.7444
ENSG00000075975	MKRN2	403	358	75	90	11	5	306	118	1256	60.8739
ENSG00000076003	MCM6	24	128	4	3	8	2	92	3	54	21.765
ENSG00000076043	REXO2	274	504	82	38	43	0	510	24	383	85.6996
ENSG00000076053	RBM7	11	94	20	0	12	3	46	8	122	15.9837
ENSG00000076067	RBMS2	15	17	6	31	14	0	16	1	61	2.89066
ENSG00000076108	BAZ2A	416	1494	191	716	920	144	290	108	1227	254.038
ENSG00000076201	PTPN23	49	314	21	105	123	160	285	28	244	53.3922
ENSG00000076242	MLH1	180	534	39	65	123	12	169	40	330	90.8008
ENSG00000076248	UNG	108	393	37	86	25	0	129	52	416	66.8253
ENSG00000076258	FMO4	1	27	0	23	0	0	0	2	13	4.59105
ENSG00000076321	KLHL20	83	178	38	6	83	11	176	38	263	30.2669
ENSG00000076344	RGS11	36	1	8	5	0	0	0	0	19	0.170039
ENSG00000076351	SLC46A1	9	52	5	108	6	4	2	2	20	8.84203
ENSG00000076356	PLXNA2	6	9	17	16	0	0	0	12	53	1.53035
ENSG00000076382	SPAG5	364	442	102	51	103	0	416	65	774	75.1572
ENSG00000076513	ANKRD13A	545	789	95	26	27	0	251	70	791	134.161
ENSG00000076554	TPD52	5	30	2	22	10	4	0	0	54	5.10117
ENSG00000076555	ACACB	70	130	41	59	57	0	155	34	251	22.1051
ENSG00000076604	TRAF4	27	90	12	174	65	4	119	30	211	15.3035
ENSG00000076641	PAG1	44	76	13	175	43	2	29	5	68	12.923
ENSG00000076650	GPATCH1	84	123	11	8	52	10	33	0	87	20.9148
ENSG00000076662	ICAM3	33	11	4	1	0	0	19	1	80	1.87043
ENSG00000076685	NT5C2	391	902	85	306	311	44	1010	77	844	153.375
ENSG00000076706	MCAM	26	105	8	51	18	0	35	0	78	17.8541
ENSG00000076716	GPC4	39	216	4	1	88	0	100	1	67	36.7284
ENSG00000076770	MBNL3	177	776	105	504	937	35	129	23	533	131.95
ENSG00000076826	CAMSAP3	47	175	15	142	393	32	53	20	264	29.7568
ENSG00000076864	RAP1GAP	0	62	2	21	0	0	59	1	24	10.5424
ENSG00000076924	XAB2	55	41	17	6	8	0	46	6	121	6.9716
ENSG00000076928	ARHGEF1	40	136	10	1	57	6	56	6	144	23.1253
ENSG00000076944	STXBP2	133	112	67	37	94	10	136	9	294	19.0444
ENSG00000076984	MAP2K7	179	993	32	153	169	19	212	26	433	168.849
ENSG00000077009	NMRK2	0	0	0	0	0	0	0	0	1	0
ENSG00000077044	DGKD	297	821	38	86	31	3	411	52	315	139.602
ENSG00000077063	CTTNBP2	25	7	2	0	0	0	1	0	3	1.19027
ENSG00000077080	ACTL6B	0	0	0	0	0	0	18	0	10	0
ENSG00000077092	RARB	1	0	0	24	0	0	0	0	3	0
ENSG00000077097	TOP2B	134	462	50	100	82	16	136	37	248	78.558
ENSG00000077147	TM9SF3	212	947	46	180	251	55	242	61	673	161.027
ENSG00000077150	NFKB2	25	217	8	111	51	5	13	4	80	36.8985
ENSG00000077152	UBE2T	21	472	16	0	0	0	78	12	120	80.2584
ENSG00000077157	PPP1R12B	122	619	19	17	123	0	109	32	232	105.254
ENSG00000077232	DNAJC10	1417	2586	125	26	201	2	1521	164	1082	439.721
ENSG00000077235	GTF3C1	178	525	57	88	120	11	172	79	394	89.2705
ENSG00000077238	IL4R	105	240	29	419	234	17	195	27	331	40.8094
ENSG00000077254	USP33	302	679	37	125	178	41	716	65	422	115.456
ENSG00000077264	PAK3	78	94	11	239	408	6	32	10	111	15.9837
ENSG00000077274	CAPN6	0	50	0	0	0	0	0	0	8	8.50195
ENSG00000077279	DCX	0	93	0	1	0	0	0	0	23	15.8136
ENSG00000077312	SNRPA	198	435	38	29	81	0	70	34	397	73.9669
ENSG00000077327	SPAG6	1317	1477	197	4	1	0	591	208	1527	251.148
ENSG00000077348	EXOSC5	6	78	7	9	0	4	33	40	173	13.263
ENSG00000077380	DYNC1I2	160	451	67	97	166	5	67	42	427	76.6876
ENSG00000077420	APBB1IP	0	5	2	0	0	0	0	0	13	0.850195
ENSG00000077454	LRCH4	23	45	3	43	45	0	0	1	12	7.65175
ENSG00000077458	FAM76B	124	264	68	9	100	4	209	22	337	44.8903
ENSG00000077463	SIRT6	54	94	3	169	110	10	51	2	89	15.9837
ENSG00000077498	TYR	0	1	0	0	0	0	0	315	2158	0.170039
ENSG00000077514	POLD3	190	318	44	3	42	0	501	8	255	54.0724
ENSG00000077522	ACTN2	15	71	10	183	88	20	99	2	91	12.0728
ENSG00000077549	CAPZB	489	994	184	205	176	20	281	107	1115	169.019
ENSG00000077585	GPR137B	0	1	0	0	8	2	0	6	13	0.170039
ENSG00000077616	NAALAD2	87	214	28	378	179	55	163	11	251	36.3883
ENSG00000077684	JADE1	24	172	12	161	197	17	86	11	191	29.2467
ENSG00000077713	SLC25A43	0	21	0	2	5	1	0	0	31	3.57082
ENSG00000077721	UBE2A	51	61	11	68	99	0	3	16	101	10.3724
ENSG00000077782	FGFR1	78	786	38	199	1004	97	400	30	428	133.651
ENSG00000077800	FKBP6	274	951	43	0	0	0	287	98	287	161.707
ENSG00000077935	SMC1B	632	2593	158	0	2	0	420	144	976	440.911
ENSG00000077942	FBLN1	142	255	9	0	0	0	66	17	218	43.3599
ENSG00000077943	ITGA8	0	42	1	163	11	64	0	0	21	7.14164
ENSG00000077984	CST7	0	0	0	0	0	0	0	0	0	0
ENSG00000078018	MAP2	19	250	14	16	10	13	2	1	111	42.5097
ENSG00000078043	PIAS2	1180	1440	183	84	290	7	486	162	1533	244.856
ENSG00000078053	AMPH	0	175	12	0	0	0	52	1	67	29.7568
ENSG00000078061	ARAF	39	87	7	43	51	34	32	8	116	14.7934
ENSG00000078070	MCCC1	31	30	16	42	44	31	69	7	83	5.10117
ENSG00000078081	LAMP3	69	39	21	0	0	0	129	22	179	6.63152
ENSG00000078098	FAP	5	41	0	0	0	0	0	0	24	6.9716
ENSG00000078114	NEBL	124	124	39	27	5	3	140	23	247	21.0848
ENSG00000078124	ACER3	180	313	29	8	111	0	181	17	296	53.2222
ENSG00000078140	UBE2K	212	400	69	35	122	19	17	44	443	68.0156
ENSG00000078142	PIK3C3	168	260	33	336	147	26	174	58	267	44.2101
ENSG00000078177	N4BP2	48	191	21	7	329	10	36	8	137	32.4774
ENSG00000078237	TIGAR	22	239	6	41	5	18	47	14	89	40.6393
ENSG00000078246	TULP3	84	454	28	7	114	0	201	15	157	77.1977
ENSG00000078269	SYNJ2	31	188	12	4	99	0	21	9	74	31.9673
ENSG00000078295	ADCY2	182	66	13	25	51	47	7	6	89	11.2226
ENSG00000078304	PPP2R5C	585	816	117	99	114	38	485	44	1060	138.752
ENSG00000078319	PMS2P1	31	46	5	3	4	0	7	0	16	7.82179
ENSG00000078328	RBFOX1	21	22	4	1	1	0	68	0	35	3.74086
ENSG00000078369	GNB1	261	805	91	189	382	33	163	45	676	136.881
ENSG00000078399	HOXA9	1	0	0	0	0	0	0	0	7	0
ENSG00000078401	EDN1	6	34	0	0	3	0	9	0	29	5.78132
ENSG00000078403	MLLT10	1230	1571	221	134	90	4	1070	145	1063	267.131
ENSG00000078487	ZCWPW1	925	1939	130	5	22	2	1088	147	1193	329.706
ENSG00000078549	ADCYAP1R1	0	0	0	0	0	0	20	0	18	0
ENSG00000078579	FGF20	3	4	0	0	10	0	0	0	5	0.680156
ENSG00000078589	P2RY10	0	0	0	0	0	0	0	0	0	0
ENSG00000078596	ITM2A	0	54	3	17	0	0	0	5	129	9.1821
ENSG00000078618	NRDC	149	1054	240	258	481	22	531	155	1352	179.221
ENSG00000078668	VDAC3	330	601	47	1	138	3	716	73	558	102.193
ENSG00000078674	PCM1	2545	4879	578	221	525	12	1397	431	3157	829.62
ENSG00000078687	TNRC6C	746	972	109	13	88	1	926	127	875	165.278
ENSG00000078699	CBFA2T2	261	503	17	260	3	0	130	46	272	85.5296
ENSG00000078725	BRINP1	15	31	0	0	0	0	1	0	14	5.27121
ENSG00000078747	ITCH	212	507	82	110	145	31	154	67	507	86.2098
ENSG00000078795	PKD2L2	61	85	11	0	5	0	73	18	138	14.4533
ENSG00000078804	TP53INP2	89	63	48	126	57	0	349	23	402	10.7125
ENSG00000078808	SDF4	431	959	64	52	158	4	358	90	764	163.067
ENSG00000078814	MYH7B	201	115	24	39	32	2	25	13	227	19.5545
ENSG00000078898	BPIFB2	0	0	0	0	0	0	0	0	1	0
ENSG00000078900	TP73	0	5	2	3	5	4	27	0	14	0.850195
ENSG00000078902	TOLLIP	431	775	108	135	516	12	461	129	1149	131.78
ENSG00000078967	UBE2D4	33	197	4	2	8	0	0	0	45	33.4977
ENSG00000079101	CLUL1	21	40	0	4	0	0	0	0	14	6.80156
ENSG00000079102	RUNX1T1	49	267	33	293	422	29	128	8	196	45.4004
ENSG00000079112	CDH17	7	18	6	0	0	0	68	3	8	3.0607
ENSG00000079134	THOC1	295	597	63	14	90	17	290	52	424	101.513
ENSG00000079150	FKBP7	6	55	8	0	10	0	0	16	95	9.35214
ENSG00000079156	OSBPL6	14	22	7	11	2	2	1	0	43	3.74086
ENSG00000079215	SLC1A3	0	10	0	3	9	0	0	0	38	1.70039
ENSG00000079246	XRCC5	503	989	84	101	72	15	417	59	750	168.169
ENSG00000079257	LXN	0	0	0	0	0	0	0	0	5	0
ENSG00000079263	SP140	29	171	12	0	0	0	64	8	45	29.0767
ENSG00000079277	MKNK1	138	74	28	36	119	39	127	11	153	12.5829
ENSG00000079308	TNS1	0	455	1	57	24	0	0	4	252	77.3677
ENSG00000079313	REXO1	420	900	82	445	454	30	511	135	1268	153.035
ENSG00000079332	SAR1A	214	476	27	26	189	23	136	26	309	80.9385
ENSG00000079335	CDC14A	29	146	41	7	7	2	143	36	247	24.8257
ENSG00000079337	RAPGEF3	0	79	3	8	94	6	1	1	66	13.4331
ENSG00000079385	CEACAM1	103	33	2	21	3	9	166	48	56	5.61129
ENSG00000079387	SENP1	950	2166	196	31	11	3	571	126	1103	368.304
ENSG00000079393	DUSP13	65	359	47	0	0	0	67	28	306	61.044
ENSG00000079432	CIC	393	695	66	96	150	14	753	92	811	118.177
ENSG00000079435	LIPE	190	328	65	7	7	20	184	72	738	55.7728
ENSG00000079459	FDFT1	513	1016	97	248	388	15	461	151	1197	172.76
ENSG00000079462	PAFAH1B3	15	176	1	0	14	14	45	4	85	29.9269
ENSG00000079482	OPHN1	0	60	0	2	0	0	0	0	16	10.2023
ENSG00000079557	AFM	0	0	0	0	0	0	0	0	0	0
ENSG00000079616	KIF22	75	367	56	70	32	4	30	20	279	62.4043
ENSG00000079689	SCGN	0	0	0	0	0	0	0	0	0	0
ENSG00000079691	CARMIL1	44	291	28	215	503	112	217	10	160	49.4813
ENSG00000079739	PGM1	25	101	8	2	36	4	72	11	155	17.1739
ENSG00000079785	DDX1	421	826	52	109	156	20	268	14	358	140.452
ENSG00000079805	DNM2	124	649	89	256	369	12	616	23	638	110.355
ENSG00000079819	EPB41L2	251	564	71	207	249	43	326	49	613	95.902
ENSG00000079841	RIMS1	341	658	44	2	6	0	122	38	464	111.886
ENSG00000079931	MOXD1	17	8	5	0	0	0	0	2	50	1.36031
ENSG00000079950	STX7	107	144	9	2	6	0	182	3	121	24.4856
ENSG00000079974	RABL2B	218	595	37	1	2	0	365	38	440	101.173
ENSG00000079999	KEAP1	25	282	14	21	34	8	90	19	155	47.951
ENSG00000080007	DDX43	209	274	20	6	1	0	27	68	185	46.5907
ENSG00000080031	PTPRH	0	18	0	0	14	1	0	0	12	3.0607
ENSG00000080166	DCT	14	73	4	0	0	0	13	9	17	12.4128
ENSG00000080189	SLC35C2	87	249	23	62	107	10	79	13	263	42.3397
ENSG00000080200	CRYBG3	739	677	79	130	221	21	393	62	601	115.116
ENSG00000080224	EPHA6	130	115	43	0	0	2	50	35	286	19.5545
ENSG00000080293	SCTR	0	3	0	0	1	1	0	0	31	0.510117
ENSG00000080298	RFX3	101	367	36	1	25	8	24	98	306	62.4043
ENSG00000080345	RIF1	365	2006	133	341	483	47	643	109	1047	341.098
ENSG00000080371	RAB21	169	599	64	154	113	14	313	63	522	101.853
ENSG00000080493	SLC4A4	7	20	9	0	0	0	0	2	84	3.40078
ENSG00000080503	SMARCA2	587	1111	183	421	518	83	326	108	1139	188.913
ENSG00000080511	RDH8	0	0	1	0	0	0	0	0	11	0
ENSG00000080546	SESN1	68	260	52	165	214	65	113	29	367	44.2101
ENSG00000080561	MID2	0	0	0	2	0	0	1	0	1	0
ENSG00000080572	PIH1D3	11	6	16	0	0	0	86	2	117	1.02023
ENSG00000080573	COL5A3	15	37	6	65	15	0	27	0	78	6.29144
ENSG00000080603	SRCAP	33	155	1	7	13	5	1	8	38	26.356
ENSG00000080608	PUM3	162	561	52	286	249	33	581	45	353	95.3919
ENSG00000080618	CPB2	0	0	0	0	0	0	0	0	0	0
ENSG00000080644	CHRNA3	5	42	0	0	0	0	0	6	7	7.14164
ENSG00000080709	KCNN2	10	12	0	0	2	0	10	0	12	2.04047
ENSG00000080802	CNOT4	219	306	43	150	308	43	318	19	262	52.0319
ENSG00000080815	PSEN1	208	384	30	45	57	21	99	31	384	65.295
ENSG00000080819	CPOX	0	51	2	25	7	0	0	0	26	8.67199
ENSG00000080822	CLDND1	241	572	71	224	77	8	272	46	344	97.2623
ENSG00000080823	MOK	322	729	81	206	119	17	222	101	723	123.958
ENSG00000080824	HSP90AA1	5552	12536	971	938	529	171	4151	986	8857	2131.61
ENSG00000080839	RBL1	55	179	10	46	9	1	64	5	82	30.437
ENSG00000080845	DLGAP4	122	262	42	162	516	16	122	36	459	44.5502
ENSG00000080854	IGSF9B	54	300	8	14	26	19	0	11	93	51.0117
ENSG00000080910	CFHR2	0	0	0	0	0	0	0	0	0	0
ENSG00000080947	CROCCP3	5	10	0	3	18	2	0	0	11	1.70039
ENSG00000080986	NDC80	93	317	21	0	0	0	31	45	190	53.9024
ENSG00000081014	AP4E1	87	211	3	24	20	1	23	4	98	35.8782
ENSG00000081019	RSBN1	169	454	32	19	109	0	170	72	291	77.1977
ENSG00000081026	MAGI3	163	171	21	10	1	0	20	13	185	29.0767
ENSG00000081041	CXCL2	11	11	0	0	0	0	0	0	2	1.87043
ENSG00000081051	AFP	0	0	0	0	0	0	0	0	0	0
ENSG00000081052	COL4A4	0	17	5	3	0	0	0	0	32	2.89066
ENSG00000081059	TCF7	57	85	5	21	18	4	98	7	82	14.4533
ENSG00000081087	OSTM1	153	275	25	43	63	6	73	31	144	46.7607
ENSG00000081138	CDH7	0	45	12	0	0	0	12	1	26	7.65175
ENSG00000081148	IMPG2	0	0	1	0	0	0	0	0	4	0
ENSG00000081154	PCNP	262	510	39	117	127	37	228	23	531	86.7199
ENSG00000081177	EXD2	210	214	21	26	9	2	85	18	253	36.3883
ENSG00000081181	ARG2	23	18	0	0	0	0	0	0	20	3.0607
ENSG00000081189	MEF2C	0	273	20	16	84	6	6	14	200	46.4206
ENSG00000081237	PTPRC	8	96	8	8	19	0	1	0	87	16.3237
ENSG00000081248	CACNA1S	0	0	0	0	0	0	2	0	8	0
ENSG00000081277	PKP1	0	2	0	0	0	0	0	0	0	0.340078
ENSG00000081307	UBA5	131	352	34	89	21	0	411	27	292	59.8537
ENSG00000081320	STK17B	130	140	15	1	0	0	55	19	85	23.8055
ENSG00000081377	CDC14B	21	153	20	8	40	12	151	2	144	26.016
ENSG00000081386	ZNF510	13	42	3	3	4	0	0	12	37	7.14164
ENSG00000081479	LRP2	15	4	0	0	0	2	0	0	11	0.680156
ENSG00000081665	ZNF506	30	105	9	84	73	8	15	5	146	17.8541
ENSG00000081692	JMJD4	350	318	25	0	39	0	179	38	274	54.0724
ENSG00000081721	DUSP12	9	22	3	0	24	0	112	13	65	3.74086
ENSG00000081760	AACS	378	342	17	68	31	0	418	47	379	58.1533
ENSG00000081791	DELE1	137	144	27	71	99	1	58	7	195	24.4856
ENSG00000081800	SLC13A1	0	0	0	0	0	0	0	0	1	0
ENSG00000081803	CADPS2	0	18	1	0	0	0	331	0	37	3.0607
ENSG00000081818	PCDHB4	1	0	3	0	0	0	0	1	15	0
ENSG00000081842	PCDHA6	0	0	0	39	0	0	0	0	0	0
ENSG00000081853	PCDHGA2	0	12	1	112	134	0	0	0	13	2.04047
ENSG00000081870	HSPB11	80	278	26	26	1	2	204	28	136	47.2708
ENSG00000081913	PHLPP1	25	133	26	30	13	0	58	22	172	22.6152
ENSG00000081923	ATP8B1	0	6	5	5	3	1	13	0	25	1.02023
ENSG00000081985	IL12RB2	12	1	3	0	0	0	0	1	30	0.170039
ENSG00000082014	SMARCD3	70	246	23	326	263	65	90	13	751	41.8296
ENSG00000082068	WDR70	316	521	34	47	103	10	419	45	424	88.5903
ENSG00000082074	FYB1	57	205	20	57	0	1	18	6	131	34.858
ENSG00000082126	MPP4	0	0	6	0	0	0	0	0	10	0
ENSG00000082146	STRADB	100	164	10	0	5	21	75	15	101	27.8864
ENSG00000082153	BZW1	108	107	36	41	49	2	215	66	199	18.1942
ENSG00000082175	PGR	29	101	8	0	2	5	42	25	114	17.1739
ENSG00000082196	C1QTNF3	194	294	42	7	0	0	307	83	376	49.9915
ENSG00000082212	ME2	92	165	32	294	197	12	78	27	130	28.0564
ENSG00000082213	C5orf22	9	114	4	44	0	0	31	6	56	19.3844
ENSG00000082258	CCNT2	240	700	35	76	149	15	231	39	260	119.027
ENSG00000082269	FAM135A	236	622	54	221	92	11	243	58	333	105.764
ENSG00000082293	COL19A1	46	9	4	0	0	0	0	1	17	1.53035
ENSG00000082397	EPB41L3	147	329	63	108	131	24	271	72	473	55.9428
ENSG00000082438	COBLL1	0	11	1	0	0	0	0	1	42	1.87043
ENSG00000082458	DLG3	18	5	0	0	0	0	2	0	31	0.850195
ENSG00000082482	KCNK2	0	0	0	0	0	0	0	0	3	0
ENSG00000082497	SERTAD4	0	32	0	1	2	0	14	0	14	5.44125
ENSG00000082512	TRAF5	18	64	16	3	69	12	81	20	168	10.8825
ENSG00000082515	MRPL22	131	179	29	31	98	0	5	42	234	30.437
ENSG00000082516	GEMIN5	8	217	3	9	64	2	19	21	55	36.8985
ENSG00000082556	OPRK1	0	0	0	0	0	0	0	0	12	0
ENSG00000082641	NFE2L1	190	542	39	110	167	6	579	11	346	92.1611
ENSG00000082684	SEMA5B	0	0	0	0	0	0	0	0	12	0
ENSG00000082701	GSK3B	191	538	57	78	130	7	190	29	458	91.481
ENSG00000082781	ITGB5	13	210	11	11	66	34	32	0	166	35.7082
ENSG00000082805	ERC1	96	917	70	138	212	40	97	12	234	155.926
ENSG00000082898	XPO1	189	867	61	267	477	113	295	31	441	147.424
ENSG00000082929	LINC01587	13	2	0	0	0	0	0	0	3	0.340078
ENSG00000082996	RNF13	6	152	3	51	21	0	158	1	75	25.8459
ENSG00000083067	TRPM3	20	321	29	186	303	38	77	6	112	54.5825
ENSG00000083093	PALB2	126	170	16	128	94	20	133	18	90	28.9066
ENSG00000083097	DOP1A	207	341	27	234	98	10	221	47	277	57.9833
ENSG00000083099	LYRM2	109	519	27	181	159	8	119	18	179	88.2502
ENSG00000083123	BCKDHB	26	100	15	157	71	5	114	46	154	17.0039
ENSG00000083168	KAT6A	181	606	54	178	93	17	49	44	277	103.044
ENSG00000083223	TUT7	138	504	60	54	493	9	212	30	299	85.6996
ENSG00000083290	ULK2	553	904	88	26	11	2	619	108	554	153.715
ENSG00000083307	GRHL2	0	10	0	0	0	0	0	0	4	1.70039
ENSG00000083312	TNPO1	361	858	51	112	224	27	408	83	680	145.893
ENSG00000083444	PLOD1	25	69	5	21	53	0	0	1	102	11.7327
ENSG00000083454	P2RX5	8	173	0	1	0	0	0	3	8	29.4167
ENSG00000083457	ITGAE	236	175	30	4	30	0	100	10	214	29.7568
ENSG00000083520	DIS3	116	635	52	80	62	4	186	37	459	107.975
ENSG00000083535	PIBF1	176	458	22	29	43	7	67	18	138	77.8778
ENSG00000083544	TDRD3	91	310	32	44	113	2	55	6	199	52.7121
ENSG00000083622	AC000061.1	0	3	0	0	0	0	0	0	1	0.510117
ENSG00000083635	NUFIP1	35	92	1	2	7	1	47	20	31	15.6436
ENSG00000083642	PDS5B	301	904	48	141	230	4	240	68	496	153.715
ENSG00000083720	OXCT1	68	147	7	1	0	0	205	14	120	24.9957
ENSG00000083750	RRAGB	39	158	7	25	2	0	23	0	37	26.8662
ENSG00000083782	EPYC	0	0	0	0	4	0	1	0	0	0
ENSG00000083799	CYLD	341	586	55	12	54	15	208	41	460	99.6428
ENSG00000083807	SLC27A5	102	92	35	28	4	0	115	15	258	15.6436
ENSG00000083812	ZNF324	46	98	7	33	35	1	87	10	67	16.6638
ENSG00000083814	ZNF671	57	93	9	162	0	1	18	19	42	15.8136
ENSG00000083817	ZNF416	0	12	1	29	8	10	0	0	48	2.04047
ENSG00000083828	ZNF586	0	25	1	36	1	22	0	5	24	4.25097
ENSG00000083838	ZNF446	52	191	2	4	34	0	197	10	110	32.4774
ENSG00000083844	ZNF264	151	324	18	19	36	0	295	51	285	55.0926
ENSG00000083845	RPS5	324	1014	100	194	101	27	439	70	788	172.42
ENSG00000083857	FAT1	23	388	8	159	219	9	113	4	158	65.9751
ENSG00000083896	YTHDC1	568	1246	114	378	315	34	555	57	768	211.869
ENSG00000083937	CHMP2B	31	577	17	47	78	3	91	16	232	98.1125
ENSG00000084070	SMAP2	96	184	27	2	0	10	66	5	204	31.2872
ENSG00000084072	PPIE	246	353	31	204	222	5	213	43	306	60.0238
ENSG00000084073	ZMPSTE24	9	89	12	27	33	3	62	8	117	15.1335
ENSG00000084090	STARD7	94	380	9	74	61	17	75	35	219	64.6148
ENSG00000084092	NOA1	45	87	4	0	9	2	25	27	53	14.7934
ENSG00000084093	REST	486	1157	129	256	208	26	280	60	634	196.735
ENSG00000084110	HAL	15	11	2	0	0	0	0	2	4	1.87043
ENSG00000084112	SSH1	17	225	13	89	122	51	0	27	116	38.2588
ENSG00000084207	GSTP1	11	335	3	187	62	10	73	11	591	56.9631
ENSG00000084234	APLP2	287	1160	50	54	25	4	363	57	752	197.245
ENSG00000084444	FAM234B	24	41	13	44	7	3	54	4	63	6.9716
ENSG00000084453	SLCO1A2	0	6	0	253	42	0	0	0	18	1.02023
ENSG00000084463	WBP11	416	875	38	91	82	0	161	40	560	148.784
ENSG00000084623	EIF3I	293	425	45	52	213	14	70	56	554	72.2666
ENSG00000084628	NKAIN1	0	1	0	0	0	0	3	0	6	0.170039
ENSG00000084636	COL16A1	532	1257	40	34	230	13	703	80	624	213.739
ENSG00000084652	TXLNA	208	462	47	116	96	5	387	32	353	78.558
ENSG00000084674	APOB	0	0	0	0	2	1	58	0	64	0
ENSG00000084676	NCOA1	358	478	84	82	105	10	103	43	487	81.2786
ENSG00000084693	AGBL5	2652	2730	310	20	7	1	1956	381	4101	464.206
ENSG00000084710	EFR3B	37	31	4	0	0	0	98	17	73	5.27121
ENSG00000084731	KIF3C	7	18	6	26	3	0	25	0	51	3.0607
ENSG00000084733	RAB10	52	300	27	132	327	3	676	7	170	51.0117
ENSG00000084734	GCKR	11	7	8	0	0	28	54	0	57	1.19027
ENSG00000084754	HADHA	460	984	68	133	157	44	589	59	1004	167.318
ENSG00000084764	MAPRE3	137	326	62	0	27	0	143	52	430	55.4327
ENSG00000084774	CAD	45	434	23	130	109	35	313	18	154	73.7969
ENSG00000085063	CD59	82	347	35	357	299	8	62	27	691	59.0035
ENSG00000085117	CD82	39	89	1	3	2	0	148	18	62	15.1335
ENSG00000085185	BCORL1	44	328	15	39	108	9	114	54	272	55.7728
ENSG00000085224	ATRX	121	1090	75	543	786	69	240	40	543	185.342
ENSG00000085231	AK6	64	215	43	11	18	24	129	0	162	36.5584
ENSG00000085265	FCN1	10	5	1	0	72	3	0	0	6	0.850195
ENSG00000085274	MYNN	136	144	24	10	33	3	140	9	156	24.4856
ENSG00000085276	MECOM	18	26	7	0	3	0	19	9	58	4.42101
ENSG00000085365	SCAMP1	43	355	18	109	149	10	2	7	138	60.3638
ENSG00000085377	PREP	39	101	13	78	212	8	57	9	199	17.1739
ENSG00000085382	HACE1	98	222	21	0	12	1	162	37	164	37.7487
ENSG00000085415	SEH1L	41	292	14	9	40	5	14	23	118	49.6514
ENSG00000085433	WDR47	169	373	38	15	23	2	300	31	360	63.4245
ENSG00000085449	WDFY1	57	341	9	15	48	3	50	27	119	57.9833
ENSG00000085465	OVGP1	103	314	11	0	0	0	110	31	110	53.3922
ENSG00000085491	SLC25A24	65	185	5	5	12	9	141	5	54	31.4572
ENSG00000085511	MAP3K4	87	409	33	56	76	37	155	24	232	69.5459
ENSG00000085514	PILRA	31	152	8	21	25	0	142	4	56	25.8459
ENSG00000085552	IGSF9	16	62	22	0	0	0	142	15	182	10.5424
ENSG00000085563	ABCB1	7	16	4	0	7	2	99	1	29	2.72062
ENSG00000085644	ZNF213	151	194	41	3	1	0	118	77	496	32.9876
ENSG00000085662	AKR1B1	12	203	4	103	30	4	26	20	181	34.5179
ENSG00000085719	CPNE3	2	335	9	266	154	0	15	4	88	56.9631
ENSG00000085721	RRN3	65	332	16	166	50	7	89	20	171	56.4529
ENSG00000085733	CTTN	159	872	58	400	177	96	410	57	444	148.274
ENSG00000085741	WNT11	0	6	0	0	1	0	0	0	1	1.02023
ENSG00000085760	MTIF2	67	264	11	79	111	4	118	12	199	44.8903
ENSG00000085788	DDHD2	44	390	6	19	52	1	10	6	65	66.3152
ENSG00000085831	TTC39A	83	261	87	4	13	0	138	56	689	44.3802
ENSG00000085832	EPS15	504	1198	90	281	104	10	800	123	863	203.707
ENSG00000085840	ORC1	33	68	8	0	0	0	21	9	38	11.5626
ENSG00000085871	MGST2	25	116	5	124	307	1	19	0	129	19.7245
ENSG00000085872	CHERP	136	353	36	16	32	0	337	66	256	60.0238
ENSG00000085978	ATG16L1	63	119	11	0	19	7	92	23	131	20.2346
ENSG00000085982	USP40	217	575	32	36	123	27	126	26	361	97.7724
ENSG00000085998	POMGNT1	183	218	42	115	235	9	129	24	378	37.0685
ENSG00000085999	RAD54L	52	142	2	24	31	10	110	3	126	24.1455
ENSG00000086015	MAST2	412	674	104	28	103	0	192	62	847	114.606
ENSG00000086061	DNAJA1	641	1460	105	108	123	1	507	71	912	248.257
ENSG00000086062	B4GALT1	27	742	49	368	402	86	607	27	694	126.169
ENSG00000086065	CHMP5	60	240	13	21	134	0	122	39	155	40.8094
ENSG00000086102	NFX1	126	488	43	96	121	22	254	59	288	82.979
ENSG00000086159	AQP6	16	0	2	0	0	0	57	2	19	0
ENSG00000086189	DIMT1	33	71	12	15	9	1	18	8	54	12.0728
ENSG00000086200	IPO11	213	481	23	45	85	19	669	29	403	81.7887
ENSG00000086205	FOLH1	0	0	0	0	0	0	21	0	4	0
ENSG00000086232	EIF2AK1	80	440	21	205	158	10	393	42	266	74.8171
ENSG00000086288	NME8	113	222	14	0	0	0	200	16	192	37.7487
ENSG00000086289	EPDR1	15	123	4	60	54	12	56	0	124	20.9148
ENSG00000086300	SNX10	0	110	0	0	0	0	0	1	47	18.7043
ENSG00000086475	SEPHS1	31	219	8	0	17	1	4	12	97	37.2385
ENSG00000086504	MRPL28	554	471	77	25	29	17	477	49	809	80.0884
ENSG00000086506	HBQ1	9	21	3	0	0	0	0	0	2	3.57082
ENSG00000086544	ITPKC	15	66	6	28	26	1	56	5	36	11.2226
ENSG00000086548	CEACAM6	7	30	4	326	0	1	1	2	8	5.10117
ENSG00000086570	FAT2	63	24	17	0	0	0	0	21	212	4.08094
ENSG00000086589	RBM22	88	511	29	125	114	6	3	12	159	86.8899
ENSG00000086598	TMED2	175	444	42	404	141	67	438	64	615	75.4973
ENSG00000086619	ERO1B	464	556	48	64	94	0	318	54	453	94.5417
ENSG00000086666	ZFAND6	563	993	45	560	276	69	509	44	704	168.849
ENSG00000086696	HSD17B2	0	8	3	0	0	0	15	8	11	1.36031
ENSG00000086712	TXLNG	15	154	11	9	113	10	18	3	75	26.186
ENSG00000086717	PPEF1	74	106	26	0	2	3	103	16	232	18.0241
ENSG00000086730	LAT2	34	16	2	2	0	0	11	0	28	2.72062
ENSG00000086758	HUWE1	212	948	132	388	584	53	381	49	904	161.197
ENSG00000086827	ZW10	169	130	14	2	25	11	65	37	195	22.1051
ENSG00000086848	ALG9	35	40	3	16	7	0	0	11	41	6.80156
ENSG00000086967	MYBPC2	0	16	3	0	1	0	0	0	6	2.72062
ENSG00000086991	NOX4	44	8	0	16	0	0	0	0	7	1.36031
ENSG00000087008	ACOX3	19	56	5	1	44	0	0	0	61	9.52218
ENSG00000087053	MTMR2	260	255	41	24	34	1	138	30	342	43.3599
ENSG00000087074	PPP1R15A	73	304	25	335	156	14	37	11	172	51.6918
ENSG00000087076	HSD17B14	0	37	0	0	1	0	0	0	25	6.29144
ENSG00000087077	TRIP6	43	288	12	280	231	9	35	9	141	48.9712
ENSG00000087085	ACHE	25	34	1	0	0	0	20	5	12	5.78132
ENSG00000087086	FTL	167	624	29	37	132	3	258	31	2028	106.104
ENSG00000087087	SRRT	682	2169	195	317	252	38	712	129	1280	368.815
ENSG00000087088	BAX	83	160	9	52	32	4	48	9	234	27.2062
ENSG00000087095	NLK	145	294	35	235	94	17	217	38	513	49.9915
ENSG00000087111	PIGS	119	462	39	47	41	2	112	41	390	78.558
ENSG00000087116	ADAMTS2	5	64	11	0	9	0	22	0	36	10.8825
ENSG00000087128	TMPRSS11E	1	0	2	0	0	0	0	3	13	0
ENSG00000087152	ATXN7L3	140	515	55	37	28	19	512	35	482	87.5701
ENSG00000087157	PGS1	84	71	4	7	30	0	29	2	72	12.0728
ENSG00000087191	PSMC5	268	775	122	85	28	10	602	41	834	131.78
ENSG00000087206	UIMC1	506	988	107	144	131	9	191	85	486	167.998
ENSG00000087237	CETP	14	2	0	0	0	0	0	0	2	0.340078
ENSG00000087245	MMP2	3	407	5	12	1	0	26	5	236	69.2059
ENSG00000087250	MT3	0	23	5	0	0	0	0	0	44	3.9109
ENSG00000087253	LPCAT2	1	4	4	6	9	0	0	0	15	0.680156
ENSG00000087258	GNAO1	138	459	25	63	33	0	63	8	254	78.0479
ENSG00000087263	OGFOD1	144	269	7	1	174	0	269	9	117	45.7405
ENSG00000087266	SH3BP2	23	188	9	43	4	7	15	28	156	31.9673
ENSG00000087269	NOP14	14	260	13	95	32	15	25	23	112	44.2101
ENSG00000087274	ADD1	484	1245	77	383	373	39	397	85	1000	211.699
ENSG00000087299	L2HGDH	29	104	8	4	18	0	22	7	113	17.6841
ENSG00000087301	TXNDC16	170	165	10	13	6	0	43	18	122	28.0564
ENSG00000087302	RTRAF	749	2085	135	637	775	21	524	140	1635	354.531
ENSG00000087303	NID2	17	0	4	0	0	0	0	0	10	0
ENSG00000087338	GMCL1	381	995	71	92	63	22	360	76	396	169.189
ENSG00000087365	SF3B2	719	2325	215	301	415	30	746	135	1632	395.341
ENSG00000087448	KLHL42	65	264	41	341	184	23	87	13	229	44.8903
ENSG00000087460	GNAS	594	1589	183	553	760	47	401	153	1128	270.192
ENSG00000087470	DNM1L	310	658	46	64	71	7	350	69	489	111.886
ENSG00000087494	PTHLH	0	53	0	0	1	0	0	0	24	9.01207
ENSG00000087495	PHACTR3	14	7	4	0	0	3	0	13	21	1.19027
ENSG00000087502	ERGIC2	86	382	47	90	55	4	114	33	348	64.9549
ENSG00000087510	TFAP2C	0	47	2	0	0	0	1	0	23	7.99183
ENSG00000087586	AURKA	198	467	22	1	36	0	31	99	294	79.4082
ENSG00000087589	CASS4	4	0	2	0	0	0	0	0	7	0
ENSG00000087842	PIR	0	14	1	52	34	9	0	0	42	2.38055
ENSG00000087884	AAMDC	189	241	29	108	10	0	82	22	328	40.9794
ENSG00000087903	RFX2	814	534	138	0	72	0	761	151	996	90.8008
ENSG00000087995	METTL2A	83	100	10	0	60	0	120	15	119	17.0039
ENSG00000088002	SULT2B1	0	12	1	0	0	0	0	0	3	2.04047
ENSG00000088035	ALG6	7	89	0	7	16	0	0	3	48	15.1335
ENSG00000088038	CNOT3	352	568	60	18	12	7	73	71	427	96.5821
ENSG00000088053	GP6	9	22	4	0	0	0	145	0	57	3.74086
ENSG00000088179	PTPN4	128	328	21	192	139	17	49	9	132	55.7728
ENSG00000088205	DDX18	187	903	56	242	158	55	285	42	475	153.545
ENSG00000088247	KHSRP	905	1807	237	272	227	17	1090	202	1724	307.26
ENSG00000088256	GNA11	351	948	96	93	255	17	549	49	927	161.197
ENSG00000088280	ASAP3	71	106	7	15	1	13	5	10	198	18.0241
ENSG00000088298	EDEM2	8	113	0	22	64	2	7	1	56	19.2144
ENSG00000088305	DNMT3B	30	53	8	67	165	1	32	3	77	9.01207
ENSG00000088320	REM1	0	13	0	0	0	0	0	0	16	2.21051
ENSG00000088325	TPX2	427	866	91	157	312	11	410	48	733	147.254
ENSG00000088340	FER1L4	17	54	3	7	6	0	0	0	10	9.1821
ENSG00000088356	PDRG1	533	492	53	104	54	5	376	65	618	83.6592
ENSG00000088367	EPB41L1	136	428	13	106	49	3	4	11	163	72.7767
ENSG00000088386	SLC15A1	0	9	0	0	0	0	0	0	4	1.53035
ENSG00000088387	DOCK9	58	304	11	6	35	3	16	18	106	51.6918
ENSG00000088448	ANKRD10	148	718	23	140	212	31	78	24	328	122.088
ENSG00000088451	TGDS	0	47	1	9	5	0	0	6	6	7.99183
ENSG00000088538	DOCK3	91	181	22	93	219	3	133	29	152	30.7771
ENSG00000088543	C3orf18	60	250	13	5	5	0	52	18	91	42.5097
ENSG00000088682	COQ9	71	160	25	6	32	0	95	8	168	27.2062
ENSG00000088726	TMEM40	0	17	2	0	0	0	0	2	16	2.89066
ENSG00000088727	KIF9	498	600	67	73	3	0	497	86	736	102.023
ENSG00000088756	ARHGAP28	124	175	89	1	13	0	192	94	534	29.7568
ENSG00000088766	CRLS1	0	2	1	6	0	6	0	0	9	0.340078
ENSG00000088782	DEFB127	0	0	0	0	0	0	0	0	1	0
ENSG00000088808	PPP1R13B	105	486	43	104	39	14	398	25	350	82.6389
ENSG00000088812	ATRN	66	242	22	1	2	10	10	11	119	41.1494
ENSG00000088826	SMOX	0	8	2	0	0	0	8	0	21	1.36031
ENSG00000088827	SIGLEC1	0	0	1	1	0	0	0	0	30	0
ENSG00000088832	FKBP1A	260	357	56	127	136	2	14	35	355	60.7039
ENSG00000088833	NSFL1C	154	582	32	41	9	1	265	38	256	98.9627
ENSG00000088836	SLC4A11	29	171	12	1	0	0	6	17	72	29.0767
ENSG00000088854	C20orf194	164	276	40	65	113	10	219	19	359	46.9308
ENSG00000088876	ZNF343	18	35	4	11	0	17	23	7	36	5.95136
ENSG00000088881	EBF4	0	69	7	46	49	3	0	5	21	11.7327
ENSG00000088882	CPXM1	0	12	2	0	0	0	8	1	22	2.04047
ENSG00000088888	MAVS	151	423	51	432	199	79	348	34	312	71.9265
ENSG00000088899	LZTS3	163	111	5	9	131	3	43	9	78	18.8743
ENSG00000088926	F11	0	0	0	0	0	0	0	0	0	0
ENSG00000088930	XRN2	208	716	61	159	176	15	349	19	478	121.748
ENSG00000088970	KIZ	290	601	43	68	12	12	226	34	647	102.193
ENSG00000088986	DYNLL1	532	1584	124	277	287	1	281	127	1349	269.342
ENSG00000088992	TESC	218	257	56	2	17	0	233	46	449	43.7
ENSG00000089006	SNX5	80	316	14	59	52	5	107	25	360	53.7323
ENSG00000089009	RPL6	25	326	3	26	14	0	239	6	73	55.4327
ENSG00000089012	SIRPG	0	0	0	0	0	0	0	6	26	0
ENSG00000089022	MAPKAPK5	45	423	15	22	183	13	49	8	156	71.9265
ENSG00000089041	P2RX7	26	40	10	73	84	0	16	9	35	6.80156
ENSG00000089048	ESF1	259	933	106	135	347	42	314	71	538	158.646
ENSG00000089050	RBBP9	1	30	5	34	21	3	0	0	46	5.10117
ENSG00000089053	ANAPC5	157	694	48	231	212	34	184	62	489	118.007
ENSG00000089057	SLC23A2	18	323	2	31	11	199	77	3	106	54.9226
ENSG00000089060	SLC8B1	33	201	3	24	90	8	58	0	244	34.1778
ENSG00000089063	TMEM230	141	193	3	0	0	0	126	15	99	32.8175
ENSG00000089091	DZANK1	34	231	24	28	31	2	75	4	144	39.279
ENSG00000089094	KDM2B	58	168	17	12	42	20	225	22	139	28.5665
ENSG00000089101	CFAP61	62	134	29	0	0	0	38	30	237	22.7852
ENSG00000089116	LHX5	10	0	2	0	1	0	0	3	3	0
ENSG00000089123	TASP1	41	90	16	7	0	0	19	8	83	15.3035
ENSG00000089127	OAS1	5	22	4	0	3	0	0	0	28	3.74086
ENSG00000089154	GCN1	246	434	33	98	156	7	438	68	532	73.7969
ENSG00000089157	RPLP0	488	2813	96	398	398	53	776	119	1474	478.32
ENSG00000089159	PXN	58	316	10	188	269	4	97	19	238	53.7323
ENSG00000089163	SIRT4	1	1	13	0	0	0	0	0	22	0.170039
ENSG00000089169	RPH3A	1	9	3	0	0	1	0	1	20	1.53035
ENSG00000089177	KIF16B	61	132	23	16	42	2	73	2	112	22.4451
ENSG00000089195	TRMT6	51	386	18	15	15	0	90	23	197	65.635
ENSG00000089199	CHGB	92	270	6	1	7	0	74	8	96	45.9105
ENSG00000089220	PEBP1	1155	3081	175	1532	1294	88	703	205	2751	523.89
ENSG00000089225	TBX5	10	5	1	5	4	0	0	0	7	0.850195
ENSG00000089234	BRAP	527	953	131	69	32	18	261	106	1131	162.047
ENSG00000089248	ERP29	57	650	48	311	307	20	277	38	481	110.525
ENSG00000089250	NOS1	17	24	10	2	0	0	26	16	56	4.08094
ENSG00000089280	FUS	3021	4452	304	1322	2204	204	3031	327	2977	757.013
ENSG00000089289	IGBP1	14	105	19	11	0	11	104	2	103	17.8541
ENSG00000089327	FXYD5	0	8	2	0	1	0	0	0	26	1.36031
ENSG00000089335	ZNF302	123	172	16	29	138	8	26	15	101	29.2467
ENSG00000089351	GRAMD1A	49	325	21	132	170	22	125	8	256	55.2627
ENSG00000089356	FXYD3	0	0	0	0	0	0	0	0	0	0
ENSG00000089472	HEPH	0	26	5	0	85	0	0	0	16	4.42101
ENSG00000089486	CDIP1	1	161	21	12	28	1	31	55	227	27.3763
ENSG00000089505	CMTM1	10	11	4	0	0	0	0	0	17	1.87043
ENSG00000089558	KCNH4	0	4	1	0	0	0	0	0	9	0.680156
ENSG00000089597	GANAB	390	1196	94	430	715	29	1174	144	1565	203.367
ENSG00000089639	GMIP	15	9	1	0	2	1	8	0	17	1.53035
ENSG00000089682	RBM41	66	472	57	599	520	171	135	2	250	80.2584
ENSG00000089685	BIRC5	291	621	39	2	1	0	406	46	440	105.594
ENSG00000089692	LAG3	0	4	0	4	0	0	0	0	36	0.680156
ENSG00000089693	MLF2	207	689	70	137	261	19	174	31	499	117.157
ENSG00000089723	OTUB2	17	115	54	0	4	0	26	25	265	19.5545
ENSG00000089737	DDX24	1423	3165	271	988	746	111	764	242	2505	538.173
ENSG00000089775	ZBTB25	35	183	13	51	102	0	108	5	115	31.1171
ENSG00000089818	NECAP1	65	147	18	95	190	3	31	19	169	24.9957
ENSG00000089820	ARHGAP4	0	60	19	193	83	9	67	7	184	10.2023
ENSG00000089847	ANKRD24	218	178	14	14	4	12	223	30	196	30.2669
ENSG00000089876	DHX32	230	352	41	68	177	15	388	22	451	59.8537
ENSG00000089902	RCOR1	202	394	24	13	45	9	14	3	164	66.9954
ENSG00000089916	GPATCH2L	213	1056	97	102	237	17	123	56	293	179.561
ENSG00000090006	LTBP4	14	666	31	62	21	4	46	7	766	113.246
ENSG00000090013	BLVRB	1	18	0	14	12	2	1	1	91	3.0607
ENSG00000090020	SLC9A1	51	109	4	6	0	0	80	4	82	18.5342
ENSG00000090054	SPTLC1	156	414	20	88	137	3	562	51	426	70.3961
ENSG00000090060	PAPOLA	192	865	89	167	195	47	304	46	665	147.084
ENSG00000090061	CCNK	409	959	69	206	113	4	492	93	618	163.067
ENSG00000090097	PCBP4	15	244	27	14	2	3	99	29	230	41.4895
ENSG00000090104	RGS1	0	21	0	0	0	0	0	0	0	3.57082
ENSG00000090238	YPEL3	17	67	8	14	17	7	40	8	125	11.3926
ENSG00000090263	MRPS33	195	344	58	8	156	17	143	89	436	58.4934
ENSG00000090266	NDUFB2	165	211	39	235	157	1	269	35	496	35.8782
ENSG00000090273	NUDC	513	1129	59	136	294	3	364	125	1067	191.974
ENSG00000090316	MAEA	319	350	24	125	203	5	115	14	244	59.5136
ENSG00000090339	ICAM1	18	15	2	0	11	0	0	0	14	2.55058
ENSG00000090372	STRN4	276	701	99	94	27	10	387	134	840	119.197
ENSG00000090376	IRAK3	7	44	5	0	5	1	27	1	76	7.48171
ENSG00000090382	LYZ	0	12	0	4	9	0	1	0	33	2.04047
ENSG00000090402	SI	4	0	6	0	0	0	0	0	16	0
ENSG00000090432	MUL1	63	84	13	5	3	0	32	16	152	14.2833
ENSG00000090447	TFAP4	8	12	2	0	2	0	0	0	15	2.04047
ENSG00000090470	PDCD7	235	803	45	139	98	17	568	44	364	136.541
ENSG00000090487	SPG21	10	135	15	1	25	1	1	0	79	22.9553
ENSG00000090512	FETUB	0	4	4	0	0	0	0	0	8	0.680156
ENSG00000090520	DNAJB11	128	211	34	111	41	4	76	35	302	35.8782
ENSG00000090530	P3H2	51	63	16	0	6	0	17	2	109	10.7125
ENSG00000090534	THPO	31	19	10	0	1	0	51	0	40	3.23074
ENSG00000090539	CHRD	0	10	0	0	1	0	16	9	22	1.70039
ENSG00000090554	FLT3LG	14	0	0	6	7	0	0	4	11	0
ENSG00000090565	RAB11FIP3	205	430	47	275	444	38	288	31	586	73.1168
ENSG00000090581	GNPTG	56	161	12	42	26	4	67	12	103	27.3763
ENSG00000090612	ZNF268	47	144	2	108	140	0	364	41	199	24.4856
ENSG00000090615	GOLGA3	136	880	33	17	114	4	439	44	292	149.634
ENSG00000090621	PABPC4	465	1574	150	205	602	35	640	110	1423	267.641
ENSG00000090659	CD209	6	0	0	0	0	0	2	2	20	0
ENSG00000090661	CERS4	19	40	5	54	104	22	1	4	93	6.80156
ENSG00000090674	MCOLN1	8	33	4	24	8	8	63	16	119	5.61129
ENSG00000090686	USP48	150	462	49	255	86	21	420	11	370	78.558
ENSG00000090776	EFNB1	6	44	7	72	116	2	0	10	67	7.48171
ENSG00000090857	PDPR	277	535	25	238	239	0	730	87	767	90.9708
ENSG00000090861	AARS1	86	177	14	110	36	2	91	11	264	30.0969
ENSG00000090863	GLG1	727	1338	110	357	269	37	725	134	1379	227.512
ENSG00000090889	KIF4A	0	31	5	2	0	0	28	0	36	5.27121
ENSG00000090905	TNRC6A	452	1355	133	453	716	74	542	95	694	230.403
ENSG00000090924	PLEKHG2	64	222	14	11	128	1	75	14	156	37.7487
ENSG00000090932	DLL3	0	98	3	0	0	0	12	6	34	16.6638
ENSG00000090971	NAT14	40	98	16	15	64	0	32	8	56	16.6638
ENSG00000090975	PITPNM2	83	150	19	275	28	4	187	10	225	25.5058
ENSG00000090989	EXOC1	218	518	30	129	51	32	311	60	327	88.0802
ENSG00000091009	RBM27	348	333	28	12	33	0	126	19	373	56.623
ENSG00000091010	POU4F3	0	0	0	0	0	0	1	0	0	0
ENSG00000091039	OSBPL8	135	922	37	40	82	8	190	51	419	156.776
ENSG00000091073	DTX2	84	227	33	105	228	5	162	23	279	38.5988
ENSG00000091106	NLRC4	3	0	0	0	0	0	28	0	2	0
ENSG00000091127	PUS7	22	95	2	0	12	2	25	0	49	16.1537
ENSG00000091128	LAMB4	6	18	1	0	0	0	11	0	52	3.0607
ENSG00000091129	NRCAM	13	32	5	0	0	0	84	3	75	5.44125
ENSG00000091136	LAMB1	10	432	11	11	11	1	82	2	148	73.4568
ENSG00000091137	SLC26A4	2	7	3	0	0	0	37	0	28	1.19027
ENSG00000091138	SLC26A3	0	0	1	8	0	0	0	0	4	0
ENSG00000091140	DLD	150	327	33	146	45	2	167	39	336	55.6027
ENSG00000091157	WDR7	121	237	21	88	50	1	173	13	333	40.2992
ENSG00000091164	TXNL1	54	471	44	206	188	5	236	34	296	80.0884
ENSG00000091181	IL5RA	34	60	1	0	0	0	19	6	38	10.2023
ENSG00000091262	ABCC6	0	5	2	0	0	0	25	2	6	0.850195
ENSG00000091317	CMTM6	242	936	73	468	499	81	608	27	864	159.156
ENSG00000091409	ITGA6	187	540	76	719	794	31	180	55	386	91.821
ENSG00000091428	RAPGEF4	35	56	4	5	172	0	5	0	54	9.52218
ENSG00000091436	MAP3K20	119	329	37	77	131	0	320	66	419	55.9428
ENSG00000091482	SMPX	0	0	0	0	0	0	0	0	2	0
ENSG00000091483	FH	118	263	18	12	1	6	248	59	427	44.7202
ENSG00000091490	SEL1L3	34	159	16	0	0	0	27	0	286	27.0362
ENSG00000091513	TF	68	407	21	7	68	12	0	10	259	69.2059
ENSG00000091527	CDV3	277	1022	146	236	130	30	871	80	762	173.78
ENSG00000091536	MYO15A	69	117	33	0	26	0	330	24	115	19.8946
ENSG00000091542	ALKBH5	668	1519	101	72	10	5	221	55	871	258.289
ENSG00000091583	APOH	0	0	2	0	0	0	0	0	0	0
ENSG00000091592	NLRP1	20	158	3	0	1	0	222	11	70	26.8662
ENSG00000091622	PITPNM3	129	325	23	26	23	2	76	26	345	55.2627
ENSG00000091640	SPAG7	209	551	39	113	141	26	135	68	631	93.6915
ENSG00000091651	ORC6	278	411	38	105	28	24	162	25	244	69.886
ENSG00000091656	ZFHX4	171	273	50	90	44	8	35	41	326	46.4206
ENSG00000091664	SLC17A6	0	0	0	0	0	0	0	0	0	0
ENSG00000091704	CPA1	15	2	1	0	0	0	12	0	15	0.340078
ENSG00000091732	ZC3HC1	219	281	17	34	53	2	69	21	281	47.7809
ENSG00000091831	ESR1	36	103	8	16	37	6	65	4	112	17.514
ENSG00000091844	RGS17	5	33	4	0	0	0	0	3	49	5.61129
ENSG00000091879	ANGPT2	75	18	11	2	87	0	73	7	89	3.0607
ENSG00000091947	TMEM101	245	215	33	79	38	61	64	15	217	36.5584
ENSG00000091972	CD200	18	96	1	29	10	0	0	2	18	16.3237
ENSG00000091986	CCDC80	51	217	26	0	7	1	11	15	334	36.8985
ENSG00000092009	CMA1	0	0	0	0	0	0	0	0	0	0
ENSG00000092010	PSME1	1	98	9	83	52	29	56	5	172	16.6638
ENSG00000092020	PPP2R3C	307	671	100	16	28	3	224	69	459	114.096
ENSG00000092036	HAUS4	15	15	3	0	3	0	0	0	9	2.55058
ENSG00000092051	JPH4	3	17	0	0	0	0	1	0	7	2.89066
ENSG00000092054	MYH7	9	12	3	2	0	0	8	2	12	2.04047
ENSG00000092067	CEBPE	0	2	0	0	0	0	0	0	0	0.340078
ENSG00000092068	SLC7A8	64	414	52	260	254	36	73	6	459	70.3961
ENSG00000092094	OSGEP	33	401	12	121	157	15	14	19	134	68.1856
ENSG00000092096	SLC22A17	36	80	10	110	97	23	34	13	218	13.6031
ENSG00000092098	RNF31	0	0	0	0	0	0	0	0	0	0
ENSG00000092108	SCFD1	175	923	35	207	404	12	201	48	237	156.946
ENSG00000092140	G2E3	168	491	57	24	32	3	874	43	267	83.4891
ENSG00000092148	HECTD1	369	1290	50	162	309	31	224	65	559	219.35
ENSG00000092199	HNRNPC	125	443	22	116	199	21	42	30	223	75.3273
ENSG00000092200	RPGRIP1	445	458	96	0	0	0	252	100	1002	77.8778
ENSG00000092201	SUPT16H	440	1372	79	71	318	21	504	75	1183	233.293
ENSG00000092203	TOX4	509	988	63	203	184	0	626	59	501	167.998
ENSG00000092208	GEMIN2	43	0	13	0	0	0	286	25	67	0
ENSG00000092295	TGM1	6	9	3	37	6	0	31	1	7	1.53035
ENSG00000092330	TINF2	21	33	5	22	46	3	0	4	26	5.61129
ENSG00000092345	DAZL	320	978	47	1	2	1	563	28	292	166.298
ENSG00000092377	TBL1Y	0	5	1	0	1	0	0	0	0	0.850195
ENSG00000092421	SEMA6A	129	129	26	383	192	47	195	43	219	21.935
ENSG00000092439	TRPM7	54	382	44	65	47	12	133	52	231	64.9549
ENSG00000092445	TYRO3	166	606	58	356	474	60	154	32	511	103.044
ENSG00000092470	WDR76	14	104	5	0	0	0	95	0	51	17.6841
ENSG00000092529	CAPN3	153	47	5	15	5	0	15	24	75	7.99183
ENSG00000092531	SNAP23	117	241	46	30	180	5	15	59	334	40.9794
ENSG00000092607	TBX15	2	0	0	0	1	3	0	2	23	0
ENSG00000092621	PHGDH	505	371	48	105	23	21	122	76	609	63.0845
ENSG00000092758	COL9A3	96	161	29	0	4	0	69	12	150	27.3763
ENSG00000092820	EZR	238	487	58	283	170	24	181	13	392	82.809
ENSG00000092841	MYL6	293	1025	204	775	553	11	403	73	1514	174.29
ENSG00000092847	AGO1	64	307	16	83	34	32	37	27	204	52.202
ENSG00000092850	TEKT2	246	214	74	0	0	0	503	49	1030	36.3883
ENSG00000092853	CLSPN	100	850	50	5	4	1	181	54	244	144.533
ENSG00000092871	RFFL	55	240	8	51	112	0	170	13	171	40.8094
ENSG00000092929	UNC13D	0	62	7	12	0	38	13	5	46	10.5424
ENSG00000092931	MFSD11	214	214	25	19	52	10	192	40	189	36.3883
ENSG00000092964	DPYSL2	21	117	4	103	259	7	30	2	160	19.8946
ENSG00000092969	TGFB2	0	15	2	0	0	0	0	0	10	2.55058
ENSG00000092978	GPATCH2	288	425	45	51	96	3	206	52	348	72.2666
ENSG00000093000	NUP50	161	470	28	107	67	7	400	24	248	79.9183
ENSG00000093009	CDC45	25	295	15	1	0	0	190	31	215	50.1615
ENSG00000093010	COMT	0	292	3	58	95	15	85	1	182	49.6514
ENSG00000093072	ADA2	34	57	19	5	1	5	149	20	193	9.69222
ENSG00000093100	AC016026.1	0	0	0	0	0	0	0	0	0	0
ENSG00000093134	VNN3	0	0	1	0	0	0	0	0	0	0
ENSG00000093144	ECHDC1	52	70	10	3	59	4	71	10	138	11.9027
ENSG00000093167	LRRFIP2	342	699	82	55	35	31	287	63	1007	118.857
[truncated: 58,677 more rows]

## Sheet: TPM
geneID	gene.name	rST_NOA96	rST_NOA99	rST_NOA161	SP_NOA97	SP_NOA100	SP_NOA107	OA_241	OA_253	OA_254
ENSG00000000003	TSPAN6	82.6904	85.0195	257.09	19.462	21.6898	79.1887	90.824	103.337	149.354
ENSG00000000005	TNMD	0	0	0	0	0	0	0	0	0
ENSG00000000419	DPM1	33.8637	96.072	55.3043	6.95072	17.2406	102.48	35.4351	65.7601	55.5432
ENSG00000000457	SCYL3	22.8383	14.1132	19.4312	15.2916	2.78074	4.65816	63.3015	9.39429	23.2204
ENSG00000000460	C1orf112	29.5323	17.8541	2.98942	0	5.56148	4.65816	42.6597	45.0926	15.7899
ENSG00000000938	FGR	0	0	0	7.6458	1.66845	23.2908	0	0	0.743053
ENSG00000000971	CFH	0	18.0241	0	0	0.556148	0	0	0	22.1058
ENSG00000001036	FUCA2	0	10.0323	11.9577	4.17043	9.45452	0	0.34403	0	10.96
ENSG00000001084	GCLC	10.6316	25.5058	8.96826	227.984	50.0534	9.31632	20.9858	13.152	15.4184
ENSG00000001167	NFYA	146.086	114.946	59.7884	70.2023	45.6042	55.8979	207.106	92.0641	80.4355
ENSG00000001460	STPG1	180.738	68.5257	153.955	6.95072	17.2406	0	286.577	186.007	155.67
ENSG00000001461	NIPAL3	7.87528	41.6595	17.9365	43.0945	41.155	93.1632	24.7702	30.0617	21.9201
ENSG00000001497	LAS1L	39.3764	95.0518	31.3889	358.657	220.235	656.801	261.119	48.8503	60.1873
ENSG00000001561	ENPP4	18.1131	37.2385	7.47355	88.2742	43.3796	69.8724	5.50448	0	32.6943
ENSG00000001617	SEMA3F	1.57506	0.340078	0	0	0	0	14.1052	1.87886	3.71527
ENSG00000001626	CFTR	33.8637	30.0969	14.9471	0	0	0	7.91269	3.75772	9.28817
ENSG00000001629	ANKIB1	77.9653	160.517	109.114	124.418	100.663	121.112	56.765	124.005	110.901
ENSG00000001630	CYP51A1	0	0.170039	0	0.695072	0	0	0	0	0
ENSG00000001631	KRIT1	27.9572	44.7202	20.9259	11.1212	21.6898	0	158.254	28.1829	28.4218
ENSG00000002016	RAD52	4.3314	3.74086	4.48413	0.695072	85.0907	9.31632	2.75224	3.75772	7.05901
ENSG00000002079	MYH16	0.393764	5.61129	19.4312	0	0	0	48.5083	56.3658	11.7031
ENSG00000002330	BAD	62.6085	38.9389	55.3043	15.9867	23.3582	18.6326	63.3015	48.8503	54.2429
ENSG00000002549	LAP3	65.7586	47.6109	50.8201	38.229	46.1603	102.48	32.6829	86.4275	71.3331
ENSG00000002586	CD99	51.5831	105.084	86.6932	518.524	203.55	363.337	37.1553	118.368	142.852
ENSG00000002587	HS3ST1	0	1.53035	0	0	0	0	0.34403	0	7.98782
ENSG00000002726	AOC1	5.5127	11.7327	14.9471	0	0	0	8.94478	1.87886	8.73088
ENSG00000002745	WNT16	0.393764	0	0	0	0	0	0	0	0
ENSG00000002746	HECW1	5.11893	4.76109	10.463	0	0	0	3.4403	3.75772	13.1892
ENSG00000002822	MAD1L1	0	0	5.97884	0	0	0	0	0	0.371527
ENSG00000002834	LASP1	13.388	43.7	55.3043	10.4261	11.123	18.6326	5.84851	7.51543	25.8211
ENSG00000002919	SNX11	10.6316	10.0323	14.9471	2.78029	5.56148	0	5.84851	1.87886	15.0468
ENSG00000002933	TMEM176A	0.393764	0	0	0	0	0	0	0	1.48611
ENSG00000003056	M6PR	33.0762	30.0969	22.4207	15.2916	15.016	0	5.16045	22.5463	12.4461
ENSG00000003096	KLHL13	0	8.50195	1.49471	0	0	0	0.34403	0	1.30034
ENSG00000003137	CYP26B1	15.7506	28.9066	16.4418	47.2649	30.5882	186.326	0	31.9406	26.7499
ENSG00000003147	ICA1	84.2655	90.9708	118.082	9.73101	12.2353	0	110.09	90.1852	116.102
ENSG00000003249	DBNDD1	0.787528	0.680156	0	0	0	0	0	1.87886	3.90103
ENSG00000003393	ALS2	58.2771	37.9187	4.48413	0.695072	12.2353	0	18.2336	5.63658	11.8889
ENSG00000003400	CASP10	0	11.9027	0	21.5472	3.33689	4.65816	0	0	3.90103
ENSG00000003402	CFLAR	26.3822	76.3475	40.3572	248.141	133.476	363.337	41.2836	95.8218	78.5779
ENSG00000003436	TFPI	0	4.25097	1.49471	0	1.66845	0	0	9.39429	15.2326
ENSG00000003509	NDUFAF7	98.8348	57.4732	77.7249	10.4261	91.7645	9.31632	161.694	127.762	88.9806
ENSG00000003756	RBM5	180.738	213.229	127.05	437.896	236.919	181.668	279.697	88.3064	102.17
ENSG00000003987	MTMR7	0	4.59105	2.98942	4.17043	1.66845	0	9.63284	0	9.47393
ENSG00000003989	SLC7A2	21.2633	48.9712	40.3572	15.2916	35.5935	83.8469	21.3299	15.0309	57.2151
ENSG00000004059	ARF5	0	1.36031	0	4.86551	7.22993	23.2908	0	0	1.85763
ENSG00000004139	SARM1	1.96882	2.72062	14.9471	81.3235	26.6951	13.9745	0.34403	0	9.65969
ENSG00000004142	POLDIP2	69.6962	79.9183	88.1879	68.8122	143.486	27.949	12.3851	86.4275	94.7393
ENSG00000004399	PLXND1	12.2067	18.8743	8.96826	16.6817	11.123	0	22.706	24.4252	54.0571
ENSG00000004455	AK2	44.4953	79.0681	38.8625	68.1171	23.3582	93.1632	9.28881	46.9715	51.0849
ENSG00000004468	CD38	3.15011	1.19027	1.49471	0	0	0	0.34403	0	1.67187
ENSG00000004478	FKBP4	166.168	123.958	118.082	0.695072	0	0	166.167	210.432	88.6091
ENSG00000004487	KDM1A	213.026	247.067	109.114	65.3368	16.6845	23.2908	338.526	261.161	269.357
ENSG00000004534	RBM6	238.621	209.148	150.966	563.009	396.534	610.219	223.62	178.492	140.994
ENSG00000004660	CAMKK1	7.87528	34.6879	1.49471	0	0.556148	0	0	5.63658	5.38714
ENSG00000004700	RECQL	15.3568	19.8946	8.96826	18.0719	8.89838	0	0.34403	0	7.6163
ENSG00000004766	VPS50	27.5635	35.3681	31.3889	1.39014	12.2353	55.8979	14.4493	28.1829	27.3072
ENSG00000004776	HSPB6	5.11893	25.3358	10.463	0	0	4.65816	7.22463	1.87886	51.828
ENSG00000004777	ARHGAP33	159.081	135.351	58.2937	36.1438	0	4.65816	261.119	274.313	129.106
ENSG00000004779	NDUFAB1	61.4272	96.7522	53.8096	60.4713	41.7111	23.2908	80.159	63.8812	83.965
ENSG00000004799	PDK4	5.11893	13.7732	2.98942	3.47536	36.7058	4.65816	0.34403	1.87886	65.7602
ENSG00000004809	SLC22A16	74.8152	8.33191	20.9259	0	0	0	7.22463	82.6698	15.2326
ENSG00000004838	ZMYND10	1048.99	326.645	449.908	0	2.22459	0	585.883	595.598	692.526
ENSG00000004846	ABCB5	4.3314	2.04047	0	0	0	0	0	0	2.22916
ENSG00000004848	ARX	4.3314	15.8136	1.49471	13.2064	13.3476	0	0	0	14.3038
ENSG00000004864	SLC25A13	37.8013	16.6638	11.9577	15.9867	35.0374	9.31632	0	3.75772	23.0347
ENSG00000004866	ST7	12.2067	8.16187	19.4312	0.695072	10.0107	4.65816	37.1553	15.0309	17.6475
ENSG00000004897	CDC27	107.891	70.2261	79.2196	10.4261	105.112	23.2908	101.145	92.0641	85.4511
ENSG00000004939	SLC4A1	0	0	4.48413	0	0	0	40.5956	0	2.41492
ENSG00000004948	CALCR	0	2.89066	4.48413	0	0	0	0	0	0.55729
ENSG00000004961	HCCS	19.6882	6.63152	4.48413	31.9733	20.5775	4.65816	0	5.63658	17.6475
ENSG00000004975	DVL2	59.0646	47.4409	19.4312	12.5113	50.0534	4.65816	61.5814	24.4252	36.4096
ENSG00000005001	PRSS22	1.18129	0	0	1.39014	0.556148	0	0	5.63658	1.11458
ENSG00000005007	UPF1	127.973	140.112	65.7672	100.09	106.224	130.429	66.7418	114.61	101.984
ENSG00000005020	SKAP2	5.5127	57.8132	53.8096	24.3275	17.7968	0	38.8754	26.304	36.2238
ENSG00000005022	SLC25A5	10.6316	55.0926	13.4524	93.1397	137.925	9.31632	21.6739	46.9715	41.611
ENSG00000005059	MCUB	0	15.4735	10.463	0	0	0	0	0	6.50172
ENSG00000005073	HOXA11	14.1755	2.55058	4.48413	0	0	0	0	0	2.0434
ENSG00000005075	POLR2J	28.7448	42.5097	38.8625	0	68.9624	32.6071	78.0948	7.51543	41.611
ENSG00000005100	DHX33	53.1581	30.607	67.262	14.5965	23.9144	97.8214	9.97687	45.0926	37.8957
ENSG00000005102	MEOX1	0.787528	1.19027	0	0	7.22993	0	0	0	2.0434
ENSG00000005108	THSD7A	34.2575	12.4128	31.3889	41.7043	14.4599	0	26.4903	16.9097	22.6631
ENSG00000005156	LIG3	137.03	105.084	52.3149	31.2783	35.0374	125.77	35.7791	122.126	67.0606
ENSG00000005175	RPAP3	54.7332	87.9101	68.7567	37.5339	102.331	228.25	60.5493	75.1543	33.0659
ENSG00000005187	ACSM3	38.9826	33.6677	16.4418	122.333	136.256	163.036	52.9806	18.7886	52.0137
ENSG00000005189	REXO5	792.253	539.364	505.212	0.695072	2.22459	0	518.109	691.42	571.965
ENSG00000005194	CIAPIN1	77.5715	52.542	28.3995	0	9.45452	4.65816	338.526	13.152	72.8192
ENSG00000005206	SPPL2B	222.477	229.383	128.545	39.6191	77.3046	18.6326	329.581	204.796	128.177
ENSG00000005238	FAM214B	0	4.08094	1.49471	0	0.556148	0	23.05	0	7.43053
ENSG00000005243	COPZ2	65.3648	18.8743	19.4312	0.695072	5.56148	0	40.2515	9.39429	29.9079
ENSG00000005249	PRKAR2B	25.9884	57.4732	40.3572	168.208	213.005	326.071	79.1269	16.9097	50.7134
ENSG00000005302	MSL3	7.08775	31.4572	34.3783	56.9959	30.5882	69.8724	8.25672	9.39429	21.5485
ENSG00000005339	CREBBP	144.905	299.099	161.429	192.535	575.614	242.224	342.654	174.734	164.772
ENSG00000005379	TSPOAP1	0	6.63152	0	0	0	0	13.4172	0	8.35935
ENSG00000005381	MPO	0	2.55058	1.49471	1.39014	5.56148	0	1.03209	0	0.743053
ENSG00000005421	PON1	5.11893	0	0	0	9.45452	0	0	0	3.90103
ENSG00000005436	GCFC2	28.7448	62.7444	37.3678	86.189	55.0587	79.1887	16.5134	15.0309	21.5485
ENSG00000005448	WDR54	117.342	52.0319	79.2196	0	0	0	85.3195	46.9715	85.8227
ENSG00000005469	CROT	29.1385	11.0525	17.9365	0	1.66845	0	4.81642	1.87886	7.98782
ENSG00000005471	ABCB4	2.36258	1.36031	2.98942	3.47536	0	0	0	5.63658	3.34374
ENSG00000005483	KMT2E	214.208	281.925	182.355	186.279	492.748	260.857	152.405	133.399	152.883
ENSG00000005486	RHBDD2	147.662	91.821	121.072	31.2783	40.0427	4.65816	88.0717	120.247	144.895
ENSG00000005513	SOX8	4.3314	19.2144	5.97884	0	1.1123	0	0	22.5463	3.71527
ENSG00000005700	IBTK	31.5011	64.4448	31.3889	94.5298	146.267	172.352	29.2426	48.8503	43.8401
ENSG00000005801	ZNF195	8.26904	17.344	7.47355	41.0093	1.66845	13.9745	0.34403	0	13.9322
ENSG00000005810	MYCBP2	320.13	211.528	230.185	144.575	178.524	326.071	139.332	214.19	214.928
ENSG00000005812	FBXL3	28.351	90.8008	19.4312	66.0319	38.9304	13.9745	10.6649	22.5463	39.7534
ENSG00000005844	ITGAL	0.393764	0.340078	1.49471	0	0	0	0	1.87886	0.55729
ENSG00000005882	PDK2	4.72517	10.0323	17.9365	3.47536	3.33689	4.65816	20.2978	0	16.1614
ENSG00000005884	ITGA3	18.9007	0.850195	17.9365	13.2064	10.5668	0	14.4493	7.51543	11.7031
ENSG00000005889	ZFX	3.93764	14.7934	5.97884	28.498	78.9731	0	1.37612	24.4252	15.4184
ENSG00000005893	LAMP2	38.5889	60.1938	43.3466	95.2249	275.85	228.25	22.0179	28.1829	49.2273
ENSG00000005961	ITGA2B	6.30022	2.55058	14.9471	1.39014	0	0	21.3299	20.6674	17.0902
ENSG00000005981	ASB4	0.393764	0	0	0	0	0	0	0	1.11458
ENSG00000006007	GDE1	66.9399	78.8981	31.3889	12.5113	14.4599	27.949	16.1694	62.0023	68.1751
ENSG00000006015	REX1BD	1.18129	25.3358	25.4101	0	41.155	9.31632	16.1694	16.9097	15.7899
ENSG00000006016	CRLF1	0	4.25097	1.49471	0	0.556148	0	0	1.87886	3.71527
ENSG00000006025	OSBPL7	0	0	0	2.78029	9.45452	13.9745	0	1.87886	1.48611
ENSG00000006042	TMEM98	1.18129	31.9673	4.48413	0	0	0	54.0127	41.3349	34.552
ENSG00000006047	YBX2	501.655	410.814	886.363	2.78029	0.556148	0	567.306	501.655	482.985
ENSG00000006059	KRT33A	0	0	0	0	0	0	0	0	0
ENSG00000006062	MAP3K14	23.2321	14.6234	31.3889	7.6458	9.45452	32.6071	5.50448	24.4252	25.4496
ENSG00000006071	ABCC8	4.3314	0.510117	13.4524	0	0	0	16.1694	26.304	5.5729
ENSG00000006116	CACNG3	0	0	1.49471	0	0	0	0	0	1.85763
ENSG00000006118	TMEM132A	0.393764	11.2226	2.98942	17.3768	213.005	51.2398	16.1694	15.0309	13.7465
ENSG00000006125	AP2B1	384.314	238.735	282.5	134.844	52.278	27.949	275.912	465.957	346.634
ENSG00000006128	TAC1	0	3.74086	1.49471	0	0	0	0	0	0.55729
ENSG00000006194	ZNF263	27.9572	26.6961	20.9259	32.6684	94.5452	13.9745	14.7933	26.304	50.5276
ENSG00000006210	CX3CL1	0	22.1051	2.98942	0.695072	0	0	0.68806	0	5.75866
ENSG00000006282	SPATA20	98.441	113.246	212.249	111.907	78.9731	0	262.151	204.796	185.02
ENSG00000006283	CACNA1G	3.54388	5.44125	8.96826	0	0	0	38.5314	0	4.82985
ENSG00000006327	TNFRSF12A	18.5069	5.27121	2.98942	105.651	87.3153	0	12.7291	31.9406	10.5885
ENSG00000006377	DLX6	14.1755	14.6234	23.9154	0	0	0	12.7291	0	10.217
ENSG00000006432	MAP3K9	72.8463	34.6879	44.8413	0	0	18.6326	43.3478	56.3658	46.9981
ENSG00000006451	RALA	35.8325	35.8782	41.8519	51.4354	8.34223	4.65816	13.4172	48.8503	44.5832
ENSG00000006453	BAIAP2L1	7.48152	34.5179	8.96826	0	0	0	16.5134	13.152	19.5051
ENSG00000006459	KDM7A	50.4018	75.1572	70.2514	6.25565	43.9357	4.65816	46.7881	75.1543	45.8835
ENSG00000006468	ETV1	3.93764	26.8662	20.9259	34.0585	30.5882	32.6071	24.4261	3.75772	21.3628
ENSG00000006530	AGK	14.963	12.2428	5.97884	14.5965	6.11763	4.65816	1.37612	3.75772	13.1892
ENSG00000006534	ALDH3B1	6.30022	8.16187	13.4524	9.73101	3.33689	0	22.0179	16.9097	13.9322
ENSG00000006555	TTC22	0.393764	0.680156	1.49471	0	0	0	6.53657	0	2.0434
ENSG00000006576	PHTF2	20.8695	36.7284	20.9259	22.9374	5.00534	4.65816	18.9217	30.0617	18.9479
ENSG00000006606	CCL26	0	1.19027	0	0	0	0	0	0	5.94443
ENSG00000006607	FARP2	199.245	214.759	139.008	8.34087	13.9037	32.6071	123.851	191.644	96.5969
ENSG00000006611	USH1C	7.08775	2.72062	0	0	0	0	0	0	1.48611
ENSG00000006625	GGCT	14.1755	24.6556	14.9471	71.5925	42.2673	18.6326	12.7291	7.51543	30.8367
ENSG00000006634	DBF4	231.927	140.792	234.67	2.08522	36.1497	0	122.475	161.582	184.091
ENSG00000006638	TBXA2R	0	13.4331	0	0	0.556148	0	0	0	2.60069
ENSG00000006652	IFRD1	60.6397	60.1938	32.8836	307.917	216.898	41.9234	58.4851	35.6983	42.9113
ENSG00000006659	LGALS14	0	0	0	0	0	0	0	0	0
ENSG00000006695	COX10	49.2205	63.4245	53.8096	4.86551	2.22459	0	17.5455	31.9406	44.769
ENSG00000006704	GTF2IRD1	0	5.27121	10.463	12.5113	11.123	13.9745	0	7.51543	9.47393
ENSG00000006712	PAF1	143.724	66.4852	73.2408	33.3635	22.2459	9.31632	134.516	82.6698	67.0606
ENSG00000006715	VPS41	35.8325	49.1413	37.3678	48.6551	48.3849	93.1632	19.6097	58.2446	46.9981
ENSG00000006740	ARHGAP44	19.6882	7.82179	20.9259	10.4261	0	0	3.4403	15.0309	16.5329
ENSG00000006744	ELAC2	62.6085	70.0561	31.3889	102.176	51.1657	37.2653	89.4478	35.6983	67.6178
ENSG00000006747	SCIN	7.48152	11.7327	16.4418	0	12.2353	0	92.2001	28.1829	32.8801
ENSG00000006756	ARSD	28.7448	40.6393	26.9048	144.575	87.3153	51.2398	7.56866	18.7886	41.7967
ENSG00000006757	PNPLA4	6.69399	6.1214	2.98942	4.17043	12.7914	0	19.6097	3.75772	8.54511
ENSG00000006788	MYH13	0	1.70039	0	0	3.33689	0	0.68806	0	0.55729
ENSG00000006831	ADIPOR2	67.7274	105.254	62.7778	154.306	47.2726	23.2908	79.815	75.1543	93.2532
ENSG00000006837	CDKL3	14.5693	14.6234	25.4101	0	0	0	15.1373	54.4869	32.6943
ENSG00000007001	UPP2	0	0	0	0	0	0	0	0	0.743053
ENSG00000007038	PRSS21	181.131	224.792	197.302	0.695072	0	4.65816	101.833	184.128	121.861
ENSG00000007047	MARK4	42.5265	74.137	74.7355	385.765	95.6575	186.326	119.722	50.7292	70.9616
ENSG00000007062	PROM1	11.4192	3.74086	8.96826	0	0.556148	0	3.78433	0	9.47393
ENSG00000007080	CCDC124	61.821	35.1981	59.7884	11.8162	40.0427	0	74.9986	39.456	51.6422
ENSG00000007129	CEACAM21	4.72517	1.02023	1.49471	0	0	0	4.81642	3.75772	5.38714
ENSG00000007168	PAFAH1B1	296.898	323.244	315.384	47.96	37.8181	107.138	230.5	236.736	227.189
ENSG00000007171	NOS2	0	0.170039	0	0	0	0	0	0	0
ENSG00000007174	DNAH9	9.45034	15.9837	31.3889	0	0	0	21.3299	84.5486	33.6232
ENSG00000007202	KIAA0100	110.254	98.6226	20.9259	131.369	159.615	55.8979	69.1501	48.8503	56.1005
ENSG00000007216	SLC13A2	0	0	0	0.695072	0	0	0	0	0.55729
ENSG00000007237	AC005747.1	50.4018	69.716	85.1985	221.033	178.524	214.275	35.0911	54.4869	55.5432
ENSG00000007255	TRAPPC6A	7.08775	16.8339	29.8942	11.1212	10.5668	0	8.94478	84.5486	35.1093
ENSG00000007264	MATK	2.75635	3.23074	0	4.86551	48.9411	0	1.37612	0	7.98782
ENSG00000007306	CEACAM7	0.787528	0	0	0	0	0	0	0	0
ENSG00000007312	CD79B	0	0.510117	0	1.39014	0.556148	4.65816	8.94478	7.51543	1.85763
ENSG00000007314	SCN4A	0.393764	13.4331	2.98942	0	0	0	1.72015	7.51543	5.5729
ENSG00000007341	ST7L	91.3533	56.793	80.7144	15.9867	61.7325	0	31.3067	165.34	92.6959
ENSG00000007350	TKTL1	36.6201	220.711	79.2196	0.695072	0	4.65816	234.285	236.736	138.951
ENSG00000007372	PAX6	5.5127	9.1821	2.98942	0	0.556148	0	0	20.6674	3.15798
ENSG00000007376	RPUSD1	5.5127	14.7934	0	0	0	0	14.1052	0	12.2604
ENSG00000007384	RHBDF1	5.5127	1.02023	4.48413	6.95072	10.5668	0	0	18.7886	16.3472
ENSG00000007392	LUC7L	219.72	163.577	109.114	102.871	106.781	111.796	98.7367	142.793	152.512
ENSG00000007402	CACNA2D2	9.8441	30.7771	0	0.695072	0.556148	0	19.9537	0	12.2604
ENSG00000007516	BAIAP3	50.4018	16.3237	85.1985	21.5472	50.0534	27.949	43.6918	30.0617	35.1093
ENSG00000007520	TSR3	23.2321	18.8743	31.3889	135.539	19.4652	13.9745	34.059	16.9097	36.4096
ENSG00000007541	PIGQ	133.092	52.372	83.7038	37.5339	30.5882	37.2653	94.6083	58.2446	79.1352
ENSG00000007545	CRAMP1	69.6962	93.5214	68.7567	54.9107	60.6202	41.9234	94.9523	105.216	64.2741
ENSG00000007866	TEAD3	5.90646	57.4732	5.97884	22.9374	4.44919	37.2653	13.7612	46.9715	28.4218
ENSG00000007908	SELE	3.93764	1.19027	0	0	0	0	0	0	0
ENSG00000007923	DNAJC11	61.4272	44.8903	37.3678	61.8614	42.2673	27.949	12.3851	45.0926	54.4287
ENSG00000007933	FMO3	0	0.680156	0	0	0.556148	0	0	1.87886	0.928817
ENSG00000007944	MYLIP	107.498	30.7771	58.2937	143.88	62.8448	111.796	172.015	54.4869	65.2029
ENSG00000007952	NOX1	0	0	0	0	0	0	0.34403	0	0
ENSG00000007968	E2F2	5.5127	9.52218	16.4418	0	1.1123	0	61.2374	16.9097	24.335
ENSG00000008018	PSMB1	130.336	130.76	149.471	84.7988	56.171	18.6326	58.4851	114.61	144.895
ENSG00000008056	SYN1	0	0	1.49471	2.08522	0	0	0	0	1.30034
ENSG00000008083	JARID2	61.4272	117.667	71.7461	96.6151	53.9464	60.5561	37.4993	114.61	96.0396
ENSG00000008086	CDKL5	67.3337	23.2953	31.3889	21.5472	20.0213	18.6326	38.8754	33.8195	33.0659
ENSG00000008118	CAMK1G	0	0	0	0	0	0	0	0	0.743053
ENSG00000008128	CDK11A	0	1.19027	0	0	21.1336	0	0	0	0
ENSG00000008130	NADK	40.1639	42.6798	19.4312	19.462	26.139	0	38.8754	18.7886	40.3106
ENSG00000008196	TFAP2B	1.18129	19.7245	5.97884	0	0.556148	0	2.75224	7.51543	10.7743
ENSG00000008197	TFAP2D	0	0	28.3995	0	0	0	0	3.75772	2.60069
ENSG00000008226	DLEC1	79.5403	42.5097	31.3889	34.7536	27.8074	0	99.7687	71.3966	31.9513
ENSG00000008256	CYTH3	70.8775	57.1331	50.8201	20.8522	70.0747	23.2908	50.2284	93.9429	54.0571
ENSG00000008277	ADAM22	7.48152	1.70039	7.47355	0	0.556148	0	0.34403	1.87886	5.5729
ENSG00000008282	SYPL1	208.301	136.201	195.807	14.5965	8.34223	0	89.7919	232.978	177.218
ENSG00000008283	CYB561	10.6316	15.3035	14.9471	11.8162	8.89838	4.65816	15.1373	5.63658	22.8489
ENSG00000008294	SPAG9	769.021	509.437	454.392	166.817	175.187	316.755	535.311	663.237	454.191
ENSG00000008300	CELSR3	65.7586	45.5704	34.3783	1.39014	24.4705	13.9745	57.453	46.9715	29.5364
ENSG00000008311	AASS	18.1131	84.1693	43.3466	86.189	175.187	4.65816	50.5724	43.2138	39.3818
ENSG00000008323	PLEKHG6	0	0	0	0	0	0	0	0	1.11458
ENSG00000008324	SS18L2	6.69399	15.8136	7.47355	0	35.0374	0	0.68806	15.0309	11.1458
ENSG00000008382	MPND	0.787528	10.0323	2.98942	15.2916	2.22459	4.65816	3.78433	3.75772	13.375
ENSG00000008394	MGST1	0	5.44125	8.96826	0	0.556148	18.6326	5.50448	3.75772	16.3472
ENSG00000008405	CRY1	86.6281	101.853	46.336	4.17043	6.11763	9.31632	56.4209	65.7601	55.9148
ENSG00000008438	PGLYRP1	0	0.170039	0	0	0	0	0	0	0.55729
ENSG00000008441	NFIX	105.135	133.311	82.2091	4.17043	11.6791	18.6326	124.539	99.5795	114.244
ENSG00000008513	ST3GAL1	5.90646	15.8136	2.98942	0	7.78608	13.9745	6.53657	0	19.8767
ENSG00000008516	MMP25	0	0	0	0	0	0	0	0	1.30034
ENSG00000008517	IL32	0	0.850195	0	15.2916	0	0	0	0	1.67187
ENSG00000008710	PKD1	58.2771	161.367	50.8201	121.638	173.518	65.2143	58.8292	63.8812	60.0016
ENSG00000008735	MAPK8IP2	11.8129	12.0728	11.9577	19.462	17.2406	4.65816	5.84851	1.87886	18.2048
ENSG00000008838	MED24	82.2967	38.0887	80.7144	59.7762	55.6148	23.2908	9.97687	82.6698	102.727
ENSG00000008853	RHOBTB2	35.045	43.1899	13.4524	268.298	194.652	97.8214	46.7881	62.0023	39.0103
ENSG00000008869	HEATR5B	11.4192	11.7327	13.4524	25.7177	28.3636	27.949	40.2515	18.7886	19.1336
ENSG00000008952	SEC62	228.777	180.581	155.45	383.68	224.128	111.796	254.926	246.13	192.637
ENSG00000008988	RPS20	660.342	662.302	542.58	415.653	227.465	330.729	599.989	691.42	715.189
ENSG00000009307	CSDE1	1077.34	732.698	585.926	462.223	362.053	330.729	653.657	661.358	668.562
ENSG00000009335	UBE3C	108.285	89.9506	77.7249	22.9374	41.155	130.429	52.9806	78.9121	67.9894
ENSG00000009413	REV3L	44.4953	138.582	106.124	68.8122	60.6202	223.592	223.964	82.6698	84.7081
ENSG00000009694	TENM1	24.8071	21.0848	8.96826	0	0	0	0	0	4.64408
ENSG00000009709	PAX7	0	1.70039	0	1.39014	1.1123	4.65816	1.37612	0	1.30034
ENSG00000009724	MASP2	0	0	0	0	0	0	0.34403	0	0.185763
ENSG00000009765	IYD	0	1.53035	10.463	0	0	0	216.739	0	0.55729
ENSG00000009780	FAM76A	3.93764	28.3965	40.3572	8.34087	2.78074	23.2908	112.842	45.0926	43.2829
ENSG00000009790	TRAF3IP3	8.66281	0.510117	5.97884	0.695072	0	0	0.34403	0	6.13019
ENSG00000009830	POMT2	114.192	79.0681	62.7778	133.454	224.684	121.112	162.726	108.974	101.984
ENSG00000009844	VTA1	25.9884	10.7125	29.8942	11.1212	42.8234	0	10.3209	43.2138	23.4062
ENSG00000009950	MLXIPL	191.763	48.9712	47.8307	761.799	542.801	1108.64	103.209	186.007	89.7237
ENSG00000009954	BAZ1B	106.316	220.03	158.439	105.651	217.454	116.454	95.9844	93.9429	118.517
ENSG00000010017	RANBP9	189.007	148.104	188.333	11.1212	15.5722	23.2908	113.186	150.309	194.494
ENSG00000010030	ETV7	2.36258	3.57082	2.98942	0	0	0	0	1.87886	3.34374
ENSG00000010072	SPRTN	91.747	70.7362	40.3572	0	3.33689	0	68.118	30.0617	41.2395
ENSG00000010165	EEF1AKNMT	13.388	31.2872	38.8625	9.73101	45.048	60.5561	20.2978	18.7886	20.434
ENSG00000010219	DYRK4	61.4272	78.388	107.619	104.261	27.2513	0	299.994	46.9715	98.083
ENSG00000010244	ZNF207	231.927	288.046	113.598	419.129	218.01	116.454	213.643	118.368	184.835
ENSG00000010256	UQCRC1	250.434	145.723	216.733	74.3727	56.7271	32.6071	210.202	231.1	213.814
ENSG00000010270	STARD3NL	8.26904	53.9024	25.4101	4.86551	12.7914	18.6326	9.63284	5.63658	25.2638
ENSG00000010278	CD9	2.75635	6.29144	0	114.687	26.6951	0	0	0	13.7465
ENSG00000010282	HHATL	0	0	0	0	0	0	0	0	0
ENSG00000010292	NCAPD2	82.2967	79.0681	65.7672	1.39014	26.139	4.65816	134.516	54.4869	72.8192
ENSG00000010295	IFFO1	17.7194	22.4451	20.9259	52.1304	137.369	88.5051	110.09	11.2732	44.5832
ENSG00000010310	GIPR	0	1.36031	0	0	0	0	0	0	0.743053
ENSG00000010318	PHF7	3296.59	2028.73	3454.28	11.8162	27.8074	18.6326	2008.45	2799.5	2406.01
ENSG00000010319	SEMA3G	3.15011	0.340078	0	0	0	0	7.91269	1.87886	9.65969
ENSG00000010322	NISCH	193.732	213.399	94.1667	188.365	160.171	232.908	195.409	127.762	167.744
ENSG00000010327	STAB1	6.30022	36.8985	1.49471	5.56058	0.556148	4.65816	24.7702	9.39429	41.9825
ENSG00000010361	FUZ	229.171	89.7806	168.902	61.8614	60.6202	9.31632	137.612	174.734	269.728
ENSG00000010379	SLC6A13	4.3314	0.850195	1.49471	0	0	0	0.34403	7.51543	9.47393
ENSG00000010404	IDS	0	2.72062	1.49471	0	5.00534	0	0	0	7.24477
ENSG00000010438	PRSS3	0	0.340078	1.49471	0	0	0	3.4403	5.63658	1.30034
ENSG00000010539	ZNF200	77.5715	113.586	49.3254	18.0719	46.7165	0	49.5403	129.641	70.0328
ENSG00000010610	CD4	0	3.0607	0	0	0	0	0	0	2.78645
ENSG00000010626	LRRC23	232.321	75.8374	137.513	0	7.22993	0	93.9202	163.461	160.314
ENSG00000010671	BTK	0.393764	1.19027	0	0.695072	3.33689	0	4.12836	1.87886	4.08679
ENSG00000010704	HFE	0	5.61129	1.49471	13.2064	11.123	0	1.72015	0	3.34374
ENSG00000010803	SCMH1	57.0958	66.9954	35.873	5.56058	47.8288	0	67.7739	52.608	51.6422
ENSG00000010810	FYN	7.87528	20.5747	25.4101	81.3235	40.5988	32.6071	16.1694	63.8812	27.1214
ENSG00000010818	HIVEP2	0	2.04047	0	22.9374	6.67378	0	0	1.87886	5.01561
ENSG00000010932	FMO1	0	2.21051	0	0	0	0	0	0	2.22916
ENSG00000011007	ELOA	35.045	61.5541	32.8836	41.0093	105.668	4.65816	0	54.4869	31.0225
ENSG00000011009	LYPLA2	71.2713	41.4895	26.9048	5.56058	34.4812	88.5051	51.9486	37.5772	73.748
ENSG00000011021	CLCN6	48.8267	30.0969	37.3678	32.6684	21.1336	27.949	34.747	54.4869	47.3696
ENSG00000011028	MRC2	12.6004	58.1533	11.9577	0	41.7111	0	3.78433	46.9715	47.1839
ENSG00000011052	NME1-NME2	0	0	0	0	0	0	0	0	0
ENSG00000011083	SLC6A7	0	0	0	0	0	0	0	0	0.371527
ENSG00000011105	TSPAN9	1.18129	5.44125	2.98942	0	3.89304	0	0.68806	1.87886	10.4027
ENSG00000011114	BTBD7	42.9203	89.6105	41.8519	48.6551	16.1283	0	35.7791	78.9121	53.1283
ENSG00000011132	APBA3	3.54388	0.850195	1.49471	8.34087	19.4652	0	2.75224	3.75772	7.43053
ENSG00000011143	MKS1	23.6258	46.5907	23.9154	36.8388	5.00534	0	20.2978	63.8812	17.6475
ENSG00000011198	ABHD5	26.776	77.1977	32.8836	50.0452	21.6898	4.65816	55.7329	37.5772	42.5398
ENSG00000011201	ANOS1	3.54388	3.0607	5.97884	89.6643	16.6845	55.8979	0.34403	28.1829	11.1458
ENSG00000011243	AKAP8L	233.502	230.913	141.997	282.894	368.17	260.857	165.479	214.19	215.857
ENSG00000011258	MBTD1	106.316	118.347	80.7144	11.8162	76.1923	0	179.584	88.3064	70.7758
ENSG00000011260	UTP18	48.8267	78.388	22.4207	20.8522	0.556148	0	38.5314	54.4869	54.2429
ENSG00000011275	RNF216	106.71	139.602	136.019	112.602	88.4276	13.9745	68.462	176.613	150.84
ENSG00000011295	TTC19	61.0334	119.197	26.9048	345.451	196.32	13.9745	90.824	107.095	90.281
ENSG00000011304	PTBP1	108.285	113.076	79.2196	108.431	142.93	32.6071	87.0396	108.974	144.524
ENSG00000011332	DPF1	4.72517	24.3156	10.463	63.2516	30.032	9.31632	10.3209	20.6674	17.4618
ENSG00000011347	SYT7	7.87528	11.5626	7.47355	0	0.556148	0	3.4403	0	7.6163
ENSG00000011376	LARS2	22.4446	18.3642	1.49471	25.7177	44.4919	23.2908	5.16045	0	7.43053
ENSG00000011405	PIK3C2A	157.899	178.031	100.146	340.585	479.4	712.699	174.423	88.3064	136.722
ENSG00000011422	PLAUR	0.393764	20.0646	5.97884	1.39014	0	0	0	5.63658	3.71527
ENSG00000011426	ANLN	52.3706	58.8335	37.3678	0	2.22459	0	15.8254	26.304	31.5798
ENSG00000011451	WIZ	75.6027	74.137	61.2831	6.95072	16.6845	18.6326	56.0769	43.2138	67.9894
ENSG00000011454	RABGAP1	130.73	171.229	113.598	112.602	234.695	139.745	151.029	69.5178	95.6681
ENSG00000011465	DCN	0	57.9833	4.48413	49.3501	46.7165	9.31632	4.47239	5.63658	127.062
ENSG00000011478	QPCTL	11.0254	10.3724	2.98942	4.86551	12.2353	0	22.706	1.87886	15.7899
ENSG00000011485	PPP5C	30.3198	71.9265	38.8625	58.3861	24.4705	4.65816	29.2426	24.4252	40.6822
ENSG00000011523	CEP68	17.7194	27.2062	5.97884	0	28.9197	0	0.34403	18.7886	19.1336
ENSG00000011566	MAP4K3	24.0196	54.7525	38.8625	116.772	51.1657	447.183	12.3851	39.456	30.8367
ENSG00000011590	ZBTB32	418.571	146.063	116.587	0.695072	0	0	393.57	259.283	242.607
ENSG00000011600	TYROBP	0	0	0	0.695072	0	0	7.91269	0	5.75866
ENSG00000011638	TMEM159	14.1755	1.19027	8.96826	0	35.0374	0	58.1411	3.75772	10.7743
ENSG00000011677	GABRA3	3.15011	2.89066	0	0	0	0	28.5545	0	1.30034
ENSG00000012048	BRCA1	167.35	228.872	77.7249	110.517	547.25	260.857	135.548	110.853	63.3453
ENSG00000012061	ERCC1	56.702	79.0681	58.2937	13.2064	21.6898	27.949	22.362	15.0309	41.0537
ENSG00000012124	CD22	3.93764	3.0607	5.97884	20.1571	7.22993	60.5561	1.72015	16.9097	5.01561
ENSG00000012171	SEMA3B	25.5947	45.9105	25.4101	14.5965	1.66845	9.31632	50.9165	39.456	41.4252
ENSG00000012174	MBTPS2	2.75635	25.1658	7.47355	11.1212	3.33689	4.65816	0	45.0926	12.2604
ENSG00000012211	PRICKLE3	0	2.72062	2.98942	0	0	0	3.78433	0	11.5173
ENSG00000012223	LTF	0	0.170039	0	0	0.556148	0	0	0	0.55729
ENSG00000012232	EXTL3	20.4757	39.279	8.96826	48.6551	7.78608	18.6326	16.1694	18.7886	27.8645
ENSG00000012504	NR1H4	0	0	0	0	5.00534	0	0	0	0.55729
ENSG00000012660	ELOVL5	30.7136	129.23	104.63	145.965	217.454	83.8469	87.3837	62.0023	83.5935
ENSG00000012779	ALOX5	0	3.23074	2.98942	0.695072	0	0	10.6649	0	3.15798
ENSG00000012817	KDM5D	3.93764	33.8378	28.3995	258.567	60.6202	139.745	25.8023	3.75772	14.8611
ENSG00000012822	CALCOCO1	67.7274	64.1047	49.3254	56.9959	36.1497	65.2143	126.259	46.9715	55.3575
ENSG00000012963	UBR7	88.2031	93.3514	37.3678	2.78029	0	186.326	34.059	133.399	107.371
ENSG00000012983	MAP4K5	39.7702	85.6996	28.3995	39.6191	83.4223	4.65816	29.2426	45.0926	33.4374
ENSG00000013016	EHD3	0	3.40078	0	0	8.34223	0	0	0	2.0434
ENSG00000013275	PSMC4	85.8406	96.9222	110.609	11.1212	22.2459	37.2653	67.0859	165.34	96.9685
ENSG00000013288	MAN2B2	0	22.6152	0	12.5113	33.9251	0	0	11.2732	13.375
ENSG00000013293	SLC7A14	0.787528	4.25097	0	1.39014	1.66845	0	0.34403	0	0.371527
ENSG00000013297	CLDN11	163.018	269.852	168.902	1467.99	1369.79	507.74	202.634	270.556	403.849
ENSG00000013306	SLC25A39	83.478	137.221	109.114	35.4487	23.3582	23.2908	74.3105	65.7601	103.842
ENSG00000013364	MVP	11.8129	23.9755	80.7144	98.7003	173.518	116.454	14.4493	80.7909	57.4009
ENSG00000013374	NUB1	125.611	116.137	82.2091	30.5832	47.2726	144.403	11.353	120.247	99.9407
ENSG00000013375	PGM3	188.219	109.335	59.7884	86.189	117.347	237.566	75.6866	63.8812	90.281
ENSG00000013392	RWDD2A	50.7956	19.7245	28.3995	59.7762	38.3742	0	45.756	63.8812	36.5954
ENSG00000013441	CLK1	45.6766	71.7564	44.8413	210.607	119.016	37.2653	78.7829	35.6983	51.6422
ENSG00000013503	POLR3B	11.4192	9.52218	19.4312	42.3994	38.9304	0	7.56866	18.7886	14.8611
ENSG00000013523	ANGEL1	43.314	57.8132	77.7249	0	0.556148	9.31632	65.3657	31.9406	76.906
ENSG00000013561	RNF14	48.0392	72.7767	76.2302	37.5339	28.3636	37.2653	24.4261	62.0023	51.4564
ENSG00000013563	DNASE1L1	0.787528	0	2.98942	44.4846	22.8021	37.2653	0	3.75772	7.6163
ENSG00000013573	DDX11	16.5381	35.1981	11.9577	0	0.556148	0	43.6918	16.9097	4.27256
ENSG00000013583	HEBP1	12.9942	7.65175	8.96826	30.5832	2.22459	0	0	5.63658	22.6631
ENSG00000013588	GPRC5A	2.75635	0	0	0	11.6791	0	0	0	1.67187
ENSG00000013619	MAMLD1	18.1131	11.9027	11.9577	82.0185	81.1977	13.9745	2.06418	88.3064	45.512
ENSG00000013725	CD6	0	0.340078	7.47355	0	0	0	0	0	2.0434
ENSG00000013810	TACC3	209.876	282.775	91.1773	117.467	308.662	409.918	216.739	219.826	126.691
ENSG00000014123	UFL1	111.435	99.4728	89.6826	131.369	52.278	116.454	37.1553	108.974	104.771
ENSG00000014138	POLA2	13.7817	17.8541	5.97884	17.3768	0	0	25.1142	26.304	23.2204
ENSG00000014164	ZC3H3	64.9711	22.6152	41.8519	4.17043	13.3476	9.31632	34.747	26.304	50.1561
ENSG00000014216	CAPN1	7.08775	5.95136	0	4.86551	8.89838	0	10.6649	0	23.7777
ENSG00000014257	ACPP	0	2.04047	2.98942	9.73101	0	9.31632	0	0	0.928817
ENSG00000014641	MDH1	34.6512	60.5339	56.799	141.1	50.6095	163.036	73.9665	93.9429	69.4755
ENSG00000014824	SLC30A9	13.7817	36.7284	20.9259	1.39014	19.4652	125.77	0	7.51543	26.9357
ENSG00000014914	MTMR11	12.9942	10.0323	16.4418	51.4354	235.807	288.806	25.8023	0	13.0034
ENSG00000014919	COX15	2.75635	21.765	11.9577	29.8881	17.2406	79.1887	3.4403	33.8195	14.6753
ENSG00000015133	CCDC88C	33.8637	41.9996	40.3572	28.498	11.123	46.5816	51.2605	26.304	52.0137
ENSG00000015153	YAF2	23.2321	19.5545	59.7884	92.4446	60.6202	60.5561	4.12836	15.0309	27.1214
ENSG00000015171	ZMYND11	38.1951	61.5541	65.7672	79.2383	77.3046	74.5306	25.4582	33.8195	49.2273
ENSG00000015285	WAS	0.393764	0	0	0	0	0	0	1.87886	4.64408
ENSG00000015413	DPEP1	42.5265	84.6794	19.4312	21.5472	13.9037	0	61.5814	41.3349	76.3487
ENSG00000015475	BID	0	4.93113	0	0	0	0	0	0	2.0434
ENSG00000015479	MATR3	1.96882	7.82179	2.98942	21.5472	0	4.65816	0	0	0.371527
ENSG00000015520	NPC1L1	0	5.27121	4.48413	0	0	0	0	0	2.97221
ENSG00000015532	XYLT2	71.6651	63.0845	94.1667	41.7043	5.56148	60.5561	80.5031	92.0641	139.137
ENSG00000015568	RGPD5	0	0	0	0	0	0	0	0	0
ENSG00000015592	STMN4	0	4.59105	0	0.695072	7.78608	0	0.68806	0	0.371527
ENSG00000015676	NUDCD3	127.186	95.3919	116.587	39.6191	72.2993	27.949	137.956	178.492	113.687
ENSG00000016082	ISL1	0.787528	11.0525	5.97884	0	0	0	3.4403	0	6.87324
ENSG00000016391	CHDH	66.9399	22.1051	55.3043	14.5965	34.4812	4.65816	31.9948	67.6389	40.4964
ENSG00000016402	IL20RA	1.18129	7.82179	1.49471	13.2064	16.6845	23.2908	7.22463	1.87886	3.5295
ENSG00000016490	CLCA1	0.393764	1.36031	0	0	0	0	0	0	1.30034
ENSG00000016602	CLCA4	3.15011	0	2.98942	14.5965	0	0	3.4403	0	1.67187
ENSG00000016864	GLT8D1	36.6201	78.728	67.262	0.695072	12.2353	0	160.318	69.5178	36.5954
ENSG00000017260	ATP2C1	47.6454	64.6148	38.8625	383.68	404.32	139.745	39.5635	43.2138	49.5988
ENSG00000017427	IGF1	8.66281	48.121	5.97884	41.7043	12.2353	9.31632	14.4493	13.152	52.1995
ENSG00000017483	SLC38A5	0	0.680156	0	0	0	0	0	0	0.743053
ENSG00000017797	RALBP1	38.9826	49.9915	29.8942	97.3101	86.7592	23.2908	19.2657	28.1829	34.7377
ENSG00000018189	RUFY3	148.055	225.302	191.323	799.333	568.94	819.836	176.487	244.252	158.085
ENSG00000018236	CNTN1	17.7194	28.0564	8.96826	0.695072	0.556148	0	6.19254	5.63658	22.8489
ENSG00000018280	SLC11A1	3.93764	0.850195	0	0.695072	0	4.65816	47.4762	0	6.13019
ENSG00000018408	WWTR1	12.6004	15.8136	16.4418	47.96	23.9144	0	0.68806	41.3349	19.6909
ENSG00000018510	AGPS	38.9826	29.4167	44.8413	36.8388	56.7271	46.5816	58.1411	125.884	67.8036
ENSG00000018607	ZNF806	0	0	0	0	0	0	0	0	0
ENSG00000018610	CXorf56	3.93764	19.2144	7.47355	0	0.556148	9.31632	0	7.51543	14.3038
ENSG00000018625	ATP1A2	0	25.5058	0	0	9.45452	0	22.706	3.75772	5.94443
ENSG00000018699	TTC27	18.1131	28.9066	29.8942	0	13.3476	46.5816	13.4172	11.2732	19.8767
ENSG00000018869	ZNF582	0	15.6436	2.98942	2.78029	0	0	4.81642	0	5.75866
ENSG00000019102	VSIG2	0	0.170039	0	0	0	0	0	1.87886	1.30034
ENSG00000019144	PHLDB1	53.9457	65.295	35.873	32.6684	71.187	246.883	54.0127	46.9715	91.7671
ENSG00000019169	MARCO	3.15011	2.04047	0	0	0	0	3.4403	5.63658	1.30034
ENSG00000019186	CYP24A1	0	0	0	0	0	0	0	0	0
ENSG00000019485	PRDM11	1.96882	2.72062	1.49471	128.588	35.5935	0	4.12836	0	6.31595
ENSG00000019505	SYT13	0	3.9109	5.97884	0	0	0	0	26.304	4.82985
ENSG00000019549	SNAI2	0	1.70039	0	0	0	0	0	0	5.38714
ENSG00000019582	CD74	12.6004	29.4167	14.9471	51.4354	50.6095	69.8724	9.63284	16.9097	226.074
ENSG00000019991	HGF	0	6.29144	2.98942	4.86551	8.34223	4.65816	4.47239	5.63658	2.78645
ENSG00000019995	ZRANB1	152.78	112.736	153.955	127.198	119.016	23.2908	50.2284	127.762	137.465
ENSG00000020129	NCDN	20.4757	30.0969	11.9577	33.3635	100.107	18.6326	12.7291	1.87886	26.9357
ENSG00000020181	ADGRA2	2.36258	15.9837	0	13.9014	0	200.301	2.06418	0	10.217
ENSG00000020219	CCT8L1P	0	0	0	0	0	0	0	0	0
ENSG00000020256	ZFP64	14.963	16.4938	22.4207	4.86551	1.1123	0	0	30.0617	24.8923
ENSG00000020426	MNAT1	35.8325	43.7	20.9259	45.8748	22.2459	27.949	12.0411	33.8195	27.8645
ENSG00000020577	SAMD4A	119.704	73.6269	321.363	18.0719	15.016	0	178.552	238.615	223.473
ENSG00000020633	RUNX3	19.6882	27.7164	0	0	1.66845	0	0	9.39429	8.73088
ENSG00000020922	MRE11	35.4388	88.7603	11.9577	25.0226	28.3636	65.2143	50.2284	24.4252	23.7777
ENSG00000021300	PLEKHB1	25.2009	21.0848	38.8625	56.9959	67.8501	60.5561	20.6418	58.2446	50.1561
ENSG00000021355	SERPINB1	3.93764	18.0241	5.97884	18.0719	14.4599	23.2908	0	0	11.5173
ENSG00000021461	CYP3A43	0.787528	0.170039	0	0	0	0	0	0	2.78645
ENSG00000021488	SLC7A9	0	4.25097	0	0	0	0	0	0	1.85763
ENSG00000021574	SPAST	60.6397	32.3074	17.9365	6.95072	15.016	0	76.0307	26.304	36.0381
ENSG00000021645	NRXN3	18.9007	2.04047	7.47355	54.9107	0	0	2.06418	16.9097	5.01561
ENSG00000021762	OSBPL5	3.54388	3.0607	1.49471	14.5965	16.1283	0	0	1.87886	2.60069
ENSG00000021776	AQR	44.8891	97.6024	71.7461	102.176	81.1977	107.138	94.6083	108.974	71.3331
ENSG00000021826	CPS1	13.7817	14.2833	31.3889	0.695072	0	0	102.521	18.7886	25.4496
ENSG00000021852	C8B	2.36258	1.36031	0	0	0	0	0	0	1.11458
ENSG00000022267	FHL1	31.1074	54.0724	52.3149	0	0.556148	0	60.2053	22.5463	110.343
ENSG00000022277	RTF2	63.7898	58.4934	76.2302	84.7988	74.5239	135.087	92.2001	75.1543	107.557
ENSG00000022355	GABRA1	3.15011	6.63152	2.98942	4.86551	6.11763	0	0.68806	0	2.0434
ENSG00000022556	NLRP2	21.657	28.7366	13.4524	6.25565	3.33689	0	83.2553	28.1829	15.2326
ENSG00000022567	SLC45A4	70.09	65.295	64.2725	80.6284	60.064	37.2653	13.7612	24.4252	57.4009
ENSG00000022840	RNF10	319.736	250.978	121.072	143.88	167.401	83.8469	304.123	341.952	219.572
ENSG00000022976	ZNF839	52.3706	55.6027	40.3572	50.7403	32.2566	186.326	105.273	43.2138	54.0571
ENSG00000023041	ZDHHC6	19.6882	43.8701	11.9577	13.9014	48.3849	69.8724	17.8896	24.4252	15.7899
ENSG00000023171	GRAMD1B	42.1328	25.6759	49.3254	6.95072	56.7271	65.2143	0	45.0926	38.0815
ENSG00000023191	RNH1	85.8406	99.8129	62.7778	20.1571	38.9304	0	32.6829	80.7909	74.6769
ENSG00000023228	NDUFS1	72.4526	80.7685	43.3466	141.795	148.492	74.5306	35.4351	86.4275	80.2498
ENSG00000023287	RB1CC1	435.503	485.631	318.373	66.727	103.444	74.5306	183.024	289.344	250.037
ENSG00000023318	ERP44	21.2633	33.1576	28.3995	88.2742	86.7592	46.5816	37.1553	30.0617	34.7377
ENSG00000023330	ALAS1	33.8637	11.2226	19.4312	4.86551	10.5668	65.2143	35.7791	26.304	21.177
ENSG00000023445	BIRC3	46.0704	36.7284	25.4101	31.2783	15.5722	60.5561	22.0179	11.2732	30.8367
ENSG00000023516	AKAP11	300.442	219.18	168.902	133.454	106.781	102.48	131.075	193.522	120.375
ENSG00000023572	GLRX2	30.3198	39.279	76.2302	0.695072	4.44919	0	12.3851	52.608	41.4252
ENSG00000023608	SNAPC1	83.0842	68.1856	109.114	26.4128	46.1603	65.2143	142.773	112.732	97.1542
ENSG00000023697	DERA	9.45034	7.48171	7.47355	16.6817	14.4599	9.31632	2.75224	1.87886	7.6163
ENSG00000023734	STRAP	38.9826	74.6471	79.2196	164.732	48.9411	135.087	131.075	75.1543	61.6734
ENSG00000023839	ABCC2	0	0.170039	17.9365	0	6.11763	0	0	13.152	1.48611
ENSG00000023892	DEF6	69.6962	27.5463	77.7249	0	0.556148	0	76.3747	71.3966	78.9494
ENSG00000023902	PLEKHO1	395.339	311.341	322.857	19.462	13.3476	0	419.373	507.292	409.237
ENSG00000023909	GCLM	9.45034	7.31168	17.9365	29.193	3.89304	37.2653	87.0396	9.39429	24.5208
ENSG00000024048	UBR2	33.8637	64.4448	34.3783	25.7177	78.9731	79.1887	27.5224	58.2446	43.8401
ENSG00000024422	EHD2	0	16.4938	0	3.47536	15.5722	0	0	0	22.6631
ENSG00000024526	DEPDC1	21.2633	63.2545	17.9365	0	3.33689	0	29.2426	18.7886	26.5642
ENSG00000024862	CCDC28A	33.8637	38.5988	53.8096	0.695072	2.22459	37.2653	35.7791	41.3349	50.8992
ENSG00000025039	RRAGD	33.8637	46.0806	52.3149	0	0	0	0.34403	15.0309	34.3662
ENSG00000025156	HSF2	66.5461	89.6105	26.9048	4.86551	11.6791	0	116.626	93.9429	82.4789
ENSG00000025293	PHF20	124.823	105.424	177.871	72.2875	71.7432	135.087	101.145	122.126	155.298
ENSG00000025423	HSD17B6	46.8579	12.0728	11.9577	0.695072	6.67378	0	6.19254	24.4252	41.4252
ENSG00000025434	NR1H3	92.5345	62.7444	53.8096	0	10.0107	23.2908	71.9023	99.5795	69.6612
ENSG00000025708	TYMP	14.5693	7.48171	19.4312	79.9333	3.33689	0	11.009	9.39429	15.4184
ENSG00000025770	NCAPH2	166.956	72.0965	77.7249	19.462	32.8128	4.65816	120.067	80.7909	91.2098
ENSG00000025772	TOMM34	233.108	178.711	173.386	173.073	92.3206	93.1632	93.2322	165.34	184.091
ENSG00000025796	SEC63	135.061	204.217	82.2091	244.665	167.401	107.138	106.993	112.732	151.397
ENSG00000025800	KPNA6	151.599	117.837	64.2725	44.4846	153.497	13.9745	154.814	69.5178	134.864
ENSG00000026025	VIM	105.923	185.172	180.86	749.288	679.057	270.173	97.7046	116.489	340.133
ENSG00000026036	RTEL1-TNFRSF6B	0	0.510117	0	1.39014	0.556148	0	0	0	0
ENSG00000026103	FAS	10.6316	2.89066	5.97884	0	0.556148	0	43.0038	0	11.7031
ENSG00000026297	RNASET2	1.96882	32.6475	19.4312	0	0.556148	32.6071	13.4172	15.0309	21.177
ENSG00000026508	CD44	1.57506	11.0525	16.4418	0	3.33689	4.65816	1.37612	1.87886	8.17359
ENSG00000026559	KCNG1	0.787528	3.74086	14.9471	13.9014	30.5882	0	0	0	13.1892
ENSG00000026652	AGPAT4	33.0762	22.1051	26.9048	85.4939	62.2886	13.9745	18.9217	60.1235	31.5798
ENSG00000026751	SLAMF7	1.18129	0	5.97884	0	0	0	0	0	0.371527
ENSG00000026950	BTN3A1	0	1.36031	1.49471	22.2423	10.5668	23.2908	0	0	2.0434
ENSG00000027001	MIPEP	38.5889	27.7164	25.4101	26.4128	28.3636	0	9.63284	37.5772	24.1492
ENSG00000027075	PRKCH	11.8129	12.4128	13.4524	1.39014	0	60.5561	0.68806	11.2732	14.6753
ENSG00000027644	INSRR	1.96882	2.55058	2.98942	17.3768	8.34223	13.9745	1.72015	15.0309	4.45832
ENSG00000027697	IFNGR1	5.90646	45.4004	19.4312	5.56058	15.5722	4.65816	14.1052	11.2732	19.5051
ENSG00000027847	B4GALT7	23.2321	30.437	1.49471	47.2649	11.123	0	21.6739	18.7886	26.9357
ENSG00000027869	SH2D2A	0	4.59105	2.98942	0	0	0	0	0	1.30034
ENSG00000028116	VRK2	42.1328	23.9755	29.8942	45.1797	32.8128	32.6071	6.8806	24.4252	26.7499
ENSG00000028137	TNFRSF1B	0	1.19027	0	0	1.1123	0	12.0411	0	5.01561
ENSG00000028203	VEZT	22.4446	32.3074	13.4524	237.715	82.31	111.796	196.441	13.152	37.8957
ENSG00000028277	POU2F2	135.849	122.428	37.3678	75.0678	10.5668	46.5816	110.09	84.5486	69.847
ENSG00000028310	BRD9	121.279	109.505	107.619	21.5472	91.2083	111.796	200.57	105.216	118.703
ENSG00000028528	SNX1	138.999	116.307	91.1773	128.588	52.8341	0	157.91	84.5486	82.6647
ENSG00000028839	TBPL1	203.97	77.7078	92.672	12.5113	9.45452	13.9745	121.443	216.069	161.243
ENSG00000029153	ARNTL2	1.96882	4.76109	4.48413	0	0	0	0.34403	0	6.87324
ENSG00000029363	BCLAF1	96.866	257.099	125.556	196.705	126.246	218.934	150.685	122.126	114.43
ENSG00000029364	SLC39A9	26.3822	18.3642	13.4524	26.4128	143.486	13.9745	29.2426	24.4252	14.8611
ENSG00000029534	ANK1	6.69399	9.35214	5.97884	0	0.556148	0	8.25672	0	4.08679
ENSG00000029559	IBSP	0	0	0	0	0	4.65816	0	0	0
ENSG00000029639	TFB1M	14.963	34.5179	59.7884	10.4261	12.2353	69.8724	65.3657	58.2446	27.1214
ENSG00000029725	RABEP1	49.6143	101.683	47.8307	80.6284	65.6255	23.2908	63.6456	39.456	52.0137
ENSG00000029993	HMGB3	11.4192	13.4331	19.4312	1.39014	27.2513	0	4.47239	5.63658	28.4218
ENSG00000030066	NUP160	45.2829	32.6475	32.8836	32.6684	76.7485	37.2653	89.1038	31.9406	27.1214
ENSG00000030110	BAK1	30.3198	6.29144	4.48413	18.767	5.00534	0	0	0	10.0312
ENSG00000030304	MUSK	0	0	1.49471	0	0	0	8.60075	0	2.41492
ENSG00000030419	IKZF2	5.90646	8.16187	17.9365	13.9014	11.123	23.2908	4.81642	0	7.80206
ENSG00000030582	GRN	52.7644	115.456	83.7038	98.0052	62.8448	4.65816	31.6508	60.1235	92.5101
ENSG00000031003	FAM13B	83.0842	91.3109	103.135	116.077	176.299	74.5306	76.0307	41.3349	77.6491
ENSG00000031081	ARHGAP31	0	3.57082	4.48413	0.695072	3.89304	0	0	0	5.38714
ENSG00000031691	CENPQ	5.11893	7.48171	7.47355	0	0	4.65816	5.50448	5.63658	4.08679
ENSG00000031698	SARS1	93.7158	77.8778	95.6615	94.5298	97.8821	400.602	56.4209	77.0332	79.3209
ENSG00000031823	RANBP3	155.537	51.1817	109.114	100.786	55.0587	27.949	90.824	135.278	161.428
ENSG00000032219	ARID4A	42.1328	108.315	67.262	144.575	144.042	83.8469	68.118	75.1543	79.8782
ENSG00000032389	EIPR1	2.36258	7.14164	13.4524	0	0.556148	0	40.2515	7.51543	19.6909
ENSG00000032444	PNPLA6	122.461	64.7848	95.6615	12.5113	24.4705	9.31632	25.8023	137.157	92.8817
ENSG00000032742	IFT88	339.031	257.779	179.365	25.7177	13.3476	65.2143	90.4799	257.404	141.18
ENSG00000033011	ALG1	61.0334	32.6475	34.3783	6.95072	7.78608	0	79.815	7.51543	31.0225
ENSG00000033030	ZCCHC8	26.3822	44.5502	50.8201	66.0319	26.6951	9.31632	242.197	26.304	45.8835
ENSG00000033050	ABCF2	31.8949	54.2424	19.4312	3.47536	0	0	68.118	54.4869	20.9913
ENSG00000033100	CHPF2	19.2944	24.4856	22.4207	67.422	33.9251	23.2908	45.0679	30.0617	28.6076
ENSG00000033122	LRRC7	27.5635	2.55058	16.4418	0	2.78074	0	22.362	48.8503	15.6041
ENSG00000033170	FUT8	26.776	49.8214	43.3466	51.4354	12.2353	4.65816	27.1784	67.6389	28.7933
ENSG00000033178	UBA6	50.7956	79.7483	34.3783	144.575	90.0961	83.8469	67.7739	45.0926	45.6978
ENSG00000033327	GAB2	22.4446	14.7934	13.4524	0	0	0	20.9858	13.152	17.6475
ENSG00000033627	ATP6V0A1	103.166	113.756	40.3572	70.8974	49.4972	41.9234	57.453	80.7909	73.9338
ENSG00000033800	PIAS1	70.09	77.3677	89.6826	28.498	36.7058	88.5051	54.3568	54.4869	84.1508
ENSG00000033867	SLC4A7	147.268	100.833	77.7249	318.343	255.272	344.704	59.5172	107.095	79.5067
ENSG00000034053	APBA2	0	16.3237	10.463	0	0	0	3.09627	5.63658	11.5173
ENSG00000034152	MAP2K3	25.2009	22.1051	13.4524	13.2064	8.89838	0	71.5583	41.3349	26.1926
ENSG00000034239	EFCAB1	6.30022	34.0078	95.6615	0	0	0	74.9986	69.5178	49.9703
ENSG00000034510	TMSB10	169.712	315.762	209.259	1028.71	897.624	316.755	243.229	204.796	353.693
ENSG00000034533	ASTE1	9.45034	10.5424	20.9259	2.78029	16.1283	0	2.75224	20.6674	24.7065
ENSG00000034677	RNF19A	96.4722	91.651	180.86	238.41	130.139	23.2908	67.0859	101.458	99.5691
ENSG00000034693	PEX3	32.2887	40.6393	23.9154	7.6458	21.1336	13.9745	8.60075	13.152	31.2082
ENSG00000034713	GABARAPL2	38.1951	41.9996	43.3466	43.0945	39.4865	0	7.22463	90.1852	56.2863
ENSG00000034971	MYOC	0	3.23074	0	0	0	0	0	0	1.30034
ENSG00000035115	SH3YL1	101.197	91.821	47.8307	88.2742	62.2886	4.65816	199.537	62.0023	48.1127
ENSG00000035141	FAM136A	6.30022	27.7164	0	13.9014	17.7968	41.9234	16.5134	0	7.98782
ENSG00000035403	VCL	56.3083	96.2421	127.05	360.048	527.229	195.643	93.2322	30.0617	106.442
ENSG00000035499	DEPDC1B	47.6454	13.263	16.4418	0	0	0	9.97687	11.2732	18.5763
ENSG00000035664	DAPK2	14.5693	27.2062	4.48413	3.47536	1.66845	0	81.1911	0	9.28817
ENSG00000035681	NSMAF	0	9.86226	2.98942	49.3501	38.3742	13.9745	0	5.63658	9.84546
ENSG00000035687	ADSS2	304.773	151.675	153.955	109.126	20.0213	74.5306	222.588	125.884	121.118
ENSG00000035720	STAP1	28.351	4.25097	11.9577	0	0	0	0	16.9097	3.71527
ENSG00000035862	TIMP2	142.149	399.932	219.722	676.305	786.394	55.8979	128.323	191.644	548.745
ENSG00000035928	RFC1	81.1154	161.537	80.7144	75.0678	100.663	79.1887	104.929	58.2446	75.0484
ENSG00000036054	TBC1D23	80.7216	43.3599	73.2408	63.2516	31.1443	18.6326	97.3605	60.1235	41.7967
ENSG00000036257	CUL3	345.725	417.446	330.331	27.1078	6.67378	51.2398	249.078	445.29	356.48
ENSG00000036448	MYOM2	20.4757	18.0241	13.4524	25.7177	23.3582	0	12.3851	5.63658	17.276
ENSG00000036473	OTC	0	4.25097	0	0	0	0	0	0	1.11458
ENSG00000036530	CYP46A1	38.5889	27.0362	4.48413	9.73101	0.556148	27.949	11.697	3.75772	8.91664
ENSG00000036549	AC118549.1	66.5461	35.3681	22.4207	47.2649	66.7378	18.6326	22.706	69.5178	49.7846
ENSG00000036565	SLC18A1	0	0	1.49471	0	0	0	0	0	0
ENSG00000036672	USP2	143.724	96.5821	292.963	5.56058	4.44919	13.9745	129.011	308.133	217.715
ENSG00000036828	CASR	0.787528	3.23074	11.9577	0	1.1123	0	0	3.75772	2.22916
ENSG00000037042	TUBG2	18.5069	4.93113	17.9365	15.9867	62.8448	0	146.213	0	14.3038
ENSG00000037241	RPL26L1	27.1697	11.9027	29.8942	5.56058	42.2673	32.6071	53.6687	3.75772	40.8679
ENSG00000037280	FLT4	3.54388	38.7689	1.49471	3.47536	1.66845	4.65816	17.5455	0	3.15798
ENSG00000037474	NSUN2	120.098	97.9424	55.3043	129.283	37.8181	27.949	181.992	71.3966	111.83
ENSG00000037637	FBXO42	31.5011	33.8378	31.3889	82.0185	26.139	9.31632	34.059	28.1829	37.5242
ENSG00000037749	MFAP3	0	30.9471	4.48413	8.34087	2.78074	0	0	0	1.85763
ENSG00000037757	MRI1	1.96882	0.680156	1.49471	41.0093	31.7005	0	1.37612	7.51543	8.54511
ENSG00000037897	METTL1	18.1131	3.9109	16.4418	69.5072	12.2353	0	5.16045	24.4252	14.3038
ENSG00000037965	HOXC8	0.393764	3.57082	5.97884	0	0	0	0	0	7.43053
ENSG00000038002	AGA	12.6004	27.0362	2.98942	36.8388	9.45452	0	0	39.456	18.5763
ENSG00000038210	PI4K2B	14.963	11.3926	10.463	6.25565	3.89304	18.6326	15.8254	3.75772	9.84546
ENSG00000038219	BOD1L1	231.139	375.276	321.363	925.141	1184.04	1155.22	217.771	193.522	239.635
ENSG00000038274	MAT2B	22.4446	40.9794	25.4101	31.2783	8.34223	27.949	0	30.0617	30.0937
ENSG00000038295	TLL1	0	1.87043	1.49471	7.6458	0.556148	0	28.8985	0	3.34374
ENSG00000038358	EDC4	0	0.170039	0	0	0.556148	13.9745	0	0	0.55729
ENSG00000038382	TRIO	41.739	61.7241	40.3572	98.0052	72.8554	74.5306	39.5635	41.3349	40.6822
ENSG00000038427	VCAN	17.7194	84.8494	20.9259	80.6284	47.8288	18.6326	11.353	15.0309	71.7046
ENSG00000038532	CLEC16A	70.09	77.7078	65.7672	73.6777	46.1603	83.8469	63.6456	73.2755	90.0952
ENSG00000038945	MSR1	3.54388	6.80156	0	0	0	0	0	1.87886	9.47393
ENSG00000039068	CDH1	4.72517	15.4735	1.49471	22.9374	20.0213	32.6071	7.22463	3.75772	1.85763
ENSG00000039123	MTREX	82.6904	127.189	107.619	61.1664	71.187	74.5306	59.8612	58.2446	60.9304
ENSG00000039139	DNAH5	4.72517	23.6354	4.48413	7.6458	26.6951	13.9745	13.0731	0	5.5729
ENSG00000039319	ZFYVE16	83.8717	81.4487	82.2091	98.7003	122.909	121.112	60.8933	58.2446	65.3887
ENSG00000039523	RIPOR1	25.5947	54.9226	28.3995	45.8748	27.8074	237.566	73.2784	26.304	26.0069
ENSG00000039537	C6	3.93764	1.87043	1.49471	0	30.5882	0	5.16045	7.51543	2.41492
ENSG00000039560	RAI14	89.7782	59.1736	140.503	13.2064	9.45452	9.31632	22.0179	71.3966	108.672
ENSG00000039600	SOX30	52.7644	78.388	115.093	0	0	0	194.377	73.2755	103.099
ENSG00000039650	PNKP	23.6258	63.4245	38.8625	84.1038	47.2726	46.5816	14.4493	43.2138	38.453
ENSG00000039987	BEST2	5.5127	0	0	0	0	0	0	0	0.371527
ENSG00000040199	PHLPP2	66.9399	106.784	16.4418	2.08522	104.556	32.6071	90.1359	35.6983	31.394
ENSG00000040275	SPDL1	108.285	69.716	86.6932	8.34087	1.1123	0	24.7702	112.732	63.1595
ENSG00000040341	STAU2	26.3822	51.3518	23.9154	63.2516	43.3796	4.65816	30.9627	30.0617	36.4096
ENSG00000040487	SLC66A1	0	19.5545	16.4418	52.1304	56.171	163.036	0	0	14.3038
ENSG00000040531	CTNS	47.6454	21.0848	28.3995	2.78029	3.33689	163.036	120.755	84.5486	55.3575
ENSG00000040608	RTN4R	0	2.38055	0	0	0	0	0	0	5.01561
ENSG00000040633	PHF23	77.1778	46.2506	47.8307	51.4354	21.6898	23.2908	44.7239	31.9406	50.8992
ENSG00000040731	CDH10	0	0	0	0	0	0	0	0	1.67187
ENSG00000040933	INPP4A	7.87528	13.4331	19.4312	4.86551	17.2406	27.949	13.0731	30.0617	18.3906
ENSG00000041353	RAB27B	14.1755	6.63152	14.9471	4.17043	0	0	23.7381	33.8195	37.5242
ENSG00000041357	PSMA4	178.375	159.497	189.828	162.647	55.6148	13.9745	152.405	186.007	181.119
ENSG00000041515	MYO16	16.5381	75.1572	10.463	3.47536	0	0	14.4493	0	5.20137
ENSG00000041802	LSG1	42.9203	80.7685	26.9048	36.1438	37.2619	23.2908	57.453	26.304	29.7221
ENSG00000041880	PARP3	4.3314	19.3844	0	4.86551	35.5935	0	19.2657	15.0309	10.5885
ENSG00000041982	TNC	12.9942	5.27121	20.9259	0	21.1336	0	0	15.0309	15.7899
ENSG00000041988	THAP3	54.7332	21.4249	28.3995	4.86551	0	32.6071	90.824	92.0641	54.8002
ENSG00000042062	RIPOR3	5.90646	17.514	25.4101	29.193	76.7485	74.5306	39.2194	13.152	12.4461
ENSG00000042088	TDP1	44.4953	39.7891	41.8519	11.8162	22.2459	0	16.5134	48.8503	54.9859
ENSG00000042286	AIFM2	17.7194	9.35214	8.96826	3.47536	16.1283	130.429	31.9948	9.39429	17.0902
ENSG00000042304	C2orf83	0.787528	0	5.97884	0	0	0	0	0	1.85763
ENSG00000042317	AL049834.1	48.433	133.481	125.556	2.78029	0.556148	32.6071	78.0948	118.368	93.439
ENSG00000042429	MED17	25.9884	7.99183	13.4524	56.3009	48.3849	0	13.7612	0	9.65969
ENSG00000042445	RETSAT	38.9826	19.0444	43.3466	18.0719	50.6095	69.8724	45.0679	20.6674	40.8679
ENSG00000042493	CAPG	5.90646	9.1821	25.4101	0.695072	1.1123	0	0	9.39429	11.1458
ENSG00000042753	AP2S1	107.104	42.3397	89.6826	113.297	49.4972	0	41.9717	56.3658	98.083
ENSG00000042781	USH2A	17.3256	2.89066	16.4418	0	26.139	0	0	9.39429	14.4895
ENSG00000042813	ZPBP	179.95	125.829	125.556	7.6458	9.45452	0	86.6956	244.252	168.116
ENSG00000042832	TG	1.18129	0.850195	8.96826	0.695072	0	0	7.91269	3.75772	1.85763
ENSG00000042980	ADAM28	0	1.36031	0	0	0	0	0	7.51543	2.60069
ENSG00000043039	BARX2	4.72517	6.1214	1.49471	0	5.56148	0	0	11.2732	4.45832
ENSG00000043093	DCUN1D1	186.25	170.379	272.037	8.34087	0.556148	41.9234	131.764	281.829	255.425
ENSG00000043143	JADE2	10.6316	26.016	28.3995	31.9733	70.0747	9.31632	105.273	18.7886	26.9357
ENSG00000043355	ZIC2	6.69399	11.7327	4.48413	0	0	0	17.2015	11.2732	8.35935
ENSG00000043462	LCP2	0	1.70039	7.47355	0	0	0	0	0	5.01561
ENSG00000043514	TRIT1	26.3822	40.2992	23.9154	26.4128	13.3476	18.6326	40.5956	5.63658	20.2482
ENSG00000043591	ADRB1	0	2.89066	0	0	0	0	0	3.75772	2.22916
ENSG00000044012	GUCA2B	0	0	0	0	0	0	0	0	0.928817
ENSG00000044090	CUL7	17.7194	11.2226	14.9471	34.7536	60.064	83.8469	47.1321	9.39429	18.019
ENSG00000044115	CTNNA1	79.1466	51.6918	40.3572	79.2383	39.4865	9.31632	23.3941	90.1852	37.1527
ENSG00000044446	PHKA2	18.1131	21.765	46.336	155.001	108.449	130.429	17.5455	7.51543	47.9269
ENSG00000044459	CNTLN	121.279	88.4203	100.146	120.943	155.722	214.275	62.2695	95.8218	103.842
ENSG00000044524	EPHA3	1.57506	1.53035	0	1.39014	1.66845	4.65816	14.7933	3.75772	5.75866
ENSG00000044574	HSPA5	267.366	489.542	171.892	761.104	305.326	177.01	413.868	535.475	305.581
ENSG00000046604	DSG2	6.69399	20.5747	11.9577	5.56058	2.78074	0	0.68806	11.2732	7.80206
ENSG00000046647	GEMIN8	0.393764	0.680156	4.48413	22.9374	13.9037	0	4.12836	0	7.24477
ENSG00000046651	OFD1	44.4953	57.8132	76.2302	140.405	94.5452	65.2143	48.5083	93.9429	76.7203
ENSG00000046653	GPM6B	3.15011	5.61129	4.48413	4.86551	6.67378	0	7.56866	0	6.87324
ENSG00000046774	MAGEC2	2.75635	47.6109	5.97884	0	0	0	34.747	5.63658	12.2604
ENSG00000046889	PREX2	9.8441	17.6841	2.98942	2.78029	5.56148	13.9745	74.6545	0	7.80206
ENSG00000047056	WDR37	32.2887	25.3358	31.3889	4.86551	5.56148	88.5051	12.7291	54.4869	55.5432
ENSG00000047188	YTHDC2	124.036	101.853	82.2091	116.772	56.7271	88.5051	27.5224	62.0023	81.3643
ENSG00000047230	CTPS2	5.90646	4.08094	0	0	13.3476	0	0	0	3.5295
ENSG00000047249	ATP6V1H	22.4446	37.5786	35.873	46.5699	40.0427	27.949	16.8575	37.5772	31.394
ENSG00000047315	POLR2B	42.5265	97.9424	71.7461	139.014	81.1977	18.6326	56.765	189.765	43.2829
ENSG00000047346	FAM214A	79.5403	112.226	62.7778	72.2875	15.5722	65.2143	83.2553	73.2755	62.788
ENSG00000047365	ARAP2	25.5947	18.7043	43.3466	176.548	192.427	149.061	43.0038	58.2446	46.6266
ENSG00000047410	TPR	902.113	878.081	693.546	394.106	203.55	652.143	590.7	471.594	505.276
ENSG00000047457	CP	0	0.340078	5.97884	2.78029	1.66845	60.5561	4.81642	3.75772	7.24477
ENSG00000047578	KIAA0556	35.8325	28.7366	17.9365	0.695072	2.78074	0	5.16045	11.2732	10.217
ENSG00000047579	DTNBP1	4.3314	9.01207	19.4312	137.624	1.1123	9.31632	2.75224	1.87886	18.9479
ENSG00000047597	XK	9.8441	3.40078	0	0	0	0	19.6097	28.1829	3.71527
ENSG00000047617	ANO2	6.69399	2.21051	10.463	33.3635	0	0	6.19254	0	3.90103
ENSG00000047621	C12orf4	21.2633	57.3031	17.9365	13.2064	0	88.5051	25.8023	15.0309	25.078
ENSG00000047634	SCML1	67.3337	98.2825	86.6932	218.253	481.625	293.464	44.0359	67.6389	50.7134
ENSG00000047644	WWC3	1.96882	15.1335	16.4418	75.7629	38.9304	60.5561	35.4351	5.63658	19.6909
ENSG00000047648	ARHGAP6	6.69399	6.1214	5.97884	0	6.11763	23.2908	0	0	8.35935
ENSG00000047662	FAM184B	9.8441	11.0525	10.463	2.78029	0	0	5.16045	5.63658	4.27256
ENSG00000047849	MAP4	210.27	307.771	245.132	371.169	226.909	200.301	209.17	236.736	204.711
ENSG00000047932	GOPC	74.4214	100.153	64.2725	10.4261	68.4063	65.2143	67.7739	103.337	51.6422
ENSG00000047936	ROS1	8.26904	53.0522	2.98942	42.3994	52.278	200.301	37.1553	5.63658	3.71527
ENSG00000048028	USP28	18.9007	42.3397	20.9259	20.1571	66.7378	74.5306	1.37612	41.3349	21.3628
ENSG00000048052	HDAC9	16.1443	15.9837	52.3149	3.47536	53.9464	4.65816	49.5403	24.4252	36.7811
ENSG00000048140	TSPAN17	16.9319	67.8455	31.3889	25.7177	76.1923	41.9234	20.2978	37.5772	37.1527
ENSG00000048162	NOP16	66.9399	44.0401	20.9259	43.0945	43.9357	0	57.7971	43.2138	37.5242
ENSG00000048342	CC2D2A	3.93764	28.0564	4.48413	75.0678	21.6898	4.65816	0	1.87886	14.6753
ENSG00000048392	RRM2B	14.5693	19.7245	2.98942	8.34087	10.5668	0	5.84851	22.5463	20.8055
ENSG00000048405	ZNF800	82.6904	107.125	77.7249	12.5113	34.4812	18.6326	58.4851	62.0023	89.9094
ENSG00000048462	TNFRSF17	0	3.40078	0	0	1.66845	37.2653	0	7.51543	6.87324
ENSG00000048471	SNX29	48.433	10.7125	19.4312	56.9959	3.33689	65.2143	5.50448	176.613	35.4808
ENSG00000048540	LMO3	0.393764	2.04047	4.48413	0	0.556148	0	9.28881	15.0309	5.5729
ENSG00000048544	MRPS10	48.8267	81.2786	17.9365	38.9241	68.9624	107.138	84.2874	26.304	34.3662
ENSG00000048545	GUCA1A	0	0	0	0	0	0	0	0	0
ENSG00000048649	RSF1	144.511	271.552	213.744	200.181	386.523	321.413	110.434	125.884	180.562
ENSG00000048707	VPS13D	75.9965	110.015	103.135	155.001	114.567	27.949	83.9434	56.3658	76.7203
ENSG00000048740	CELF2	9.8441	45.9105	32.8836	244.665	100.663	23.2908	27.8664	22.5463	43.6544
ENSG00000048828	FAM120A	27.9572	26.016	17.9365	53.5206	25.0267	41.9234	153.437	28.1829	27.6787
ENSG00000048991	R3HDM1	139.786	98.9627	113.598	194.62	93.9891	256.199	247.702	90.1852	81.9216
ENSG00000049089	COL9A2	4.3314	3.40078	5.97884	1.39014	0	0	0	0	2.22916
ENSG00000049130	KITLG	6.69399	24.3156	16.4418	87.5791	71.7432	55.8979	43.0038	1.87886	14.3038
ENSG00000049167	ERCC8	39.7702	21.5949	16.4418	26.4128	70.6309	83.8469	78.0948	22.5463	24.5208
ENSG00000049192	ADAMTS6	18.5069	25.6759	16.4418	4.17043	0	13.9745	17.2015	22.5463	26.7499
ENSG00000049239	H6PD	41.3452	49.9915	46.336	69.5072	109.005	111.796	13.0731	52.608	67.2463
ENSG00000049245	VAMP3	37.0138	63.5946	32.8836	72.9826	26.6951	23.2908	36.4672	50.7292	62.6022
ENSG00000049246	PER3	5.90646	79.0681	7.47355	9.03594	2.22459	13.9745	80.159	1.87886	23.2204
ENSG00000049247	UTS2	0	0	0	0.695072	0	0	0	0	0
ENSG00000049249	TNFRSF9	0	1.19027	5.97884	0	0	0	0	0	0.743053
ENSG00000049283	EPN3	1.96882	3.9109	2.98942	0	5.00534	0	0	0	7.80206
ENSG00000049323	LTBP1	0.393764	53.3922	8.96826	16.6817	46.1603	0	0	1.87886	40.3106
ENSG00000049449	RCN1	8.26904	3.23074	8.96826	15.2916	6.67378	4.65816	0	13.152	32.5086
ENSG00000049540	ELN	0	21.935	16.4418	0	0	0	0	0	27.3072
ENSG00000049541	RFC2	19.2944	19.5545	11.9577	0	0	0	11.697	15.0309	20.8055
ENSG00000049618	ARID1B	86.6281	150.484	104.63	362.133	303.101	223.592	116.626	75.1543	117.402
ENSG00000049656	CLPTM1L	81.9029	87.0599	70.2514	77.153	17.7968	9.31632	103.897	133.399	75.0484
ENSG00000049759	NEDD4L	15.3568	53.5623	10.463	0	0	0	40.9396	0	23.4062
ENSG00000049768	FOXP3	0.393764	0	1.49471	0	0	0	0	0	1.11458
ENSG00000049769	PPP1R3F	0	25.8459	4.48413	12.5113	2.78074	0	0	0	3.34374
ENSG00000049860	HEXB	2.36258	22.9553	8.96826	15.2916	42.2673	32.6071	75.3426	3.75772	20.434
ENSG00000049883	PTCD2	23.2321	4.76109	13.4524	5.56058	19.4652	13.9745	16.8575	3.75772	8.73088
ENSG00000050030	NEXMIF	3.54388	6.46148	1.49471	0	57.2833	0	0	0	3.5295
ENSG00000050130	JKAMP	73.6339	43.3599	37.3678	38.9241	7.78608	0	41.9717	50.7292	39.0103
ENSG00000050165	DKK3	19.6882	55.6027	49.3254	112.602	102.887	65.2143	92.5441	13.152	85.0796
ENSG00000050327	ARHGEF5	0	1.02023	1.49471	0	0	0	17.8896	1.87886	2.60069
ENSG00000050344	NFE2L3	0	2.04047	2.98942	0	0	0	0.34403	0	1.85763
ENSG00000050393	MCUR1	3.15011	14.2833	20.9259	46.5699	5.00534	0	9.97687	1.87886	18.9479
ENSG00000050405	LIMA1	11.8129	49.3113	22.4207	5.56058	8.89838	0	2.40821	7.51543	33.9947
ENSG00000050426	LETMD1	18.5069	53.3922	26.9048	123.723	27.2513	0	41.2836	15.0309	25.078
ENSG00000050438	SLC4A8	439.047	313.722	119.577	6.25565	23.9144	0	407.676	330.679	163.472
ENSG00000050555	LAMC3	8.26904	51.8619	1.49471	9.03594	55.6148	0	1.37612	0	71.8904
ENSG00000050628	PTGER3	0	0.510117	2.98942	0	0	0	8.25672	0	0.185763
ENSG00000050730	TNIP3	5.5127	7.31168	4.48413	0	33.9251	0	4.81642	0	5.01561
ENSG00000050748	MAPK9	51.9769	33.6677	29.8942	54.9107	58.3956	51.2398	22.362	43.2138	33.6232
ENSG00000050767	COL23A1	4.3314	4.59105	0	0	0	0	8.60075	0	6.68748
ENSG00000050820	BCAR1	88.2031	141.812	38.8625	50.0452	117.347	228.25	282.793	65.7601	83.5935
ENSG00000051009	FAM160A2	168.925	86.3798	94.1667	132.064	275.85	60.5561	291.05	165.34	97.34
ENSG00000051108	HERPUD1	62.2147	58.3234	49.3254	50.0452	28.9197	9.31632	81.8792	52.608	62.6022
ENSG00000051128	HOMER3	4.3314	16.4938	19.4312	10.4261	2.78074	9.31632	13.0731	11.2732	15.2326
ENSG00000051180	RAD51	55.5207	40.6393	19.4312	0	0.556148	0	9.63284	43.2138	36.4096
ENSG00000051341	POLQ	27.1697	35.8782	10.463	25.7177	20.5775	74.5306	6.8806	22.5463	15.2326
ENSG00000051382	PIK3CB	17.7194	15.9837	13.4524	2.78029	11.123	51.2398	24.4261	43.2138	20.2482
ENSG00000051523	CYBA	0.393764	0.340078	1.49471	0	0.556148	0	0	0	2.97221
ENSG00000051596	THOC3	16.9319	8.16187	8.96826	44.4846	24.4705	0	71.2142	63.8812	25.8211
ENSG00000051620	HEBP2	26.776	34.1778	32.8836	25.0226	63.4009	0	78.7829	22.5463	28.0503
ENSG00000051825	MPHOSPH9	40.5577	79.7483	73.2408	52.8255	28.9197	0	46.4441	15.0309	48.8558
ENSG00000052126	PLEKHA5	66.9399	74.137	79.2196	27.1078	32.8128	4.65816	149.309	43.2138	55.9148
ENSG00000052344	PRSS8	2.36258	1.36031	0	0	1.66845	18.6326	2.75224	0	1.30034
ENSG00000052723	SIKE1	16.5381	36.5584	25.4101	14.5965	33.3689	13.9745	5.16045	9.39429	32.8801
ENSG00000052749	RRP12	31.1074	65.1249	26.9048	17.3768	0.556148	27.949	74.6545	63.8812	60.5588
ENSG00000052795	FNIP2	70.8775	66.3152	91.1773	34.7536	95.6575	41.9234	35.0911	65.7601	65.0172
ENSG00000052802	MSMO1	15.7506	31.6272	31.3889	113.297	121.24	51.2398	16.1694	5.63658	48.4842
ENSG00000052841	TTC17	59.4584	105.594	73.2408	113.297	150.716	97.8214	68.806	56.3658	72.4477
ENSG00000052850	ALX4	0	2.04047	1.49471	0	0	0	0	0	0.928817
ENSG00000053108	FSTL4	3.15011	3.40078	14.9471	26.4128	13.9037	27.949	18.5776	15.0309	10.7743
ENSG00000053254	FOXN3	27.1697	90.4607	88.1879	175.158	94.5452	153.719	27.1784	31.9406	73.5623
ENSG00000053328	METTL24	0	0.340078	0	0	0	0	0	0	0.185763
ENSG00000053371	AKR7A2	33.0762	33.1576	44.8413	34.0585	32.8128	32.6071	13.4172	39.456	55.1717
ENSG00000053372	MRTO4	70.09	66.1452	31.3889	67.422	38.9304	32.6071	81.8792	24.4252	66.1317
ENSG00000053438	NNAT	2.75635	1.02023	13.4524	0	0	0	9.97687	11.2732	10.0312
ENSG00000053501	USE1	38.5889	18.8743	35.873	43.7896	12.2353	41.9234	40.9396	37.5772	17.8333
ENSG00000053524	MCF2L2	20.082	8.16187	4.48413	14.5965	2.78074	0	60.5493	18.7886	15.9756
ENSG00000053702	NRIP2	0.787528	0	0	0	0	0	0	0	5.01561
ENSG00000053747	LAMA3	14.963	7.31168	8.96826	1.39014	8.89838	69.8724	0	0	5.5729
ENSG00000053770	AP5M1	36.2263	54.5825	53.8096	39.6191	30.032	32.6071	23.05	95.8218	44.0259
ENSG00000053900	ANAPC4	55.5207	35.028	16.4418	76.458	61.1763	242.224	151.373	22.5463	41.7967
ENSG00000053918	KCNQ1	0	0	0	4.86551	29.4759	4.65816	0	0	3.5295
ENSG00000054116	TRAPPC3	55.9145	94.5417	91.1773	9.03594	53.3903	27.949	37.8433	95.8218	91.5813
ENSG00000054118	THRAP3	254.372	302.839	139.008	208.522	140.706	456.5	100.457	118.368	215.3
ENSG00000054148	PHPT1	10.6316	34.3479	7.47355	0	0	55.8979	0.34403	15.0309	11.1458
ENSG00000054179	ENTPD2	0	2.72062	2.98942	0	0	0	0	1.87886	18.2048
ENSG00000054219	LY75	0.393764	7.65175	1.49471	0	0	0	0	0	0.371527
ENSG00000054267	ARID4B	328.793	408.604	269.048	184.194	117.903	237.566	293.802	232.978	250.409
ENSG00000054277	OPN3	1.18129	2.04047	14.9471	4.17043	15.016	0	0	15.0309	22.2916
ENSG00000054282	SDCCAG8	61.0334	101.513	49.3254	89.6643	104	121.112	57.453	90.1852	42.5398
ENSG00000054356	PTPRN	0.787528	2.72062	0	0.695072	0.556148	0	0.34403	0	1.85763
ENSG00000054392	HHAT	3.93764	8.50195	4.48413	6.95072	2.22459	0	0.68806	15.0309	8.91664
ENSG00000054523	KIF1B	94.1096	131.44	134.524	195.315	247.486	288.806	71.2142	56.3658	99.7549
ENSG00000054598	FOXC1	0	22.2751	2.98942	34.0585	5.00534	0	0.34403	0	9.65969
ENSG00000054611	TBC1D22A	26.3822	23.8055	37.3678	4.86551	12.2353	18.6326	9.28881	15.0309	34.552
ENSG00000054654	SYNE2	247.284	612.48	526.138	2383.4	2389.77	3498.28	381.529	184.128	382.115
ENSG00000054690	PLEKHH1	7.48152	3.0607	19.4312	187.67	86.203	409.918	18.2336	3.75772	13.0034
ENSG00000054793	ATP9A	33.4699	52.7121	28.3995	98.0052	110.117	242.224	33.0269	33.8195	71.5189
ENSG00000054796	SPO11	15.3568	5.95136	4.48413	0	0	0	7.22463	1.87886	10.0312
ENSG00000054803	CBLN4	0	5.95136	0	0	0	0	0	0	2.97221
ENSG00000054938	CHRDL2	0	4.42101	7.47355	0	0	0	5.84851	0	8.17359
ENSG00000054965	FAM168A	14.1755	41.1494	17.9365	8.34087	14.4599	27.949	2.40821	16.9097	31.5798
ENSG00000054967	RELT	3.54388	2.55058	1.49471	0.695072	1.66845	13.9745	9.28881	1.87886	4.82985
ENSG00000054983	GALC	21.657	49.6514	31.3889	204.351	41.7111	41.9234	13.7612	41.3349	46.9981
ENSG00000055044	NOP58	52.3706	97.4323	97.1562	50.0452	76.7485	107.138	24.7702	65.7601	63.1595
ENSG00000055070	SZRD1	56.3083	49.8214	28.3995	55.6058	52.278	130.429	10.6649	26.304	34.7377
ENSG00000055118	KCNH2	42.1328	71.0763	35.873	241.885	127.358	204.959	71.9023	35.6983	68.1751
ENSG00000055130	CUL1	79.1466	127.019	153.955	107.736	75.08	83.8469	105.273	105.216	140.066
ENSG00000055147	FAM114A2	153.174	101.173	80.7144	84.7988	11.123	18.6326	62.2695	101.458	86.5657
ENSG00000055163	CYFIP2	7.48152	28.3965	2.98942	9.03594	9.45452	0	27.1784	48.8503	14.118
ENSG00000055208	TAB2	27.9572	86.5498	40.3572	136.929	42.2673	88.5051	76.0307	82.6698	57.0293
ENSG00000055211	GINM1	155.143	171.739	140.503	113.297	81.7538	102.48	83.2553	112.732	140.066
ENSG00000055332	EIF2AK2	28.7448	39.279	47.8307	120.943	77.3046	163.036	96.3284	20.6674	46.8124
ENSG00000055483	AC022966.1	74.4214	98.2825	55.3043	118.162	68.4063	93.1632	44.0359	73.2755	67.2463
ENSG00000055609	KMT2C	195.701	333.786	251.111	622.09	1171.25	824.494	364.328	253.646	225.888
ENSG00000055732	MCOLN3	4.72517	21.5949	8.96826	9.03594	3.89304	0	13.0731	0	8.91664
ENSG00000055813	CCDC85A	0	0	0	0	0	0	0	0	0.371527
ENSG00000055917	PUM2	27.1697	97.0922	38.8625	108.431	46.7165	32.6071	35.7791	105.216	62.0449
ENSG00000055950	MRPL43	226.021	91.821	137.513	174.463	126.246	41.9234	92.5441	174.734	171.46
ENSG00000055955	ITIH4	7.08775	8.84203	16.4418	0	8.34223	0	42.3157	33.8195	20.6197
ENSG00000055957	ITIH1	1.96882	1.53035	0	0	0	0	0	1.87886	0.55729
ENSG00000056050	HPF1	5.90646	43.3599	4.48413	15.9867	16.6845	0	0	1.87886	10.96
ENSG00000056097	ZFR	145.299	211.188	189.828	204.351	134.588	204.959	60.2053	163.461	133.935
ENSG00000056277	ZNF280C	7.87528	64.7848	14.9471	6.25565	8.89838	23.2908	82.2232	35.6983	34.9235
ENSG00000056291	NPFFR2	0	0	5.97884	0	0	0	0	1.87886	0
ENSG00000056487	PHF21B	0	5.78132	10.463	0	0	0	0.34403	31.9406	7.80206
ENSG00000056558	TRAF1	0	3.23074	0	152.221	10.5668	65.2143	0	0	3.15798
ENSG00000056586	RC3H2	97.6535	124.639	46.336	71.5925	127.358	55.8979	146.557	75.1543	48.67
ENSG00000056736	IL17RB	0	0	0	2.08522	21.1336	0	0	0	2.41492
ENSG00000056972	TRAF3IP2	0	3.40078	0	3.47536	5.56148	0	1.72015	3.75772	5.5729
ENSG00000056998	GYG2	0	7.82179	0	0	0	0	0	0	1.48611
ENSG00000057019	DCBLD2	40.9515	81.7887	67.262	200.876	191.315	83.8469	25.8023	41.3349	39.3818
ENSG00000057149	SERPINB3	0	0	2.98942	0	0	0	0	1.87886	2.0434
ENSG00000057252	SOAT1	22.4446	27.2062	14.9471	112.602	13.3476	60.5561	9.28881	13.152	31.394
ENSG00000057294	PKP2	12.9942	5.44125	29.8942	39.6191	35.5935	32.6071	19.6097	16.9097	13.1892
ENSG00000057468	MSH4	14.963	18.0241	11.9577	0	0	0	33.0269	3.75772	8.35935
ENSG00000057593	F7	0	21.765	0	0	0	0	0	5.63658	1.48611
ENSG00000057608	GDI2	34.2575	85.6996	41.8519	75.7629	10.0107	111.796	55.7329	71.3966	69.4755
ENSG00000057657	PRDM1	4.72517	7.82179	16.4418	0.695072	3.89304	32.6071	4.81642	1.87886	2.0434
ENSG00000057663	ATG5	6.30022	41.6595	11.9577	9.73101	38.9304	0	8.60075	15.0309	17.276
ENSG00000057704	TMCC3	1.57506	2.21051	2.98942	0	6.67378	0	0	0	6.31595
ENSG00000057757	PITHD1	68.5149	114.436	14.9471	45.1797	2.78074	9.31632	29.9306	62.0023	47.3696
ENSG00000057935	MTA3	50.7956	21.765	26.9048	13.9014	62.2886	41.9234	16.5134	65.7601	46.6266
ENSG00000058056	USP13	40.1639	26.016	40.3572	150.831	102.331	69.8724	5.50448	11.2732	44.5832
ENSG00000058063	ATP11B	42.9203	45.5704	46.336	18.0719	28.9197	23.2908	33.715	73.2755	41.2395
ENSG00000058085	LAMC2	16.9319	1.70039	16.4418	0	0	0	66.7418	22.5463	5.5729
ENSG00000058091	CDK14	34.6512	45.7405	29.8942	17.3768	0.556148	0	19.2657	54.4869	32.6943
ENSG00000058262	SEC61A1	37.8013	73.7969	55.3043	118.162	74.5239	51.2398	19.6097	108.974	85.4511
ENSG00000058272	PPP1R12A	339.818	276.143	304.921	455.272	350.374	423.893	410.772	236.736	272.701
ENSG00000058335	RASGRF1	0	1.02023	4.48413	0	0	0	0	0	0.928817
ENSG00000058404	CAMK2B	1.96882	1.36031	4.48413	4.86551	5.00534	0	1.72015	0	6.31595
ENSG00000058453	CROCC	0	21.4249	14.9471	0	25.0267	69.8724	26.4903	7.51543	12.0746
ENSG00000058600	POLR3E	15.7506	49.4813	31.3889	19.462	19.4652	0	30.2747	9.39429	28.0503
ENSG00000058668	ATP2B4	96.0784	54.9226	46.336	266.213	97.8821	181.668	47.1321	41.3349	73.3765
ENSG00000058673	ZC3H11A	0	0.170039	0	0	0	0	0	0	0
ENSG00000058729	RIOK2	28.351	15.4735	16.4418	0.695072	5.00534	4.65816	35.7791	11.2732	11.5173
ENSG00000058799	YIPF1	5.11893	25.8459	7.47355	0.695072	0	0	67.0859	18.7886	21.3628
ENSG00000058804	NDC1	32.6824	69.0358	8.96826	0	13.9037	4.65816	23.05	18.7886	20.9913
ENSG00000058866	DGKG	0	1.02023	11.9577	0	2.78074	0	7.56866	0	0.55729
ENSG00000059122	FLYWCH1	0.787528	9.52218	8.96826	11.8162	11.6791	0	4.12836	18.7886	20.0624
ENSG00000059145	UNKL	37.0138	34.5179	32.8836	0.695072	0.556148	4.65816	42.3157	54.4869	31.7655
ENSG00000059377	TBXAS1	0	0	1.49471	0	0	0	0	0	2.22916
ENSG00000059378	PARP12	16.1443	19.2144	11.9577	35.4487	5.00534	0	0	26.304	21.177
ENSG00000059573	ALDH18A1	17.3256	30.0969	4.48413	61.8614	5.00534	13.9745	52.2926	3.75772	7.80206
ENSG00000059588	TARBP1	12.2067	56.1129	20.9259	90.3594	36.1497	46.5816	112.498	9.39429	18.5763
ENSG00000059691	GATB	8.66281	18.3642	11.9577	0	10.5668	0	6.19254	7.51543	10.5885
ENSG00000059728	MXD1	81.1154	9.69222	26.9048	0	0	0	12.0411	99.5795	31.7655
ENSG00000059758	CDK17	17.3256	29.5868	13.4524	40.3142	1.1123	9.31632	44.0359	3.75772	25.8211
ENSG00000059769	DNAJC25	40.5577	51.0117	31.3889	118.162	33.9251	41.9234	31.9948	13.152	24.5208
ENSG00000059804	SLC2A3	1.96882	18.3642	8.96826	12.5113	24.4705	0	33.3709	0	7.98782
ENSG00000059915	PSD	31.1074	37.7487	31.3889	0	1.66845	0	76.0307	60.1235	38.0815
ENSG00000060069	CTDP1	53.1581	31.6272	38.8625	0	1.66845	0	3.09627	78.9121	51.6422
ENSG00000060138	YBX3	1466.77	777.758	765.292	154.306	185.197	37.2653	767.875	945.066	986.775
ENSG00000060140	STYK1	0	3.40078	0	0	0	0	0	0	0
ENSG00000060237	WNK1	435.109	371.025	297.447	293.321	312.555	298.122	153.093	278.071	255.982
ENSG00000060303	RPS17P5	0	0.170039	0	0	0	0	0	0	0
ENSG00000060339	CCAR1	254.765	268.492	255.595	268.993	309.775	372.653	163.758	204.796	161.057
ENSG00000060491	OGFR	74.8152	61.7241	22.4207	27.8029	38.3742	0	138.3	114.61	56.1005
ENSG00000060558	GNA15	1.96882	2.89066	1.49471	0	0	0	14.1052	1.87886	5.38714
ENSG00000060566	CREB3L3	0	0	0	0	0	0	0	0	0.185763
ENSG00000060642	PIGV	116.948	57.6432	50.8201	9.03594	12.2353	9.31632	68.806	41.3349	88.2376
ENSG00000060656	PTPRU	29.5323	11.2226	10.463	0	0	0	9.97687	7.51543	12.4461
ENSG00000060688	SNRNP40	33.4699	26.5261	14.9471	36.1438	4.44919	135.087	50.2284	105.216	31.7655
ENSG00000060709	RIMBP2	3.93764	6.9716	5.97884	0	0.556148	0	0	0	7.43053
ENSG00000060718	COL11A1	1.96882	17.8541	11.9577	0	0	4.65816	15.1373	16.9097	19.1336
ENSG00000060749	QSER1	75.6027	71.9265	59.7884	32.6684	22.8021	41.9234	115.594	95.8218	70.9616
ENSG00000060762	MPC1	30.3198	24.6556	40.3572	0.695072	0	0	19.6097	62.0023	40.6822
ENSG00000060971	ACAA1	66.9399	15.6436	29.8942	39.6191	87.3153	55.8979	99.4247	39.456	49.413
ENSG00000060982	BCAT1	37.0138	48.6311	85.1985	139.014	228.577	37.2653	53.6687	0	60.7446
ENSG00000061273	HDAC7	1.96882	79.9183	38.8625	215.472	190.759	130.429	43.6918	78.9121	48.1127
ENSG00000061337	LZTS1	11.0254	56.793	26.9048	18.0719	2.78074	0	29.2426	9.39429	14.3038
ENSG00000061455	PRDM6	0.393764	5.27121	2.98942	0	2.22459	0	0	0	3.5295
ENSG00000061492	WNT8A	0	0	0	0	0	0	1.72015	0	0.55729
ENSG00000061656	SPAG4	40.9515	33.4977	56.799	8.34087	6.67378	9.31632	35.0911	92.0641	88.2376
ENSG00000061676	NCKAP1	40.9515	45.4004	28.3995	184.889	45.048	46.5816	25.4582	15.0309	23.7777
ENSG00000061794	MRPS35	15.7506	36.2183	29.8942	77.153	57.2833	4.65816	0	13.152	23.0347
ENSG00000061918	GUCY1B1	0	2.38055	2.98942	1.39014	0	4.65816	0	0	2.22916
ENSG00000061936	SFSWAP	122.067	129.23	89.6826	102.176	68.4063	130.429	106.993	52.608	67.4321
ENSG00000061938	TNK2	59.0646	94.7117	68.7567	189.06	148.492	27.949	124.539	75.1543	48.2985
ENSG00000061987	MON2	64.1835	20.4047	29.8942	124.418	182.417	18.6326	28.8985	82.6698	34.3662
ENSG00000062038	CDH3	0.393764	10.5424	2.98942	0	0	0	0	7.51543	0.928817
ENSG00000062096	ARSF	0.393764	0	0	0	0	0	0	0	0
ENSG00000062194	GPBP1	166.168	203.197	147.976	296.796	264.171	4.65816	129.011	178.492	188.178
ENSG00000062282	DGAT2	29.1385	45.2304	26.9048	0	0.556148	0	34.403	30.0617	45.1405
ENSG00000062370	ZNF112	8.66281	8.16187	1.49471	9.03594	3.33689	23.2908	0	3.75772	4.82985
ENSG00000062485	CS	34.6512	81.2786	22.4207	54.9107	82.31	37.2653	49.8844	37.5772	43.0971
ENSG00000062524	LTK	22.0508	14.6234	0	0	0	0	1.03209	13.152	4.45832
ENSG00000062582	MRPS24	5.5127	0	0	0	0	0	0	0	1.30034
ENSG00000062598	ELMO2	42.1328	54.4125	41.8519	104.261	117.903	13.9745	64.3336	43.2138	65.0172
ENSG00000062650	WAPL	188.613	253.188	168.902	190.45	115.679	69.8724	180.272	210.432	169.23
ENSG00000062716	VMP1	22.0508	63.9347	31.3889	180.719	28.9197	316.755	8.94478	50.7292	22.4774
ENSG00000062725	APPBP2	31.1074	109.675	100.146	315.563	108.449	69.8724	66.3978	116.489	82.6647
ENSG00000062822	POLD1	68.9087	60.0238	29.8942	37.5339	74.5239	37.2653	101.833	35.6983	69.6612
ENSG00000063015	SEZ6	1.96882	1.87043	11.9577	0	0	37.2653	18.9217	7.51543	2.97221
ENSG00000063046	EIF4B	7.87528	34.858	4.48413	4.86551	13.3476	0	17.2015	0	8.91664
ENSG00000063127	SLC6A16	246.89	111.035	127.05	0	0	0	188.529	154.066	178.704
ENSG00000063169	BICRA	6.69399	21.4249	0	10.4261	10.0107	46.5816	22.0179	3.75772	8.73088
ENSG00000063176	SPHK2	55.9145	49.6514	44.8413	35.4487	20.5775	0	101.145	86.4275	66.5033
ENSG00000063177	RPL18	151.599	314.742	195.807	358.657	204.106	256.199	270.752	210.432	333.259
ENSG00000063180	CA11	7.48152	21.5949	7.47355	180.024	22.8021	0	0	22.5463	11.8889
ENSG00000063241	ISOC2	235.865	77.8778	180.86	30.5832	30.032	65.2143	91.856	159.703	169.23
ENSG00000063244	U2AF2	85.8406	131.27	92.672	202.961	170.181	125.77	126.947	56.3658	100.684
ENSG00000063245	EPN1	203.576	154.055	186.839	320.428	294.203	400.602	176.143	232.978	228.303
ENSG00000063322	MED29	48.433	53.3922	73.2408	60.4713	41.155	0	21.6739	13.152	60.1873
ENSG00000063438	AHRR	41.739	36.2183	29.8942	0	0	0	54.7008	86.4275	60.0016
ENSG00000063515	GSC2	0	0	0	0	0	0	0	0	0
ENSG00000063587	ZNF275	40.1639	17.0039	28.3995	52.8255	86.203	51.2398	10.6649	33.8195	34.1805
ENSG00000063601	MTMR1	7.08775	7.82179	28.3995	69.5072	141.262	260.857	2.40821	22.5463	25.078
ENSG00000063660	GPC1	37.0138	50.6716	98.6509	593.592	887.057	237.566	172.703	62.0023	92.1386
ENSG00000063761	ADCK1	3.54388	14.2833	7.47355	4.86551	0.556148	0	42.3157	0	10.217
ENSG00000063854	HAGH	203.576	171.739	183.849	31.2783	46.7165	79.1887	168.575	161.582	143.038
ENSG00000063978	RNF4	34.6512	92.5012	19.4312	0	42.2673	9.31632	7.91269	13.152	30.6509
ENSG00000064012	CASP8	9.8441	12.0728	1.49471	18.0719	20.0213	23.2908	26.8344	0	5.75866
ENSG00000064042	LIMCH1	9.05657	53.3922	35.873	15.2916	41.7111	13.9745	19.2657	52.608	53.8714
ENSG00000064102	INTS13	11.0254	17.344	13.4524	6.95072	15.016	4.65816	0	60.1235	9.84546
ENSG00000064115	TM7SF3	14.5693	69.716	22.4207	189.06	63.9571	41.9234	0	33.8195	32.1371
ENSG00000064195	DLX3	0	7.48171	4.48413	0	0	0	0	0	1.85763
ENSG00000064199	SPA17	338.637	178.371	567.99	0	0	9.31632	422.469	418.985	453.263
ENSG00000064201	TSPAN32	2.75635	0	2.98942	0	0	0	0	0	1.11458
ENSG00000064205	CCN5	4.72517	17.8541	20.9259	13.9014	31.1443	9.31632	4.47239	0	143.595
ENSG00000064218	DMRT3	0.393764	18.0241	4.48413	0	0	0	0	3.75772	10.7743
ENSG00000064225	ST3GAL6	0	5.44125	4.48413	0	0	0	0	7.51543	7.6163
ENSG00000064270	ATP2C2	1.96882	18.3642	23.9154	0	0	4.65816	38.5314	7.51543	2.78645
ENSG00000064300	NGFR	0	0	0	13.9014	0	0	1.03209	0	7.24477
ENSG00000064309	CDON	4.72517	1.53035	2.98942	2.78029	0	18.6326	0	5.63658	12.4461
ENSG00000064313	TAF2	23.6258	61.7241	35.873	46.5699	27.8074	83.8469	11.353	75.1543	22.6631
ENSG00000064393	HIPK2	20.8695	30.437	35.873	134.149	40.5988	13.9745	25.8023	5.63658	37.5242
ENSG00000064419	TNPO3	302.805	212.889	171.892	54.2156	62.8448	60.5561	180.616	308.133	215.485
ENSG00000064489	BORCS8-MEF2B	0	0	0	0	0	0	0	0	0
ENSG00000064490	RFXANK	3.54388	12.2428	8.96826	3.47536	22.2459	65.2143	3.4403	11.2732	15.9756
ENSG00000064545	TMEM161A	35.045	11.7327	8.96826	42.3994	3.89304	0	7.56866	16.9097	18.019
ENSG00000064547	LPAR2	66.1524	72.0965	35.873	294.016	476.063	237.566	207.45	73.2755	101.984
ENSG00000064601	CTSA	17.7194	36.8985	11.9577	127.198	179.08	93.1632	35.4351	16.9097	73.9338
ENSG00000064607	SUGP2	711.138	495.324	370.688	423.994	231.358	139.745	377.401	441.532	385.83
ENSG00000064651	SLC12A2	111.041	88.2502	46.336	9.03594	35.5935	9.31632	43.0038	69.5178	58.5154
ENSG00000064652	SNX24	9.05657	16.6638	25.4101	5.56058	1.66845	0	1.37612	30.0617	28.6076
ENSG00000064655	EYA2	0	7.82179	4.48413	0.695072	0.556148	0	3.09627	11.2732	9.65969
ENSG00000064666	CNN2	6.69399	33.3276	1.49471	4.17043	0.556148	0	3.09627	3.75772	21.177
ENSG00000064687	ABCA7	4.3314	11.2226	7.47355	4.17043	0	4.65816	3.78433	15.0309	6.50172
ENSG00000064692	SNCAIP	2.75635	21.0848	11.9577	2.08522	1.66845	0	22.362	41.3349	15.7899
ENSG00000064703	DDX20	142.149	151.675	188.333	27.8029	36.1497	4.65816	125.227	186.007	184.649
ENSG00000064726	BTBD1	191.369	112.056	65.7672	21.5472	2.78074	0	56.765	101.458	105.699
ENSG00000064763	FAR2	20.082	0.850195	8.96826	0	0.556148	0	0	3.75772	12.0746
ENSG00000064787	BCAS1	28.7448	22.1051	5.97884	0	13.3476	0	0.34403	24.4252	8.91664
ENSG00000064835	POU1F1	0	0	0	0	0	0	0	0	0
ENSG00000064886	CHI3L2	0	0	2.98942	0.695072	0	0	0	9.39429	0.185763
ENSG00000064932	SBNO2	32.2887	68.6957	40.3572	44.4846	0.556148	4.65816	70.8702	41.3349	54.4287
ENSG00000064933	PMS1	57.8833	67.3354	115.093	87.5791	51.7218	41.9234	91.512	110.853	125.948
ENSG00000064961	HMG20B	71.6651	49.1413	79.2196	72.2875	146.823	9.31632	97.3605	73.2755	72.8192
ENSG00000064989	CALCRL	0	9.35214	0	0	0	0	0	1.87886	3.15798
ENSG00000064995	TAF11	52.7644	84.8494	71.7461	239.105	155.165	288.806	24.4261	39.456	83.4077
ENSG00000064999	ANKS1A	31.5011	37.4086	47.8307	141.1	127.914	97.8214	12.0411	67.6389	66.8748
ENSG00000065000	AP3D1	193.732	270.872	294.458	175.853	230.802	135.087	243.229	144.672	233.504
ENSG00000065029	ZNF76	137.03	82.809	59.7884	117.467	37.2619	167.694	132.452	125.884	111.644
ENSG00000065054	SLC9A3R2	19.2944	30.2669	17.9365	8.34087	1.1123	0	71.2142	71.3966	34.3662
ENSG00000065057	NTHL1	2.75635	12.2428	8.96826	6.95072	6.67378	13.9745	3.4403	0	8.91664
ENSG00000065060	UHRF1BP1	76.3902	57.1331	38.8625	58.3861	12.7914	18.6326	23.7381	69.5178	38.453
ENSG00000065135	GNAI3	44.8891	38.7689	23.9154	52.8255	69.5186	18.6326	54.3568	48.8503	52.571
ENSG00000065150	IPO5	405.183	310.831	512.686	275.944	134.032	46.5816	240.821	494.14	425.77
ENSG00000065154	OAT	22.0508	25.3358	10.463	9.03594	0	9.31632	86.6956	16.9097	29.3506
ENSG00000065183	WDR3	46.0704	39.9592	49.3254	71.5925	11.123	102.48	41.9717	60.1235	38.2672
ENSG00000065243	PKN2	84.2655	70.7362	23.9154	143.185	78.9731	41.9234	68.462	43.2138	49.5988
ENSG00000065268	WDR18	50.4018	44.5502	43.3466	2.78029	47.8288	4.65816	48.5083	41.3349	53.1283
ENSG00000065308	TRAM2	125.611	51.8619	55.3043	14.5965	7.78608	260.857	114.906	52.608	76.5345
ENSG00000065320	NTN1	1.57506	6.46148	0	0	0	0	4.81642	11.2732	16.5329
ENSG00000065325	GLP2R	0	0.680156	0	0	0	9.31632	0	0	1.48611
ENSG00000065328	MCM10	0.787528	11.5626	4.48413	54.9107	0	0	0	5.63658	4.82985
ENSG00000065357	DGKA	22.8383	31.1171	20.9259	9.73101	25.5828	46.5816	39.9075	20.6674	24.1492
ENSG00000065361	ERBB3	24.4134	22.6152	22.4207	37.5339	107.893	83.8469	25.1142	26.304	12.8177
ENSG00000065371	ROPN1	150.418	88.0802	183.849	0	0	0	143.805	155.945	203.411
ENSG00000065413	ANKRD44	45.2829	6.63152	4.48413	0.695072	22.2459	0	2.75224	5.63658	14.6753
ENSG00000065427	KARS1	129.548	121.918	109.114	45.8748	76.1923	4.65816	159.286	167.218	153.998
ENSG00000065457	ADAT1	26.776	34.0078	43.3466	20.8522	61.1763	46.5816	16.8575	45.0926	32.6943
ENSG00000065485	PDIA5	6.69399	20.4047	26.9048	58.3861	255.272	27.949	0.34403	0	19.5051
ENSG00000065491	TBC1D22B	27.1697	26.8662	22.4207	7.6458	26.139	0	40.5956	37.5772	34.552
ENSG00000065518	NDUFB4	241.771	157.286	212.249	48.6551	37.8181	23.2908	199.882	300.617	244.279
ENSG00000065526	SPEN	139.786	161.027	161.429	23.6325	96.7698	79.1887	133.828	86.4275	96.4112
ENSG00000065534	MYLK	57.8833	229.213	101.64	501.147	250.823	27.949	90.824	69.5178	148.425
ENSG00000065548	ZC3H15	144.905	158.136	194.312	211.997	128.47	46.5816	72.2463	154.066	135.607
ENSG00000065559	MAP2K4	24.8071	59.6837	28.3995	27.8029	31.7005	9.31632	29.2426	22.5463	13.9322
ENSG00000065600	PACC1	13.388	14.1132	2.98942	0	0	0	27.8664	1.87886	9.1024
ENSG00000065609	SNAP91	84.6593	29.4167	43.3466	1.39014	0	0	186.808	39.456	43.6544
ENSG00000065613	SLK	72.8463	172.249	86.6932	184.889	225.24	130.429	17.5455	46.9715	53.6856
ENSG00000065615	CYB5R4	66.9399	47.7809	58.2937	10.4261	38.3742	32.6071	59.1732	93.9429	77.8348
ENSG00000065618	COL17A1	7.08775	33.8378	8.96826	0	0	0	37.4993	33.8195	14.3038
ENSG00000065621	GSTO2	19.6882	27.2062	97.1562	111.907	13.3476	172.352	40.9396	108.974	75.4199
ENSG00000065665	SEC61A2	89.7782	60.3638	28.3995	12.5113	12.2353	27.949	123.507	16.9097	38.0815
ENSG00000065675	PRKCQ	1.57506	5.95136	1.49471	4.17043	0	0	0	0	1.48611
ENSG00000065717	TLE2	9.45034	22.9553	32.8836	63.9467	79.5292	130.429	29.9306	16.9097	34.3662
ENSG00000065802	ASB1	70.4838	68.1856	70.2514	41.7043	7.22993	4.65816	45.0679	67.6389	61.3019
ENSG00000065809	FAM107B	125.611	61.7241	101.64	96.6151	162.395	13.9745	77.0628	167.218	65.7602
ENSG00000065833	ME1	14.5693	56.2829	41.8519	79.2383	73.4116	37.2653	14.1052	5.63658	36.7811
ENSG00000065882	TBC1D1	175.619	121.918	92.672	18.767	10.0107	0	110.778	148.43	112.758
ENSG00000065883	CDK13	173.256	200.306	162.923	173.073	249.155	121.112	135.548	193.522	112.015
ENSG00000065911	MTHFD2	49.6143	34.858	32.8836	15.9867	12.2353	0	11.353	5.63658	31.0225
ENSG00000065923	SLC9A7	6.69399	3.57082	7.47355	0.695072	10.5668	0	0	1.87886	4.27256
ENSG00000065970	FOXJ2	4.3314	19.7245	20.9259	15.9867	16.6845	0	84.9754	35.6983	39.0103
ENSG00000065978	YBX1	534.732	495.834	254.101	94.5298	171.85	0	91.168	417.107	284.032
ENSG00000065989	PDE4A	30.7136	25.6759	107.619	0	0	0	32.3388	71.3966	58.1439
ENSG00000066027	PPP2R5A	16.9319	14.7934	35.873	1.39014	0	0	63.6456	11.2732	41.2395
ENSG00000066032	CTNNA2	37.0138	27.0362	58.2937	18.767	21.1336	4.65816	126.259	16.9097	53.1283
ENSG00000066044	ELAVL1	208.301	125.319	130.04	134.844	26.139	4.65816	160.662	112.732	176.289
ENSG00000066056	TIE1	3.15011	2.72062	5.97884	16.6817	4.44919	0	27.1784	0	1.67187
ENSG00000066084	DIP2B	51.9769	39.449	5.97884	10.4261	172.406	9.31632	33.3709	22.5463	42.9113
ENSG00000066117	SMARCD1	76.3902	87.4	49.3254	115.382	37.8181	60.5561	103.553	144.672	46.4408
ENSG00000066135	KDM4A	3.15011	13.093	10.463	27.8029	39.4865	41.9234	38.5314	1.87886	13.375
ENSG00000066136	NFYC	10.2379	21.5949	20.9259	9.73101	37.8181	32.6071	4.47239	18.7886	22.4774
ENSG00000066185	ZMYND12	123.642	35.5381	92.672	0	0	13.9745	142.084	99.5795	203.782
ENSG00000066230	SLC9A3	0.393764	0	0	0	1.66845	0	0	1.87886	0
ENSG00000066248	NGEF	0.787528	0.680156	0	0	0	32.6071	0	0	5.5729
ENSG00000066279	ASPM	55.127	164.088	44.8413	0	0.556148	0	102.865	9.39429	41.7967
ENSG00000066294	CD84	6.30022	8.33191	4.48413	2.78029	8.34223	0	0	15.0309	14.4895
ENSG00000066322	ELOVL1	27.1697	14.7934	13.4524	54.2156	32.8128	0	68.462	20.6674	59.2585
ENSG00000066336	SPI1	2.75635	3.40078	8.96826	1.39014	0	4.65816	4.12836	3.75772	10.0312
ENSG00000066379	ZNRD1	39.7702	41.3195	29.8942	38.9241	0	0	14.4493	93.9429	49.9703
ENSG00000066382	MPPED2	0	0.850195	10.463	4.17043	11.6791	41.9234	33.3709	0	7.24477
ENSG00000066405	CLDN18	3.54388	14.7934	5.97884	0	0	0	0	1.87886	3.90103
ENSG00000066422	ZBTB11	27.9572	29.0767	26.9048	107.041	27.2513	4.65816	8.25672	28.1829	26.9357
ENSG00000066427	ATXN3	94.5034	79.0681	65.7672	141.795	55.6148	130.429	22.362	67.6389	49.2273
ENSG00000066455	GOLGA5	57.4895	70.2261	19.4312	51.4354	72.8554	158.377	30.6187	71.3966	59.2585
ENSG00000066468	FGFR2	8.66281	68.1856	11.9577	95.2249	335.914	274.831	91.856	1.87886	16.7187
ENSG00000066557	LRRC40	25.2009	23.6354	8.96826	6.25565	28.9197	0	21.6739	35.6983	12.8177
ENSG00000066583	ISOC1	8.26904	18.8743	4.48413	8.34087	6.11763	32.6071	0.34403	0	7.80206
ENSG00000066629	EML1	5.11893	23.4654	13.4524	20.1571	15.5722	37.2653	34.059	16.9097	20.8055
ENSG00000066651	TRMT11	51.9769	29.4167	38.8625	2.08522	21.6898	190.985	55.7329	54.4869	24.8923
ENSG00000066654	THUMPD1	138.211	128.039	94.1667	55.6058	60.6202	88.5051	44.3799	48.8503	53.4998
ENSG00000066697	MSANTD3	5.11893	17.514	7.47355	50.7403	6.11763	0	17.2015	1.87886	11.3316
ENSG00000066735	KIF26A	1.96882	18.1942	2.98942	0.695072	0	0	1.03209	0	5.38714
ENSG00000066739	ATG2B	81.9029	103.724	55.3043	16.6817	14.4599	9.31632	35.4351	108.974	56.472
ENSG00000066777	ARFGEF1	159.868	189.083	171.892	180.024	165.176	121.112	144.149	212.311	157.527
ENSG00000066813	ACSM2B	1.18129	0.170039	0	0.695072	0	0	0	0	1.67187
ENSG00000066827	ZFAT	8.66281	4.25097	20.9259	0.695072	0	0	4.12836	16.9097	10.0312
ENSG00000066855	MTFR1	44.8891	30.0969	95.6615	0	0	0	145.869	165.34	67.2463
ENSG00000066923	STAG3	137.817	144.873	77.7249	0	0.556148	13.9745	90.1359	157.824	137.093
ENSG00000066926	FECH	4.72517	24.3156	14.9471	27.8029	7.78608	0	0	1.87886	8.91664
ENSG00000066933	MYO9A	554.42	390.92	322.857	231.459	229.133	237.566	170.983	304.375	321.742
ENSG00000067048	DDX3Y	63.7898	134.841	125.556	100.786	188.534	74.5306	67.4299	142.793	117.031
ENSG00000067057	PFKP	344.15	144.363	201.786	2.08522	1.66845	0	297.242	328.8	205.083
ENSG00000067064	IDI1	35.045	59.1736	79.2196	334.33	88.4276	18.6326	48.1642	92.0641	37.3384
ENSG00000067066	SP100	3.54388	7.14164	2.98942	13.2064	7.22993	0	6.53657	1.87886	13.0034
ENSG00000067082	KLF6	81.5092	79.4082	61.2831	182.109	50.6095	135.087	52.9806	62.0023	126.319
ENSG00000067113	PLPP1	33.4699	35.8782	5.97884	0	107.893	97.8214	10.6649	43.2138	21.9201
ENSG00000067141	NEO1	5.11893	40.1292	22.4207	12.5113	13.3476	60.5561	13.7612	58.2446	37.5242
ENSG00000067167	TRAM1	124.036	71.4164	98.6509	90.3594	102.331	32.6071	91.856	108.974	117.217
ENSG00000067177	PHKA1	0	0.850195	0	8.34087	3.89304	0	7.22463	0	4.82985
ENSG00000067182	TNFRSF1A	21.657	29.5868	32.8836	120.943	30.032	18.6326	3.78433	15.0309	36.5954
ENSG00000067191	CACNB1	1.57506	38.7689	11.9577	304.442	236.919	288.806	140.02	7.51543	26.5642
ENSG00000067208	EVI5	109.073	129.74	147.976	304.442	385.967	437.867	65.7098	93.9429	116.659
ENSG00000067221	STOML1	29.9261	38.4288	29.8942	3.47536	20.5775	0	37.4993	37.5772	20.0624
ENSG00000067225	PKM	37.8013	102.193	140.503	244.665	101.219	55.8979	67.0859	75.1543	97.34
ENSG00000067248	DHX29	49.2205	70.5662	103.135	47.2649	24.4705	69.8724	201.602	58.2446	50.7134
ENSG00000067334	DNTTIP2	46.0704	85.1895	77.7249	23.6325	58.3956	51.2398	39.2194	116.489	62.788
ENSG00000067365	METTL22	26.776	51.5218	37.3678	2.08522	23.9144	27.949	16.5134	56.3658	45.3263
ENSG00000067369	TP53BP1	242.952	180.071	137.513	244.665	163.508	93.1632	125.227	195.401	112.944
ENSG00000067445	TRO	0	1.70039	1.49471	0	8.34223	65.2143	3.09627	0	4.64408
ENSG00000067533	RRP15	31.5011	67.3354	41.8519	16.6817	24.4705	9.31632	39.2194	15.0309	40.3106
ENSG00000067560	RHOA	122.854	264.411	127.05	195.315	95.6575	37.2653	118.002	95.8218	198.024
ENSG00000067596	DHX8	47.6454	20.5747	85.1985	39.6191	59.5079	60.5561	50.5724	30.0617	46.4408
ENSG00000067601	PMS2P4	0	1.02023	0	2.08522	80.6415	4.65816	0.34403	0	0
ENSG00000067606	PRKCZ	100.804	41.4895	125.556	0	2.78074	0	146.557	146.551	109.6
ENSG00000067646	ZFY	13.388	31.1171	17.9365	38.9241	0	4.65816	13.0731	7.51543	15.4184
ENSG00000067704	IARS2	47.6454	52.372	28.3995	38.9241	74.5239	83.8469	11.009	20.6674	33.9947
ENSG00000067715	SYT1	1.57506	1.87043	1.49471	10.4261	1.66845	0	0.68806	0	3.90103
ENSG00000067798	NAV3	7.48152	6.29144	23.9154	71.5925	55.6148	4.65816	0.34403	13.152	20.2482
ENSG00000067829	IDH3G	9.8441	21.0848	41.8519	33.3635	26.6951	32.6071	47.1321	11.2732	38.8245
ENSG00000067836	ROGDI	10.6316	38.2588	16.4418	25.7177	42.8234	13.9745	25.8023	11.2732	25.4496
ENSG00000067840	PDZD4	0	4.76109	17.9365	0	0	0	4.12836	3.75772	8.35935
ENSG00000067842	ATP2B3	0	2.72062	0	1.39014	0	0	0	0	2.41492
ENSG00000067900	ROCK1	99.2285	171.059	92.672	113.992	259.165	186.326	216.395	133.399	117.588
ENSG00000067955	CBFB	20.4757	18.0241	26.9048	4.17043	5.56148	9.31632	7.22463	39.456	16.7187
ENSG00000067992	PDK3	57.0958	101.683	56.799	119.552	166.845	79.1887	57.453	18.7886	60.3731
ENSG00000068001	HYAL2	22.0508	42.3397	7.47355	74.3727	159.058	111.796	22.362	39.456	38.2672
ENSG00000068024	HDAC4	85.8406	34.0078	56.799	91.7496	0	18.6326	52.2926	63.8812	39.1961
ENSG00000068028	RASSF1	339.031	127.189	55.3043	33.3635	33.3689	93.1632	202.978	163.461	142.852
ENSG00000068078	FGFR3	3.54388	111.716	22.4207	70.8974	457.71	195.643	123.507	7.51543	39.1961
ENSG00000068079	IFI35	3.15011	0.850195	4.48413	20.1571	0	0	0	0	7.24477
ENSG00000068097	HEATR6	15.3568	29.2467	40.3572	54.2156	102.887	121.112	10.3209	43.2138	23.7777
ENSG00000068120	COASY	45.6766	67.8455	43.3466	54.9107	23.3582	74.5306	91.168	97.7007	66.689
ENSG00000068137	PLEKHH3	23.6258	34.6879	31.3889	127.198	12.7914	88.5051	69.4941	5.63658	31.9513
ENSG00000068305	MEF2A	61.821	59.5136	31.3889	174.463	200.77	55.8979	40.2515	28.1829	46.0693
ENSG00000068308	OTUD5	50.7956	33.8378	28.3995	146.66	63.9571	4.65816	8.25672	16.9097	47.9269
ENSG00000068323	TFE3	16.1443	12.4128	11.9577	20.1571	88.9838	27.949	51.2605	9.39429	24.1492
ENSG00000068354	TBC1D25	4.3314	34.0078	25.4101	0	0	0	13.4172	18.7886	23.9635
ENSG00000068366	ACSL4	14.963	80.9385	67.262	177.939	173.518	97.8214	27.8664	46.9715	34.7377
ENSG00000068383	INPP5A	43.7078	33.1576	56.799	148.05	85.0907	27.949	42.6597	77.0332	86.0084
ENSG00000068394	GPKOW	18.9007	1.87043	5.97884	1.39014	24.4705	0	11.697	0	5.5729
ENSG00000068400	GRIPAP1	9.8441	49.6514	62.7778	329.464	176.299	232.908	238.069	28.1829	44.5832
ENSG00000068438	FTSJ1	16.1443	7.99183	20.9259	5.56058	0	23.2908	31.6508	0	26.9357
ENSG00000068489	PRR11	5.11893	22.6152	5.97884	17.3768	44.4919	0	23.05	7.51543	8.73088
ENSG00000068615	REEP1	117.342	194.014	168.902	763.19	551.699	484.449	94.6083	86.4275	167.744
ENSG00000068650	ATP11A	20.4757	38.4288	20.9259	148.05	27.8074	190.985	30.6187	13.152	45.512
ENSG00000068654	POLR1A	119.311	49.8214	52.3149	36.1438	58.3956	37.2653	39.5635	60.1235	41.9825
ENSG00000068697	LAPTM4A	730.039	576.262	536.601	366.303	431.015	605.561	524.302	522.323	576.424
ENSG00000068724	TTC7A	144.905	84.8494	216.733	75.0678	156.278	60.5561	185.088	323.164	317.098
ENSG00000068745	IP6K2	26.776	128.89	46.336	170.988	38.9304	65.2143	88.0717	62.0023	55.9148
ENSG00000068781	STON1-GTF2A1L	0	1.02023	1.49471	0	0	0	0	11.2732	3.34374
ENSG00000068784	SRBD1	5.5127	24.8257	20.9259	82.7136	15.5722	0	3.4403	7.51543	15.9756
ENSG00000068796	KIF2A	102.379	141.132	79.2196	20.1571	44.4919	37.2653	9.63284	56.3658	67.8036
ENSG00000068831	RASGRP2	24.8071	38.0887	13.4524	0.695072	20.0213	0	102.177	37.5772	29.1648
ENSG00000068878	PSME4	267.76	219.86	240.648	151.526	220.235	228.25	314.444	332.558	274.372
ENSG00000068885	IFT80	57.0958	73.4568	34.3783	60.4713	126.802	46.5816	18.5776	24.4252	38.8245
ENSG00000068903	SIRT2	53.5519	87.0599	106.124	76.458	101.219	237.566	98.7367	84.5486	111.644
ENSG00000068912	ERLEC1	118.917	57.6432	82.2091	61.1664	18.3529	13.9745	75.6866	48.8503	108.114
ENSG00000068971	PPP2R5B	14.5693	17.514	5.97884	48.6551	72.8554	23.2908	26.8344	9.39429	23.7777
ENSG00000068976	PYGM	0	12.923	5.97884	0.695072	0	0	12.7291	3.75772	13.7465
ENSG00000068985	PAGE1	17.7194	19.0444	2.98942	0	0.556148	0	0	0	5.20137
ENSG00000069011	PITX1	0.787528	0	26.9048	0	0	0	0	0	5.5729
ENSG00000069018	TRPC7	0	0	0	0	0	0	0	0	0
ENSG00000069020	MAST4	31.1074	24.6556	73.2408	82.7136	202.438	46.5816	87.3837	236.736	69.4755
ENSG00000069122	ADGRF5	0.787528	7.14164	1.49471	16.6817	0	0	0	0	8.73088
ENSG00000069188	SDK2	118.129	57.1331	98.6509	95.92	62.2886	23.2908	42.6597	92.0641	91.2098
ENSG00000069206	ADAM7	22.4446	25.3358	73.2408	0	0	0	72.9344	18.7886	58.887
ENSG00000069248	NUP133	16.5381	27.2062	10.463	108.431	18.909	83.8469	8.60075	15.0309	36.2238
ENSG00000069275	NUCKS1	205.939	313.552	266.058	744.423	494.972	246.883	159.974	155.945	318.027
ENSG00000069329	VPS35	122.461	136.541	195.807	116.077	119.572	335.388	149.653	180.37	128.92
ENSG00000069345	DNAJA2	86.6281	86.7199	62.7778	46.5699	70.6309	18.6326	52.6366	82.6698	69.6612
ENSG00000069399	BCL3	5.5127	5.95136	5.97884	101.481	21.6898	18.6326	19.9537	0	15.9756
ENSG00000069424	KCNAB2	2.36258	37.7487	1.49471	0	1.66845	0	14.7933	0	7.05901
ENSG00000069431	ABCC9	0	9.86226	2.98942	0	0	0	0	0	0.928817
ENSG00000069482	GAL	0.393764	2.89066	1.49471	0.695072	1.1123	0	0	0	0.743053
ENSG00000069493	CLEC2D	22.0508	44.0401	29.8942	67.422	130.695	354.02	34.403	18.7886	34.552
ENSG00000069509	FUNDC1	8.26904	8.50195	16.4418	8.34087	34.4812	4.65816	13.0731	1.87886	10.7743
ENSG00000069535	MAOB	0	0	2.98942	36.8388	0	0	0	0	2.22916
ENSG00000069667	RORA	26.3822	101.513	89.6826	269.688	384.855	484.449	36.8112	35.6983	48.8558
ENSG00000069696	DRD4	6.30022	13.9432	14.9471	27.8029	26.139	0	6.53657	33.8195	15.0468
ENSG00000069702	TGFBR3	18.1131	26.016	35.873	16.6817	3.89304	4.65816	42.3157	1.87886	29.5364
ENSG00000069764	PLA2G10	2.36258	1.19027	2.98942	0	0	0	9.28881	26.304	4.64408
ENSG00000069812	HES2	5.90646	12.2428	23.9154	0	0	0	6.19254	43.2138	13.375
ENSG00000069849	ATP1B3	43.314	78.0479	134.524	20.8522	16.6845	0	212.267	146.551	174.432
ENSG00000069869	NEDD4	0	4.25097	1.49471	2.08522	2.78074	9.31632	0	7.51543	5.75866
ENSG00000069943	PIGB	13.388	7.14164	5.97884	4.17043	3.89304	4.65816	47.1321	18.7886	12.6319
ENSG00000069956	MAPK6	117.342	173.78	109.114	170.988	31.7005	65.2143	161.694	90.1852	99.0119
ENSG00000069966	GNB5	26.3822	103.044	43.3466	198.791	197.989	223.592	105.961	5.63658	45.6978
ENSG00000069974	RAB27A	20.082	30.7771	1.49471	7.6458	21.6898	0	62.2695	28.1829	19.8767
ENSG00000069998	HDHD5	13.388	7.31168	7.47355	0	0	0	4.12836	0	16.7187
ENSG00000070010	UFD1	72.4526	92.3312	79.2196	11.8162	20.0213	4.65816	65.0217	45.0926	89.9094
ENSG00000070018	LRP6	19.6882	51.5218	26.9048	40.3142	73.9677	83.8469	29.9306	18.7886	31.7655
ENSG00000070019	GUCY2C	0	0.680156	1.49471	0	0	0	0	0	0
ENSG00000070031	SCT	3.15011	4.76109	4.48413	0	0	0	23.7381	31.9406	10.217
ENSG00000070047	PHRF1	63.396	90.2907	35.873	115.382	11.123	13.9745	27.8664	52.608	42.354
ENSG00000070061	ELP1	12.9942	14.6234	8.96826	57.691	25.5828	9.31632	45.756	28.1829	15.6041
ENSG00000070081	NUCB2	254.372	208.298	294.458	262.042	281.967	88.5051	103.209	144.672	215.857
ENSG00000070087	PFN2	25.9884	38.2588	29.8942	194.62	36.7058	79.1887	44.3799	11.2732	34.9235
ENSG00000070159	PTPN3	4.3314	1.87043	10.463	2.78029	7.78608	0	13.0731	7.51543	10.7743
ENSG00000070182	SPTB	1.96882	3.23074	7.47355	0.695072	1.1123	0	6.19254	5.63658	7.24477
ENSG00000070190	DAPP1	1.18129	1.70039	5.97884	0	0	13.9745	0	9.39429	1.48611
ENSG00000070193	FGF10	0.393764	1.36031	2.98942	0.695072	117.347	0	3.4403	0	3.34374
ENSG00000070214	SLC44A1	2.36258	22.1051	17.9365	16.6817	8.34223	4.65816	7.56866	22.5463	15.9756
ENSG00000070269	TMEM260	38.1951	16.3237	26.9048	56.3009	59.5079	27.949	18.2336	77.0332	30.2794
ENSG00000070366	SMG6	200.426	177.521	91.1773	189.755	51.1657	111.796	117.658	223.584	91.9528
ENSG00000070367	EXOC5	132.698	83.4891	85.1985	11.1212	38.9304	27.949	127.635	172.855	78.2064
ENSG00000070371	CLTCL1	152.387	63.7646	68.7567	0	0.556148	0	26.8344	93.9429	68.3609
ENSG00000070388	FGF22	22.0508	4.59105	2.98942	11.8162	0	0	0	5.63658	5.94443
ENSG00000070404	FSTL3	18.9007	81.1086	80.7144	102.176	41.7111	107.138	59.1732	65.7601	46.8124
ENSG00000070413	DGCR2	29.1385	67.6755	74.7355	56.9959	32.8128	23.2908	123.851	82.6698	69.2897
ENSG00000070423	RNF126	135.061	76.8576	92.672	11.8162	40.5988	97.8214	131.764	60.1235	87.6803
ENSG00000070444	MNT	64.5773	65.295	40.3572	221.033	65.6255	97.8214	5.50448	39.456	55.3575
ENSG00000070476	ZXDC	28.351	62.7444	26.9048	13.9014	29.4759	23.2908	7.22463	52.608	23.4062
ENSG00000070495	JMJD6	48.8267	33.1576	29.8942	37.5339	38.9304	32.6071	66.3978	22.5463	20.9913
ENSG00000070501	POLB	18.1131	56.623	59.7884	5.56058	20.0213	0	209.858	58.2446	75.6057
ENSG00000070526	ST6GALNAC1	0	2.72062	2.98942	10.4261	48.3849	23.2908	7.56866	3.75772	4.45832
ENSG00000070540	WIPI1	9.05657	10.0323	8.96826	23.6325	33.9251	9.31632	25.8023	1.87886	27.493
ENSG00000070601	FRMPD1	22.4446	3.9109	19.4312	91.0545	37.2619	4.65816	18.5776	3.75772	16.5329
ENSG00000070610	GBA2	37.0138	35.7082	26.9048	70.2023	160.727	27.949	36.1232	63.8812	39.1961
ENSG00000070614	NDST1	50.4018	59.8537	68.7567	143.185	295.871	135.087	80.159	24.4252	56.472
ENSG00000070669	ASNS	1.57506	9.1821	20.9259	0	16.6845	4.65816	0	0	2.60069
ENSG00000070718	AP3M2	28.7448	72.6066	49.3254	27.8029	19.4652	13.9745	63.6456	107.095	51.4564
ENSG00000070729	CNGB1	7.48152	4.76109	0	0	4.44919	0	0	0	2.22916
ENSG00000070731	ST6GALNAC2	0	0	0	0	0	0	0	0	0
ENSG00000070748	CHAT	0	0	0	0	0	0	0	0	0
ENSG00000070756	PABPC1	1249.41	1191.97	753.334	428.165	192.427	284.148	1414.31	1330.23	957.61
ENSG00000070759	TESK2	16.9319	18.1942	4.48413	0	0.556148	0	26.4903	5.63658	11.5173
ENSG00000070761	CFAP20	68.1212	34.3479	95.6615	68.1171	42.8234	4.65816	93.9202	71.3966	86.9372
ENSG00000070770	CSNK2A2	371.713	288.386	221.217	68.1171	20.0213	32.6071	182.68	383.287	265.827
ENSG00000070778	PTPN21	52.7644	44.8903	23.9154	25.0226	109.005	51.2398	50.2284	50.7292	49.7846
ENSG00000070785	EIF2B3	37.8013	37.0685	13.4524	27.1078	13.3476	13.9745	2.40821	48.8503	30.2794
ENSG00000070808	CAMK2A	0	0	0	0	0.556148	0	2.40821	0	0
ENSG00000070814	TCOF1	103.56	115.626	71.7461	96.6151	52.8341	116.454	88.4157	105.216	72.4477
ENSG00000070831	CDC42	25.5947	55.9428	35.873	90.3594	60.6202	177.01	40.9396	82.6698	60.7446
ENSG00000070882	OSBPL3	0	4.08094	5.97884	0	0	0	0	5.63658	17.276
ENSG00000070886	EPHA8	46.4642	5.27121	13.4524	0	0	0	36.4672	82.6698	13.1892
ENSG00000070915	SLC12A3	0	0.510117	0	0	0	0	0	0	0
ENSG00000070950	RAD18	12.6004	59.1736	5.97884	15.2916	26.6951	4.65816	9.28881	5.63658	13.5607
ENSG00000070961	ATP2B1	81.9029	146.914	113.598	315.563	289.197	400.602	200.914	97.7007	147.31
ENSG00000070985	TRPM5	0	0.170039	2.98942	0	0	0	0	0	2.22916
ENSG00000071051	NCK2	25.9884	73.1168	26.9048	68.8122	102.331	9.31632	22.706	45.0926	34.552
ENSG00000071054	MAP4K4	150.418	234.994	171.892	558.838	422.117	340.046	381.529	163.461	195.423
ENSG00000071073	MGAT4A	0	28.7366	22.4207	4.86551	0	4.65816	14.4493	0	10.7743
ENSG00000071082	RPL31	481.967	569.29	633.757	547.717	355.379	367.995	350.911	527.959	683.423
ENSG00000071127	WDR1	83.478	128.379	121.072	159.867	45.6042	107.138	91.168	99.5795	146.196
ENSG00000071189	SNX13	88.2031	103.214	89.6826	4.17043	23.9144	9.31632	103.897	186.007	85.4511
ENSG00000071203	MS4A12	0	0	0	0	0	0	0	0	0.743053
ENSG00000071205	ARHGAP10	31.1074	20.5747	17.9365	47.96	30.032	4.65816	5.16045	9.39429	19.6909
ENSG00000071242	RPS6KA2	27.9572	14.6234	34.3783	2.78029	12.7914	9.31632	15.1373	3.75772	23.2204
ENSG00000071243	ING3	13.388	64.7848	16.4418	16.6817	8.89838	4.65816	41.9717	20.6674	23.5919
ENSG00000071246	VASH1	7.08775	39.6191	23.9154	32.6684	131.251	41.9234	16.5134	22.5463	30.0937
ENSG00000071282	LMCD1	6.30022	27.7164	1.49471	26.4128	75.08	55.8979	7.22463	7.51543	13.5607
ENSG00000071462	BUD23	175.225	325.285	167.408	85.4939	52.278	37.2653	374.993	144.672	175.361
ENSG00000071537	SEL1L	36.2263	48.4611	34.3783	20.8522	23.3582	46.5816	20.6418	50.7292	47.7412
ENSG00000071539	TRIP13	44.8891	94.7117	53.8096	0	0.556148	0	18.2336	39.456	39.5676
ENSG00000071553	ATP6AP1	40.1639	42.6798	77.7249	172.378	147.935	107.138	76.7187	112.732	93.0674
ENSG00000071564	TCF3	16.1443	108.655	50.8201	31.9733	1.1123	0	132.108	60.1235	118.889
ENSG00000071575	TRIB2	9.05657	40.8094	38.8625	68.1171	169.069	51.2398	46.7881	43.2138	89.5379
ENSG00000071626	DAZAP1	531.975	253.528	286.984	85.4939	260.277	32.6071	315.132	411.47	333.074
ENSG00000071655	MBD3	223.264	123.448	143.492	182.804	88.9838	55.8979	95.6404	154.066	155.67
ENSG00000071677	PRLH	0	0	0	0	0	0	0	0	0
ENSG00000071794	HLTF	149.237	211.869	159.934	266.213	360.384	321.413	132.796	150.309	135.421
ENSG00000071859	FAM50A	8.26904	11.3926	22.4207	77.153	58.9517	79.1887	5.84851	3.75772	16.9045
ENSG00000071889	FAM3A	10.2379	19.2144	16.4418	9.03594	12.2353	32.6071	2.75224	22.5463	20.0624
ENSG00000071894	CPSF1	114.192	70.2261	119.577	31.9733	80.6415	18.6326	75.3426	118.368	102.541
ENSG00000071909	MYO3B	20.8695	2.21051	7.47355	0	20.0213	4.65816	10.3209	18.7886	14.8611
ENSG00000071967	CYBRD1	0	5.78132	1.49471	0	0	0	5.16045	0	10.4027
ENSG00000071991	CDH19	2.75635	12.7529	5.97884	0	0	0	6.19254	9.39429	6.13019
ENSG00000071994	PDCD2	31.5011	4.25097	4.48413	8.34087	133.476	195.643	5.84851	18.7886	33.0659
ENSG00000072041	SLC6A15	0.393764	0.170039	0	0	0	0	0	0	2.0434
ENSG00000072042	RDH11	60.6397	114.776	50.8201	261.347	265.839	65.2143	38.5314	26.304	71.3331
ENSG00000072062	PRKACA	129.942	161.707	124.061	159.867	182.973	32.6071	100.113	176.613	171.831
ENSG00000072071	ADGRL1	37.0138	72.7767	59.7884	9.73101	16.6845	135.087	48.8523	50.7292	75.6057
ENSG00000072080	SPP2	0	0	0	0	0	0	0	0	0
ENSG00000072110	ACTN1	77.1778	56.793	23.9154	27.1078	31.7005	9.31632	35.4351	16.9097	61.3019
ENSG00000072121	ZFYVE26	12.6004	11.7327	34.3783	24.3275	63.4009	51.2398	9.97687	26.304	21.5485
ENSG00000072133	RPS6KA6	0	6.9716	1.49471	1.39014	8.89838	9.31632	2.40821	54.4869	8.54511
ENSG00000072134	EPN2	70.09	97.0922	59.7884	15.9867	13.9037	9.31632	116.282	95.8218	82.8504
ENSG00000072135	PTPN18	0	12.923	16.4418	20.1571	17.7968	13.9745	11.353	5.63658	14.8611
ENSG00000072163	LIMS2	0	29.7568	1.49471	0	1.1123	4.65816	3.4403	13.152	23.9635
ENSG00000072182	ASIC4	16.1443	8.67199	10.463	1.39014	10.0107	0	23.7381	0	8.35935
ENSG00000072195	SPEG	4.72517	12.0728	1.49471	13.9014	8.34223	0	0	1.87886	10.7743
ENSG00000072201	LNX1	22.8383	16.4938	7.47355	1.39014	1.66845	0	24.4261	28.1829	19.1336
ENSG00000072210	ALDH3A2	33.4699	24.6556	52.3149	77.8481	190.759	190.985	43.3478	71.3966	55.9148
ENSG00000072274	TFRC	35.4388	60.0238	59.7884	7.6458	12.7914	107.138	45.0679	67.6389	55.9148
ENSG00000072310	SREBF1	52.3706	119.707	65.7672	364.218	301.432	363.337	67.0859	142.793	58.5154
ENSG00000072315	TRPC5	0	0	0	0	0.556148	0	0	0	0.185763
ENSG00000072364	AFF4	116.554	171.399	144.987	300.966	423.229	242.224	77.4068	107.095	146.01
ENSG00000072401	UBE2D1	14.1755	12.7529	0	0.695072	6.11763	18.6326	28.5545	1.87886	5.38714
ENSG00000072415	MPP5	29.5323	94.7117	23.9154	11.8162	18.3529	60.5561	12.7291	18.7886	42.5398
ENSG00000072422	RHOBTB1	24.0196	24.8257	34.3783	23.6325	38.9304	65.2143	33.3709	31.9406	52.3853
ENSG00000072501	SMC1A	19.2944	53.9024	32.8836	73.6777	84.5346	60.5561	87.0396	15.0309	35.4808
ENSG00000072506	HSD17B10	15.7506	8.67199	11.9577	8.34087	7.78608	298.122	14.7933	5.63658	18.3906
ENSG00000072518	MARK2	137.817	142.323	77.7249	81.3235	134.588	93.1632	116.282	54.4869	91.2098
ENSG00000072571	HMMR	51.5831	40.2992	98.6509	0	4.44919	0	27.5224	67.6389	53.6856
ENSG00000072609	CHFR	13.388	37.5786	31.3889	7.6458	85.6469	9.31632	24.0821	45.0926	48.8558
ENSG00000072657	TRHDE	12.2067	2.55058	13.4524	7.6458	54.5026	0	6.53657	0	16.9045
ENSG00000072682	P4HA2	7.87528	10.8825	5.97884	17.3768	28.3636	0	0.34403	0	5.5729
ENSG00000072694	FCGR2B	0	0	0	0	0	0	0	0	0.371527
ENSG00000072736	NFATC3	67.3337	75.3273	89.6826	24.3275	29.4759	125.77	33.3709	88.3064	86.1942
ENSG00000072756	TRNT1	31.5011	38.9389	22.4207	5.56058	32.2566	0	17.5455	9.39429	11.7031
ENSG00000072778	ACADVL	209.089	218.84	62.7778	138.319	28.9197	32.6071	144.149	110.853	94.7393
ENSG00000072786	STK10	50.7956	50.1615	53.8096	193.925	295.315	232.908	38.5314	33.8195	56.1005
ENSG00000072803	FBXW11	19.2944	20.9148	22.4207	66.727	34.4812	51.2398	5.16045	24.4252	21.177
ENSG00000072818	ACAP1	55.5207	60.1938	180.86	100.786	8.34223	0	117.314	165.34	160.128
ENSG00000072832	CRMP1	1.96882	1.70039	7.47355	0	3.89304	0	0.34403	7.51543	1.30034
ENSG00000072840	EVC	0	3.40078	4.48413	3.47536	0.556148	4.65816	0	0	1.48611
ENSG00000072849	DERL2	50.4018	34.858	59.7884	98.7003	28.3636	0	58.4851	67.6389	71.8904
ENSG00000072858	SIDT1	7.48152	1.19027	0	7.6458	0	4.65816	15.1373	1.87886	5.01561
ENSG00000072864	NDE1	49.2205	21.4249	29.8942	6.25565	0	0	29.9306	28.1829	28.0503
ENSG00000072952	MRVI1	3.15011	26.016	17.9365	0	0	0	4.47239	15.0309	30.8367
ENSG00000072954	TMEM38A	16.5381	12.0728	5.97884	2.08522	29.4759	37.2653	45.756	16.9097	15.4184
ENSG00000072958	AP1M1	245.709	150.144	150.966	22.9374	50.0534	27.949	65.3657	150.309	143.595
ENSG00000073008	PVR	48.433	41.8296	8.96826	4.17043	46.7165	69.8724	12.7291	37.5772	27.8645
ENSG00000073050	XRCC1	16.1443	41.9996	28.3995	13.9014	25.5828	32.6071	44.3799	18.7886	46.6266
ENSG00000073060	SCARB1	131.911	54.5825	50.8201	102.871	56.171	46.5816	80.8471	71.3966	56.1005
ENSG00000073067	CYP2W1	0	0	0	0	0	0	0	0	0.55729
ENSG00000073111	MCM2	6.30022	66.9954	37.3678	6.25565	1.66845	0	220.867	50.7292	29.7221
ENSG00000073146	MOV10L1	118.917	132.8	136.019	0	0	0	92.5441	108.974	83.965
ENSG00000073150	PANX2	0	5.10117	0	0	0	0	8.94478	0	3.15798
ENSG00000073169	SELENOO	29.5323	46.0806	23.9154	20.8522	30.032	27.949	41.2836	18.7886	37.1527
ENSG00000073282	TP63	0.393764	14.7934	4.48413	2.78029	8.89838	9.31632	11.353	16.9097	6.50172
ENSG00000073331	ALPK1	0.787528	2.89066	11.9577	0	2.22459	0	48.5083	11.2732	14.118
ENSG00000073350	LLGL2	18.1131	28.5665	11.9577	0.695072	0	9.31632	22.706	13.152	22.8489
ENSG00000073417	PDE8A	74.0276	68.1856	46.336	31.9733	38.3742	83.8469	45.412	65.7601	35.8523
ENSG00000073464	CLCN4	1.18129	1.02023	0	31.2783	160.171	4.65816	0	0	3.5295
ENSG00000073536	NLE1	16.1443	6.80156	7.47355	0	6.67378	0	0	16.9097	12.2604
ENSG00000073578	SDHA	2.75635	44.7202	0	28.498	15.5722	32.6071	4.81642	7.51543	18.7621
ENSG00000073584	SMARCE1	50.008	26.186	11.9577	2.08522	176.855	32.6071	22.706	16.9097	11.8889
ENSG00000073598	FNDC8	62.6085	23.8055	204.775	0	0	0	91.856	129.641	166.815
ENSG00000073605	GSDMB	0	9.35214	17.9365	54.9107	23.9144	0	9.97687	15.0309	11.3316
ENSG00000073614	KDM5A	514.256	379.187	281.006	291.235	166.845	270.173	436.23	332.558	366.511
ENSG00000073670	ADAM11	22.0508	25.3358	14.9471	29.8881	19.4652	0	71.2142	65.7601	21.9201
ENSG00000073711	PPP2R3A	28.351	69.2059	68.7567	47.2649	153.497	107.138	66.0538	43.2138	45.1405
ENSG00000073712	FERMT2	11.8129	43.7	38.8625	49.3501	74.5239	18.6326	27.8664	15.0309	30.2794
ENSG00000073734	ABCB11	1.57506	6.80156	8.96826	0	0.556148	0	124.195	24.4252	13.1892
ENSG00000073737	DHRS9	11.4192	17.1739	14.9471	0	0	0	0	45.0926	26.7499
ENSG00000073754	CD5L	0	0	0	0	0	0	0	0	0.743053
ENSG00000073756	PTGS2	0	0.170039	0	0	3.33689	13.9745	0	0	0.371527
ENSG00000073792	IGF2BP2	19.6882	62.9144	38.8625	0	8.34223	0	105.961	43.2138	44.3974
ENSG00000073803	MAP3K13	47.6454	41.8296	94.1667	198.096	101.775	186.326	67.4299	78.9121	59.8158
ENSG00000073849	ST6GAL1	0	0	0	0	0.556148	0	0.68806	0	2.0434
ENSG00000073861	TBX21	0	7.82179	0	0	0	0	1.37612	0	0
ENSG00000073905	VDAC1P1	0	0	0	0	0	0	0	0	0.928817
ENSG00000073910	FRY	7.87528	10.5424	5.97884	58.3861	2.78074	0	6.19254	77.0332	22.1058
ENSG00000073921	PICALM	25.9884	86.0397	61.2831	419.824	182.417	65.2143	55.7329	116.489	89.1664
ENSG00000073969	NSF	63.396	35.028	19.4312	3.47536	0.556148	0	9.97687	24.4252	31.0225
ENSG00000074047	GLI2	1.96882	2.04047	5.97884	0	19.4652	9.31632	11.697	3.75772	6.87324
ENSG00000074054	CLASP1	42.1328	56.623	34.3783	61.8614	65.6255	51.2398	19.9537	48.8503	56.6578
ENSG00000074071	MRPS34	23.2321	22.9553	7.47355	8.34087	19.4652	74.5306	9.97687	1.87886	41.9825
ENSG00000074181	NOTCH3	1.57506	5.44125	5.97884	1.39014	2.78074	4.65816	12.0411	3.75772	23.9635
ENSG00000074201	CLNS1A	32.6824	58.3234	49.3254	18.767	7.78608	107.138	66.7418	33.8195	33.6232
ENSG00000074211	PPP2R2C	12.9942	13.7732	1.49471	0	2.78074	0	0.68806	31.9406	6.50172
ENSG00000074219	TEAD2	35.4388	43.8701	25.4101	0	0	4.65816	0	97.7007	59.8158
ENSG00000074266	EED	45.2829	17.514	11.9577	32.6684	28.3636	13.9745	2.40821	0	12.8177
ENSG00000074276	CDHR2	10.2379	5.61129	56.799	2.78029	0	0	34.403	43.2138	47.9269
ENSG00000074317	SNCB	0	0	0	0	0	0	0	0	1.11458
ENSG00000074319	TSG101	88.2031	73.2868	47.8307	38.229	65.0694	9.31632	30.6187	62.0023	59.0727
ENSG00000074356	NCBP3	86.6281	102.363	71.7461	102.176	34.4812	51.2398	103.553	88.3064	72.6335
ENSG00000074370	ATP2A3	0	11.5626	2.98942	0.695072	1.1123	0	3.4403	0	11.7031
ENSG00000074410	CA12	0	5.44125	10.463	0	12.2353	0	0	3.75772	2.60069
ENSG00000074416	MGLL	23.6258	30.9471	22.4207	45.8748	22.2459	13.9745	14.1052	24.4252	43.6544
ENSG00000074527	NTN4	0	7.82179	2.98942	0	5.56148	9.31632	0.68806	1.87886	2.78645
ENSG00000074582	BCS1L	12.6004	9.86226	14.9471	6.95072	18.909	13.9745	0	0	16.3472
ENSG00000074590	NUAK1	2.36258	19.8946	7.47355	2.78029	7.22993	0	0.68806	0	13.375
ENSG00000074603	DPP8	144.118	62.7444	64.2725	25.7177	9.45452	51.2398	58.4851	52.608	73.5623
ENSG00000074621	SLC24A1	11.0254	26.016	26.9048	95.92	35.0374	60.5561	22.706	41.3349	22.1058
ENSG00000074657	ZNF532	52.3706	52.372	16.4418	37.5339	151.272	13.9745	27.5224	39.456	12.4461
ENSG00000074660	SCARF1	0	0	0	0	0	0	0	0	1.67187
ENSG00000074695	LMAN1	41.739	90.6308	38.8625	136.234	91.2083	144.403	65.7098	77.0332	87.3088
ENSG00000074696	HACD3	93.7158	77.5378	65.7672	8.34087	10.5668	0	102.177	97.7007	100.312
ENSG00000074706	IPCEF1	12.6004	1.19027	17.9365	3.47536	20.0213	0	1.37612	16.9097	4.82985
ENSG00000074755	ZZEF1	51.5831	52.372	46.336	36.8388	43.3796	46.5816	121.099	133.399	63.9026
ENSG00000074771	NOX3	0	0	0	0	0	0	0	0	0
ENSG00000074800	ENO1	163.412	172.76	158.439	82.0185	52.278	55.8979	209.17	78.9121	206.755
ENSG00000074803	SLC12A1	5.5127	1.02023	0	0	0	0	0	1.87886	2.0434
ENSG00000074842	MYDGF	127.973	61.214	35.873	48.6551	67.8501	4.65816	85.6635	73.2755	74.4911
ENSG00000074855	ANO8	0	2.21051	2.98942	98.7003	65.0694	0	0	105.216	4.27256
ENSG00000074935	TUBE1	108.285	53.9024	83.7038	33.3635	18.909	9.31632	23.7381	20.6674	60.5588
ENSG00000074964	ARHGEF10L	43.7078	21.4249	20.9259	20.8522	13.3476	13.9745	25.4582	3.75772	36.2238
ENSG00000074966	TXK	0	0.340078	5.97884	6.95072	1.66845	0	0	0	1.67187
ENSG00000075035	WSCD2	1.57506	0.170039	0	0	0	0	0	18.7886	2.97221
ENSG00000075043	KCNQ2	15.7506	26.186	20.9259	0	0	0	176.487	7.51543	28.4218
ENSG00000075073	TACR2	0	0.510117	5.97884	0	0.556148	0	0	0	1.48611
ENSG00000075089	ACTR6	27.1697	39.6191	34.3783	21.5472	7.22993	0	39.2194	31.9406	63.1595
ENSG00000075131	TIPIN	40.9515	43.3599	31.3889	18.767	36.1497	32.6071	60.2053	26.304	27.8645
ENSG00000075142	SRI	44.8891	39.279	46.336	45.1797	13.9037	0	22.362	41.3349	38.0815
ENSG00000075151	EIF4G3	476.848	441.761	478.307	354.487	327.015	190.985	332.677	358.862	406.636
ENSG00000075188	NUP37	24.8071	50.3315	16.4418	10.4261	18.3529	0	0	13.152	10.96
ENSG00000075213	SEMA3A	0	2.55058	0	1.39014	15.016	4.65816	6.19254	3.75772	7.24477
ENSG00000075218	GTSE1	157.506	58.6634	46.336	0	0	0	90.1359	35.6983	56.472
ENSG00000075223	SEMA3C	3.93764	62.7444	7.47355	85.4939	137.369	46.5816	24.7702	1.87886	22.2916
ENSG00000075234	TTC38	0.787528	4.25097	5.97884	14.5965	31.7005	23.2908	33.3709	0	10.4027
ENSG00000075239	ACAT1	94.5034	59.8537	67.262	30.5832	74.5239	13.9745	234.285	165.34	80.2498
ENSG00000075240	GRAMD4	2.75635	10.8825	1.49471	18.0719	0.556148	0	0.68806	0	6.13019
ENSG00000075275	CELSR1	1.18129	2.72062	2.98942	0.695072	7.22993	0	0	0	5.75866
ENSG00000075290	WNT8B	0	0	0	0	0	0	0	0	0
ENSG00000075292	ZNF638	230.746	316.783	204.775	283.59	349.261	209.617	136.236	127.762	117.031
ENSG00000075303	SLC25A40	11.4192	14.9634	5.97884	7.6458	1.1123	9.31632	4.47239	30.0617	14.3038
ENSG00000075336	TIMM21	19.2944	12.0728	16.4418	9.03594	2.22459	23.2908	26.4903	13.152	28.4218
ENSG00000075340	ADD2	2.75635	5.10117	4.48413	0.695072	0	0	52.2926	26.304	9.65969
ENSG00000075388	FGF4	0.393764	5.95136	0	4.17043	8.34223	9.31632	7.22463	0	0.928817
ENSG00000075391	RASAL2	37.0138	85.5296	50.8201	29.8881	11.6791	0	109.402	52.608	50.7134
ENSG00000075399	VPS9D1	23.6258	8.50195	17.9365	36.1438	27.8074	0	95.6404	65.7601	21.7343
ENSG00000075407	ZNF37A	68.1212	81.6187	20.9259	84.1038	55.0587	74.5306	7.91269	18.7886	23.4062
ENSG00000075413	MARK3	174.044	231.933	83.7038	484.465	170.738	144.403	45.756	133.399	93.6247
ENSG00000075415	SLC25A3	172.075	170.889	109.114	130.674	105.112	79.1887	71.5583	135.278	136.908
ENSG00000075420	FNDC3B	19.6882	15.1335	46.336	59.7762	32.8128	0	0.34403	5.63658	32.5086
ENSG00000075426	FOSL2	23.2321	13.6031	10.463	44.4846	11.6791	4.65816	83.9434	15.0309	26.0069
ENSG00000075429	CACNG5	0	1.02023	0	0	0	0	0	0	0.185763
ENSG00000075461	CACNG4	0	0	1.49471	0	0	0	0	0	0
ENSG00000075539	FRYL	64.1835	34.1778	34.3783	62.5565	73.4116	51.2398	24.0821	35.6983	31.7655
ENSG00000075568	TMEM131	14.5693	112.396	32.8836	18.767	113.454	0	37.1553	77.0332	49.2273
ENSG00000075618	FSCN1	9.05657	49.9915	55.3043	105.651	170.181	163.036	24.4261	15.0309	43.2829
ENSG00000075624	ACTB	95.2909	312.192	47.8307	797.248	428.79	521.714	158.942	90.1852	165.887
ENSG00000075643	MOCOS	5.5127	4.93113	1.49471	2.08522	5.56148	0	4.81642	0	6.31595
ENSG00000075651	PLD1	12.2067	22.2751	19.4312	6.25565	6.11763	0	4.81642	13.152	33.2516
ENSG00000075673	ATP12A	7.87528	9.1821	1.49471	0	0	0	0.34403	0	2.78645
ENSG00000075702	WDR62	405.577	203.367	203.281	45.8748	12.7914	4.65816	367.424	257.404	241.492
ENSG00000075711	DLG1	189.401	138.922	130.04	125.808	280.855	116.454	133.484	110.853	92.6959
ENSG00000075785	RAB7A	57.0958	103.894	77.7249	193.925	88.4276	153.719	118.002	92.0641	107.928
ENSG00000075790	BCAP29	17.3256	11.3926	19.4312	20.8522	11.6791	13.9745	10.6649	7.51543	5.38714
ENSG00000075826	SEC31B	69.6962	67.8455	26.9048	91.0545	84.5346	51.2398	123.163	46.9715	44.5832
ENSG00000075856	SART3	38.5889	59.3436	47.8307	90.3594	150.16	41.9234	71.9023	16.9097	43.8401
ENSG00000075884	ARHGAP15	12.6004	4.93113	16.4418	1.39014	0	0	0	3.75772	19.6909
ENSG00000075886	TUBA3D	573.32	353.851	328.836	0.695072	0	0	700.445	488.503	416.853
ENSG00000075891	PAX2	0	14.6234	7.47355	0	0	0	5.84851	1.87886	4.27256
ENSG00000075914	EXOSC7	39.7702	42.5097	28.3995	41.0093	8.89838	13.9745	9.28881	15.0309	31.0225
ENSG00000075945	KIFAP3	87.0219	62.7444	128.545	67.422	78.9731	46.5816	59.1732	84.5486	96.0396
ENSG00000075975	MKRN2	158.687	60.8739	112.103	62.5565	6.11763	23.2908	105.273	221.705	233.319
ENSG00000076003	MCM6	9.45034	21.765	5.97884	2.08522	4.44919	9.31632	31.6508	5.63658	10.0312
ENSG00000076043	REXO2	107.891	85.6996	122.566	26.4128	23.9144	0	175.455	45.0926	71.1474
ENSG00000076053	RBM7	4.3314	15.9837	29.8942	0	6.67378	13.9745	15.8254	15.0309	22.6631
ENSG00000076067	RBMS2	5.90646	2.89066	8.96826	21.5472	7.78608	0	5.50448	1.87886	11.3316
ENSG00000076108	BAZ2A	163.806	254.038	285.49	497.672	511.657	670.775	99.7687	202.917	227.932
ENSG00000076201	PTPN23	19.2944	53.3922	31.3889	72.9826	68.4063	745.306	98.0486	52.608	45.3263
ENSG00000076242	MLH1	70.8775	90.8008	58.2937	45.1797	68.4063	55.8979	58.1411	75.1543	61.3019
ENSG00000076248	UNG	42.5265	66.8253	55.3043	59.7762	13.9037	0	44.3799	97.7007	77.2775
ENSG00000076258	FMO4	0.393764	4.59105	0	15.9867	0	0	0	3.75772	2.41492
ENSG00000076321	KLHL20	32.6824	30.2669	56.799	4.17043	46.1603	51.2398	60.5493	71.3966	48.8558
ENSG00000076344	RGS11	14.1755	0.170039	11.9577	3.47536	0	0	0	0	3.5295
ENSG00000076351	SLC46A1	3.54388	8.84203	7.47355	75.0678	3.33689	18.6326	0.68806	3.75772	3.71527
ENSG00000076356	PLXNA2	2.36258	1.53035	25.4101	11.1212	0	0	0	22.5463	9.84546
ENSG00000076382	SPAG5	143.33	75.1572	152.46	35.4487	57.2833	0	143.117	122.126	143.781
ENSG00000076513	ANKRD13A	214.601	134.161	141.997	18.0719	15.016	0	86.3516	131.52	146.939
ENSG00000076554	TPD52	1.96882	5.10117	2.98942	15.2916	5.56148	18.6326	0	0	10.0312
ENSG00000076555	ACACB	27.5635	22.1051	61.2831	41.0093	31.7005	0	53.3247	63.8812	46.6266
ENSG00000076604	TRAF4	10.6316	15.3035	17.9365	120.943	36.1497	18.6326	40.9396	56.3658	39.1961
ENSG00000076641	PAG1	17.3256	12.923	19.4312	121.638	23.9144	9.31632	9.97687	9.39429	12.6319
ENSG00000076650	GPATCH1	33.0762	20.9148	16.4418	5.56058	28.9197	46.5816	11.353	0	16.1614
ENSG00000076662	ICAM3	12.9942	1.87043	5.97884	0.695072	0	0	6.53657	1.87886	14.8611
ENSG00000076685	NT5C2	153.962	153.375	127.05	212.692	172.962	204.959	347.47	144.672	156.784
ENSG00000076706	MCAM	10.2379	17.8541	11.9577	35.4487	10.0107	0	12.0411	0	14.4895
ENSG00000076716	GPC4	15.3568	36.7284	5.97884	0.695072	48.9411	0	34.403	1.87886	12.4461
ENSG00000076770	MBNL3	69.6962	131.95	156.945	350.317	521.111	163.036	44.3799	43.2138	99.0119
ENSG00000076826	CAMSAP3	18.5069	29.7568	22.4207	98.7003	218.566	149.061	18.2336	37.5772	49.0415
ENSG00000076864	RAP1GAP	0	10.5424	2.98942	14.5965	0	0	20.2978	1.87886	4.45832
ENSG00000076924	XAB2	21.657	6.9716	25.4101	4.17043	4.44919	0	15.8254	11.2732	22.4774
ENSG00000076928	ARHGEF1	15.7506	23.1253	14.9471	0.695072	31.7005	27.949	19.2657	11.2732	26.7499
ENSG00000076944	STXBP2	52.3706	19.0444	100.146	25.7177	52.278	46.5816	46.7881	16.9097	54.6144
ENSG00000076984	MAP2K7	70.4838	168.849	47.8307	106.346	93.9891	88.5051	72.9344	48.8503	80.4355
ENSG00000077009	NMRK2	0	0	0	0	0	0	0	0	0.185763
ENSG00000077044	DGKD	116.948	139.602	56.799	59.7762	17.2406	13.9745	141.396	97.7007	58.5154
ENSG00000077063	CTTNBP2	9.8441	1.19027	2.98942	0	0	0	0.34403	0	0.55729
ENSG00000077080	ACTL6B	0	0	0	0	0	0	6.19254	0	1.85763
ENSG00000077092	RARB	0.393764	0	0	16.6817	0	0	0	0	0.55729
ENSG00000077097	TOP2B	52.7644	78.558	74.7355	69.5072	45.6042	74.5306	46.7881	69.5178	46.0693
ENSG00000077147	TM9SF3	83.478	161.027	68.7567	125.113	139.593	256.199	83.2553	114.61	125.019
ENSG00000077150	NFKB2	9.8441	36.8985	11.9577	77.153	28.3636	23.2908	4.47239	7.51543	14.8611
ENSG00000077152	UBE2T	8.26904	80.2584	23.9154	0	0	0	26.8344	22.5463	22.2916
ENSG00000077157	PPP1R12B	48.0392	105.254	28.3995	11.8162	68.4063	0	37.4993	60.1235	43.0971
ENSG00000077232	DNAJC10	557.964	439.721	186.839	18.0719	111.786	9.31632	523.27	308.133	200.996
ENSG00000077235	GTF3C1	70.09	89.2705	85.1985	61.1664	66.7378	51.2398	59.1732	148.43	73.1907
ENSG00000077238	IL4R	41.3452	40.8094	43.3466	291.235	130.139	79.1887	67.0859	50.7292	61.4877
ENSG00000077254	USP33	118.917	115.456	55.3043	86.8841	98.9944	190.985	246.326	122.126	78.3921
ENSG00000077264	PAK3	30.7136	15.9837	16.4418	166.122	226.909	27.949	11.009	18.7886	20.6197
ENSG00000077274	CAPN6	0	8.50195	0	0	0	0	0	0	1.48611
ENSG00000077279	DCX	0	15.8136	0	0.695072	0	0	0	0	4.27256
ENSG00000077312	SNRPA	77.9653	73.9669	56.799	20.1571	45.048	0	24.0821	63.8812	73.748
ENSG00000077327	SPAG6	518.587	251.148	294.458	2.78029	0.556148	0	203.322	390.803	283.661
ENSG00000077348	EXOSC5	2.36258	13.263	10.463	6.25565	0	18.6326	11.353	75.1543	32.1371
ENSG00000077380	DYNC1I2	63.0022	76.6876	100.146	67.422	92.3206	23.2908	23.05	78.9121	79.3209
ENSG00000077420	APBB1IP	0	0.850195	2.98942	0	0	0	0	0	2.41492
ENSG00000077454	LRCH4	9.05657	7.65175	4.48413	29.8881	25.0267	0	0	1.87886	2.22916
ENSG00000077458	FAM76B	48.8267	44.8903	101.64	6.25565	55.6148	18.6326	71.9023	41.3349	62.6022
ENSG00000077463	SIRT6	21.2633	15.9837	4.48413	117.467	61.1763	46.5816	17.5455	3.75772	16.5329
ENSG00000077498	TYR	0	0.170039	0	0	0	0	0	591.84	400.877
ENSG00000077514	POLD3	74.8152	54.0724	65.7672	2.08522	23.3582	0	172.359	15.0309	47.3696
ENSG00000077522	ACTN2	5.90646	12.0728	14.9471	127.198	48.9411	93.1632	34.059	3.75772	16.9045
ENSG00000077549	CAPZB	192.551	169.019	275.027	142.49	97.8821	93.1632	96.6725	201.038	207.126
ENSG00000077585	GPR137B	0	0.170039	0	0	4.44919	9.31632	0	11.2732	2.41492
ENSG00000077616	NAALAD2	34.2575	36.3883	41.8519	262.737	99.5506	256.199	56.0769	20.6674	46.6266
ENSG00000077684	JADE1	9.45034	29.2467	17.9365	111.907	109.561	79.1887	29.5866	20.6674	35.4808
ENSG00000077713	SLC25A43	0	3.57082	0	1.39014	2.78074	4.65816	0	0	5.75866
ENSG00000077721	UBE2A	20.082	10.3724	16.4418	47.2649	55.0587	0	1.03209	30.0617	18.7621
ENSG00000077782	FGFR1	30.7136	133.651	56.799	138.319	558.373	451.842	137.612	56.3658	79.5067
ENSG00000077800	FKBP6	107.891	161.707	64.2725	0	0	0	98.7367	184.128	53.3141
ENSG00000077935	SMC1B	248.859	440.911	236.164	0	1.1123	0	144.493	270.556	181.305
ENSG00000077942	FBLN1	55.9145	43.3599	13.4524	0	0	0	22.706	31.9406	40.4964
ENSG00000077943	ITGA8	0	7.14164	1.49471	113.297	6.11763	298.122	0	0	3.90103
ENSG00000077984	CST7	0	0	0	0	0	0	0	0	0
ENSG00000078018	MAP2	7.48152	42.5097	20.9259	11.1212	5.56148	60.5561	0.68806	1.87886	20.6197
ENSG00000078043	PIAS2	464.642	244.856	273.532	58.3861	161.283	32.6071	167.199	304.375	284.775
ENSG00000078053	AMPH	0	29.7568	17.9365	0	0	0	17.8896	1.87886	12.4461
ENSG00000078061	ARAF	15.3568	14.7934	10.463	29.8881	28.3636	158.377	11.009	15.0309	21.5485
ENSG00000078070	MCCC1	12.2067	5.10117	23.9154	29.193	24.4705	144.403	23.7381	13.152	15.4184
ENSG00000078081	LAMP3	27.1697	6.63152	31.3889	0	0	0	44.3799	41.3349	33.2516
ENSG00000078098	FAP	1.96882	6.9716	0	0	0	0	0	0	4.45832
ENSG00000078114	NEBL	48.8267	21.0848	58.2937	18.767	2.78074	13.9745	48.1642	43.2138	45.8835
ENSG00000078124	ACER3	70.8775	53.2222	43.3466	5.56058	61.7325	0	62.2695	31.9406	54.9859
ENSG00000078140	UBE2K	83.478	68.0156	103.135	24.3275	67.8501	88.5051	5.84851	82.6698	82.2932
ENSG00000078142	PIK3C3	66.1524	44.2101	49.3254	233.544	81.7538	121.112	59.8612	108.974	49.5988
ENSG00000078177	N4BP2	18.9007	32.4774	31.3889	4.86551	182.973	46.5816	12.3851	15.0309	25.4496
ENSG00000078237	TIGAR	8.66281	40.6393	8.96826	28.498	2.78074	83.8469	16.1694	26.304	16.5329
ENSG00000078246	TULP3	33.0762	77.1977	41.8519	4.86551	63.4009	0	69.1501	28.1829	29.1648
ENSG00000078269	SYNJ2	12.2067	31.9673	17.9365	2.78029	55.0587	0	7.22463	16.9097	13.7465
ENSG00000078295	ADCY2	71.6651	11.2226	19.4312	17.3768	28.3636	218.934	2.40821	11.2732	16.5329
ENSG00000078304	PPP2R5C	230.352	138.752	174.881	68.8122	63.4009	177.01	166.855	82.6698	196.909
ENSG00000078319	PMS2P1	12.2067	7.82179	7.47355	2.08522	2.22459	0	2.40821	0	2.97221
ENSG00000078328	RBFOX1	8.26904	3.74086	5.97884	0.695072	0.556148	0	23.3941	0	6.50172
ENSG00000078369	GNB1	102.772	136.881	136.019	131.369	212.449	153.719	56.0769	84.5486	125.576
ENSG00000078399	HOXA9	0.393764	0	0	0	0	0	0	0	1.30034
ENSG00000078401	EDN1	2.36258	5.78132	0	0	1.66845	0	3.09627	0	5.38714
ENSG00000078403	MLLT10	484.33	267.131	330.331	93.1397	50.0534	18.6326	368.112	272.435	197.466
ENSG00000078487	ZCWPW1	364.232	329.706	194.312	3.47536	12.2353	9.31632	374.305	276.192	221.616
ENSG00000078549	ADCYAP1R1	0	0	0	0	0	0	6.8806	0	3.34374
ENSG00000078579	FGF20	1.18129	0.680156	0	0	5.56148	0	0	0	0.928817
ENSG00000078589	P2RY10	0	0	0	0	0	0	0	0	0
ENSG00000078596	ITM2A	0	9.1821	4.48413	11.8162	0	0	0	9.39429	23.9635
ENSG00000078618	NRDC	58.6708	179.221	358.73	179.329	267.507	102.48	182.68	291.223	251.152
ENSG00000078668	VDAC3	129.942	102.193	70.2514	0.695072	76.7485	13.9745	246.326	137.157	103.656
ENSG00000078674	PCM1	1002.13	829.62	863.943	153.611	291.978	55.8979	480.61	809.788	586.455
ENSG00000078687	TNRC6C	293.748	165.278	162.923	9.03594	48.9411	4.65816	318.572	238.615	162.543
ENSG00000078699	CBFA2T2	102.772	85.5296	25.4101	180.719	1.66845	0	44.7239	86.4275	50.5276
ENSG00000078725	BRINP1	5.90646	5.27121	0	0	0	0	0.34403	0	2.60069
ENSG00000078747	ITCH	83.478	86.2098	122.566	76.458	80.6415	144.403	52.9806	125.884	94.182
ENSG00000078795	PKD2L2	24.0196	14.4533	16.4418	0	2.78074	0	25.1142	33.8195	25.6353
ENSG00000078804	TP53INP2	35.045	10.7125	71.7461	87.5791	31.7005	0	120.067	43.2138	74.6769
ENSG00000078808	SDF4	169.712	163.067	95.6615	36.1438	87.8715	18.6326	123.163	169.097	141.923
ENSG00000078814	MYH7B	79.1466	19.5545	35.873	27.1078	17.7968	9.31632	8.60075	24.4252	42.1683
ENSG00000078898	BPIFB2	0	0	0	0	0	0	0	0	0.185763
ENSG00000078900	TP73	0	0.850195	2.98942	2.08522	2.78074	18.6326	9.28881	0	2.60069
ENSG00000078902	TOLLIP	169.712	131.78	161.429	93.8348	286.973	55.8979	158.598	242.373	213.442
ENSG00000078967	UBE2D4	12.9942	33.4977	5.97884	1.39014	4.44919	0	0	0	8.35935
ENSG00000079101	CLUL1	8.26904	6.80156	0	2.78029	0	0	0	0	2.60069
ENSG00000079102	RUNX1T1	19.2944	45.4004	49.3254	203.656	234.695	135.087	44.0359	15.0309	36.4096
ENSG00000079112	CDH17	2.75635	3.0607	8.96826	0	0	0	23.3941	5.63658	1.48611
ENSG00000079134	THOC1	116.16	101.513	94.1667	9.73101	50.0534	79.1887	99.7687	97.7007	78.7636
ENSG00000079150	FKBP7	2.36258	9.35214	11.9577	0	5.56148	0	0	30.0617	17.6475
ENSG00000079156	OSBPL6	5.5127	3.74086	10.463	7.6458	1.1123	9.31632	0.34403	0	7.98782
ENSG00000079215	SLC1A3	0	1.70039	0	2.08522	5.00534	0	0	0	7.05901
ENSG00000079246	XRCC5	198.063	168.169	125.556	70.2023	40.0427	69.8724	143.461	110.853	139.322
ENSG00000079257	LXN	0	0	0	0	0	0	0	0	0.928817
ENSG00000079263	SP140	11.4192	29.0767	17.9365	0	0	0	22.0179	15.0309	8.35935
ENSG00000079277	MKNK1	54.3394	12.5829	41.8519	25.0226	66.1817	181.668	43.6918	20.6674	28.4218
ENSG00000079308	TNS1	0	77.3677	1.49471	39.6191	13.3476	0	0	7.51543	46.8124
ENSG00000079313	REXO1	165.381	153.035	122.566	309.307	252.491	139.745	175.799	253.646	235.548
ENSG00000079332	SAR1A	84.2655	80.9385	40.3572	18.0719	105.112	107.138	46.7881	48.8503	57.4009
ENSG00000079335	CDC14A	11.4192	24.8257	61.2831	4.86551	3.89304	9.31632	49.1963	67.6389	45.8835
ENSG00000079337	RAPGEF3	0	13.4331	4.48413	5.56058	52.278	27.949	0.34403	1.87886	12.2604
ENSG00000079385	CEACAM1	40.5577	5.61129	2.98942	14.5965	1.66845	41.9234	57.109	90.1852	10.4027
ENSG00000079387	SENP1	374.076	368.304	292.963	21.5472	6.11763	13.9745	196.441	236.736	204.897
ENSG00000079393	DUSP13	25.5947	61.044	70.2514	0	0	0	23.05	52.608	56.8436
ENSG00000079432	CIC	154.749	118.177	98.6509	66.727	83.4223	65.2143	259.055	172.855	150.654
ENSG00000079435	LIPE	74.8152	55.7728	97.1562	4.86551	3.89304	93.1632	63.3015	135.278	137.093
ENSG00000079459	FDFT1	202.001	172.76	144.987	172.378	215.786	69.8724	158.598	283.708	222.359
ENSG00000079462	PAFAH1B3	5.90646	29.9269	1.49471	0	7.78608	65.2143	15.4814	7.51543	15.7899
ENSG00000079482	OPHN1	0	10.2023	0	1.39014	0	0	0	0	2.97221
ENSG00000079557	AFM	0	0	0	0	0	0	0	0	0
ENSG00000079616	KIF22	29.5323	62.4043	83.7038	48.6551	17.7968	18.6326	10.3209	37.5772	51.828
ENSG00000079689	SCGN	0	0	0	0	0	0	0	0	0
ENSG00000079691	CARMIL1	17.3256	49.4813	41.8519	149.441	279.743	521.714	74.6545	18.7886	29.7221
ENSG00000079739	PGM1	9.8441	17.1739	11.9577	1.39014	20.0213	18.6326	24.7702	20.6674	28.7933
ENSG00000079785	DDX1	165.775	140.452	77.7249	75.7629	86.7592	93.1632	92.2001	26.304	66.5033
ENSG00000079805	DNM2	48.8267	110.355	133.029	177.939	205.219	55.8979	211.923	43.2138	118.517
ENSG00000079819	EPB41L2	98.8348	95.902	106.124	143.88	138.481	200.301	112.154	92.0641	113.873
ENSG00000079841	RIMS1	134.274	111.886	65.7672	1.39014	3.33689	0	41.9717	71.3966	86.1942
ENSG00000079931	MOXD1	6.69399	1.36031	7.47355	0	0	0	0	3.75772	9.28817
ENSG00000079950	STX7	42.1328	24.4856	13.4524	1.39014	3.33689	0	62.6135	5.63658	22.4774
ENSG00000079974	RABL2B	85.8406	101.173	55.3043	0.695072	1.1123	0	125.571	71.3966	81.7359
ENSG00000079999	KEAP1	9.8441	47.951	20.9259	14.5965	18.909	37.2653	30.9627	35.6983	28.7933
ENSG00000080007	DDX43	82.2967	46.5907	29.8942	4.17043	0.556148	0	9.28881	127.762	34.3662
ENSG00000080031	PTPRH	0	3.0607	0	0	7.78608	4.65816	0	0	2.22916
ENSG00000080166	DCT	5.5127	12.4128	5.97884	0	0	0	4.47239	16.9097	3.15798
ENSG00000080189	SLC35C2	34.2575	42.3397	34.3783	43.0945	59.5079	46.5816	27.1784	24.4252	48.8558
ENSG00000080200	CRYBG3	290.992	115.116	118.082	90.3594	122.909	97.8214	135.204	116.489	111.644
ENSG00000080224	EPHA6	51.1893	19.5545	64.2725	0	0	9.31632	17.2015	65.7601	53.1283
ENSG00000080293	SCTR	0	0.510117	0	0	0.556148	4.65816	0	0	5.75866
ENSG00000080298	RFX3	39.7702	62.4043	53.8096	0.695072	13.9037	37.2653	8.25672	184.128	56.8436
ENSG00000080345	RIF1	143.724	341.098	198.796	237.02	268.62	218.934	221.211	204.796	194.494
ENSG00000080371	RAB21	66.5461	101.853	95.6615	107.041	62.8448	65.2143	107.681	118.368	96.9685
ENSG00000080493	SLC4A4	2.75635	3.40078	13.4524	0	0	0	0	3.75772	15.6041
ENSG00000080503	SMARCA2	231.139	188.913	273.532	292.625	288.085	386.627	112.154	202.917	211.584
ENSG00000080511	RDH8	0	0	1.49471	0	0	0	0	0	2.0434
ENSG00000080546	SESN1	26.776	44.2101	77.7249	114.687	119.016	302.78	38.8754	54.4869	68.1751
ENSG00000080561	MID2	0	0	0	1.39014	0	0	0.34403	0	0.185763
ENSG00000080572	PIH1D3	4.3314	1.02023	23.9154	0	0	0	29.5866	3.75772	21.7343
ENSG00000080573	COL5A3	5.90646	6.29144	8.96826	45.1797	8.34223	0	9.28881	0	14.4895
ENSG00000080603	SRCAP	12.9942	26.356	1.49471	4.86551	7.22993	23.2908	0.34403	15.0309	7.05901
ENSG00000080608	PUM3	63.7898	95.3919	77.7249	198.791	138.481	153.719	199.882	84.5486	65.5745
ENSG00000080618	CPB2	0	0	0	0	0	0	0	0	0
ENSG00000080644	CHRNA3	1.96882	7.14164	0	0	0	0	0	11.2732	1.30034
ENSG00000080709	KCNN2	3.93764	2.04047	0	0	1.1123	0	3.4403	0	2.22916
ENSG00000080802	CNOT4	86.2343	52.0319	64.2725	104.261	171.294	200.301	109.402	35.6983	48.67
ENSG00000080815	PSEN1	81.9029	65.295	44.8413	31.2783	31.7005	97.8214	34.059	58.2446	71.3331
ENSG00000080819	CPOX	0	8.67199	2.98942	17.3768	3.89304	0	0	0	4.82985
ENSG00000080822	CLDND1	94.8971	97.2623	106.124	155.696	42.8234	37.2653	93.5762	86.4275	63.9026
ENSG00000080823	MOK	126.792	123.958	121.072	143.185	66.1817	79.1887	76.3747	189.765	134.307
ENSG00000080824	HSP90AA1	2186.18	2131.61	1451.36	651.978	294.203	796.546	1428.07	1852.55	1645.31
ENSG00000080839	RBL1	21.657	30.437	14.9471	31.9733	5.00534	4.65816	22.0179	9.39429	15.2326
ENSG00000080845	DLGAP4	48.0392	44.5502	62.7778	112.602	286.973	74.5306	41.9717	67.6389	85.2654
ENSG00000080854	IGSF9B	21.2633	51.0117	11.9577	9.73101	14.4599	88.5051	0	20.6674	17.276
ENSG00000080910	CFHR2	0	0	0	0	0	0	0	0	0
ENSG00000080947	CROCCP3	1.96882	1.70039	0	2.08522	10.0107	9.31632	0	0	2.0434
ENSG00000080986	NDC80	36.6201	53.9024	31.3889	0	0	0	10.6649	84.5486	35.295
ENSG00000081014	AP4E1	34.2575	35.8782	4.48413	16.6817	11.123	4.65816	7.91269	7.51543	18.2048
ENSG00000081019	RSBN1	66.5461	77.1977	47.8307	13.2064	60.6202	0	58.4851	135.278	54.0571
ENSG00000081026	MAGI3	64.1835	29.0767	31.3889	6.95072	0.556148	0	6.8806	24.4252	34.3662
ENSG00000081041	CXCL2	4.3314	1.87043	0	0	0	0	0	0	0.371527
ENSG00000081051	AFP	0	0	0	0	0	0	0	0	0
ENSG00000081052	COL4A4	0	2.89066	7.47355	2.08522	0	0	0	0	5.94443
ENSG00000081059	TCF7	22.4446	14.4533	7.47355	14.5965	10.0107	18.6326	33.715	13.152	15.2326
ENSG00000081087	OSTM1	60.2459	46.7607	37.3678	29.8881	35.0374	27.949	25.1142	58.2446	26.7499
ENSG00000081138	CDH7	0	7.65175	17.9365	0	0	0	4.12836	1.87886	4.82985
ENSG00000081148	IMPG2	0	0	1.49471	0	0	0	0	0	0.743053
ENSG00000081154	PCNP	103.166	86.7199	58.2937	81.3235	70.6309	172.352	78.4389	43.2138	98.6403
ENSG00000081177	EXD2	82.6904	36.3883	31.3889	18.0719	5.00534	9.31632	29.2426	33.8195	46.9981
ENSG00000081181	ARG2	9.05657	3.0607	0	0	0	0	0	0	3.71527
ENSG00000081189	MEF2C	0	46.4206	29.8942	11.1212	46.7165	27.949	2.06418	26.304	37.1527
ENSG00000081237	PTPRC	3.15011	16.3237	11.9577	5.56058	10.5668	0	0.34403	0	16.1614
ENSG00000081248	CACNA1S	0	0	0	0	0	0	0.68806	0	1.48611
ENSG00000081277	PKP1	0	0.340078	0	0	0	0	0	0	0
ENSG00000081307	UBA5	51.5831	59.8537	50.8201	61.8614	11.6791	0	141.396	50.7292	54.2429
ENSG00000081320	STK17B	51.1893	23.8055	22.4207	0.695072	0	0	18.9217	35.6983	15.7899
ENSG00000081377	CDC14B	8.26904	26.016	29.8942	5.56058	22.2459	55.8979	51.9486	3.75772	26.7499
ENSG00000081386	ZNF510	5.11893	7.14164	4.48413	2.08522	2.22459	0	0	22.5463	6.87324
ENSG00000081479	LRP2	5.90646	0.680156	0	0	0	9.31632	0	0	2.0434
ENSG00000081665	ZNF506	11.8129	17.8541	13.4524	58.3861	40.5988	37.2653	5.16045	9.39429	27.1214
ENSG00000081692	JMJD4	137.817	54.0724	37.3678	0	21.6898	0	61.5814	71.3966	50.8992
ENSG00000081721	DUSP12	3.54388	3.74086	4.48413	0	13.3476	0	38.5314	24.4252	12.0746
ENSG00000081760	AACS	148.843	58.1533	25.4101	47.2649	17.2406	0	143.805	88.3064	70.4043
ENSG00000081791	DELE1	53.9457	24.4856	40.3572	49.3501	55.0587	4.65816	19.9537	13.152	36.2238
ENSG00000081800	SLC13A1	0	0	0	0	0	0	0	0	0.185763
ENSG00000081803	CADPS2	0	3.0607	1.49471	0	0	0	113.874	0	6.87324
ENSG00000081818	PCDHB4	0.393764	0	4.48413	0	0	0	0	1.87886	2.78645
ENSG00000081842	PCDHA6	0	0	0	27.1078	0	0	0	0	0
ENSG00000081853	PCDHGA2	0	2.04047	1.49471	77.8481	74.5239	0	0	0	2.41492
ENSG00000081870	HSPB11	31.5011	47.2708	38.8625	18.0719	0.556148	9.31632	70.1822	52.608	25.2638
ENSG00000081913	PHLPP1	9.8441	22.6152	38.8625	20.8522	7.22993	0	19.9537	41.3349	31.9513
ENSG00000081923	ATP8B1	0	1.02023	7.47355	3.47536	1.66845	4.65816	4.47239	0	4.64408
ENSG00000081985	IL12RB2	4.72517	0.170039	4.48413	0	0	0	0	1.87886	5.5729
ENSG00000082014	SMARCD3	27.5635	41.8296	34.3783	226.594	146.267	302.78	30.9627	24.4252	139.508
ENSG00000082068	WDR70	124.429	88.5903	50.8201	32.6684	57.2833	46.5816	144.149	84.5486	78.7636
ENSG00000082074	FYB1	22.4446	34.858	29.8942	39.6191	0	4.65816	6.19254	11.2732	24.335
ENSG00000082126	MPP4	0	0	8.96826	0	0	0	0	0	1.85763
ENSG00000082146	STRADB	39.3764	27.8864	14.9471	0	2.78074	97.8214	25.8023	28.1829	18.7621
ENSG00000082153	BZW1	42.5265	18.1942	53.8096	28.498	27.2513	9.31632	73.9665	124.005	36.9669
ENSG00000082175	PGR	11.4192	17.1739	11.9577	0	1.1123	23.2908	14.4493	46.9715	21.177
ENSG00000082196	C1QTNF3	76.3902	49.9915	62.7778	4.86551	0	0	105.617	155.945	69.847
ENSG00000082212	ME2	36.2263	28.0564	47.8307	204.351	109.561	55.8979	26.8344	50.7292	24.1492
ENSG00000082213	C5orf22	3.54388	19.3844	5.97884	30.5832	0	0	10.6649	11.2732	10.4027
ENSG00000082258	CCNT2	94.5034	119.027	52.3149	52.8255	82.8661	69.8724	79.471	73.2755	48.2985
ENSG00000082269	FAM135A	92.9283	105.764	80.7144	153.611	51.1657	51.2398	83.5993	108.974	61.8592
ENSG00000082293	COL19A1	18.1131	1.53035	5.97884	0	0	0	0	1.87886	3.15798
ENSG00000082397	EPB41L3	57.8833	55.9428	94.1667	75.0678	72.8554	111.796	93.2322	135.278	87.8661
ENSG00000082438	COBLL1	0	1.87043	1.49471	0	0	0	0	1.87886	7.80206
ENSG00000082458	DLG3	7.08775	0.850195	0	0	0	0	0.68806	0	5.75866
ENSG00000082482	KCNK2	0	0	0	0	0	0	0	0	0.55729
ENSG00000082497	SERTAD4	0	5.44125	0	0.695072	1.1123	0	4.81642	0	2.60069
ENSG00000082512	TRAF5	7.08775	10.8825	23.9154	2.08522	38.3742	55.8979	27.8664	37.5772	31.2082
ENSG00000082515	MRPL22	51.5831	30.437	43.3466	21.5472	54.5026	0	1.72015	78.9121	43.4686
ENSG00000082516	GEMIN5	3.15011	36.8985	4.48413	6.25565	35.5935	9.31632	6.53657	39.456	10.217
ENSG00000082556	OPRK1	0	0	0	0	0	0	0	0	2.22916
ENSG00000082641	NFE2L1	74.8152	92.1611	58.2937	76.458	92.8768	27.949	199.193	20.6674	64.2741
ENSG00000082684	SEMA5B	0	0	0	0	0	0	0	0	2.22916
ENSG00000082701	GSK3B	75.2089	91.481	85.1985	54.2156	72.2993	32.6071	65.3657	54.4869	85.0796
ENSG00000082781	ITGB5	5.11893	35.7082	16.4418	7.6458	36.7058	158.377	11.009	0	30.8367
ENSG00000082805	ERC1	37.8013	155.926	104.63	95.92	117.903	186.326	33.3709	22.5463	43.4686
ENSG00000082898	XPO1	74.4214	147.424	91.1773	185.584	265.283	526.372	101.489	58.2446	81.9216
ENSG00000082929	LINC01587	5.11893	0.340078	0	0	0	0	0	0	0.55729
ENSG00000082996	RNF13	2.36258	25.8459	4.48413	35.4487	11.6791	0	54.3568	1.87886	13.9322
ENSG00000083067	TRPM3	7.87528	54.5825	43.3466	129.283	168.513	177.01	26.4903	11.2732	20.8055
ENSG00000083093	PALB2	49.6143	28.9066	23.9154	88.9693	52.278	93.1632	45.756	33.8195	16.7187
ENSG00000083097	DOP1A	81.5092	57.9833	40.3572	162.647	54.5026	46.5816	76.0307	88.3064	51.4564
ENSG00000083099	LYRM2	42.9203	88.2502	40.3572	125.808	88.4276	37.2653	40.9396	33.8195	33.2516
ENSG00000083123	BCKDHB	10.2379	17.0039	22.4207	109.126	39.4865	23.2908	39.2194	86.4275	28.6076
ENSG00000083168	KAT6A	71.2713	103.044	80.7144	123.723	51.7218	79.1887	16.8575	82.6698	51.4564
ENSG00000083223	TUT7	54.3394	85.6996	89.6826	37.5339	274.181	41.9234	72.9344	56.3658	55.5432
ENSG00000083290	ULK2	217.752	153.715	131.534	18.0719	6.11763	9.31632	212.955	202.917	102.913
ENSG00000083307	GRHL2	0	1.70039	0	0	0	0	0	0	0.743053
ENSG00000083312	TNPO1	142.149	145.893	76.2302	77.8481	124.577	125.77	140.364	155.945	126.319
ENSG00000083444	PLOD1	9.8441	11.7327	7.47355	14.5965	29.4759	0	0	1.87886	18.9479
ENSG00000083454	P2RX5	3.15011	29.4167	0	0.695072	0	0	0	5.63658	1.48611
ENSG00000083457	ITGAE	92.9283	29.7568	44.8413	2.78029	16.6845	0	34.403	18.7886	39.7534
ENSG00000083520	DIS3	45.6766	107.975	77.7249	55.6058	34.4812	18.6326	63.9896	69.5178	85.2654
ENSG00000083535	PIBF1	69.3025	77.8778	32.8836	20.1571	23.9144	32.6071	23.05	33.8195	25.6353
ENSG00000083544	TDRD3	35.8325	52.7121	47.8307	30.5832	62.8448	9.31632	18.9217	11.2732	36.9669
ENSG00000083622	AC000061.1	0	0.510117	0	0	0	0	0	0	0.185763
ENSG00000083635	NUFIP1	13.7817	15.6436	1.49471	1.39014	3.89304	4.65816	16.1694	37.5772	5.75866
ENSG00000083642	PDS5B	118.523	153.715	71.7461	98.0052	127.914	18.6326	82.5672	127.762	92.1386
ENSG00000083720	OXCT1	26.776	24.9957	10.463	0.695072	0	0	70.5262	26.304	22.2916
ENSG00000083750	RRAGB	15.3568	26.8662	10.463	17.3768	1.1123	0	7.91269	0	6.87324
ENSG00000083782	EPYC	0	0	0	0	2.22459	0	0.34403	0	0
ENSG00000083799	CYLD	134.274	99.6428	82.2091	8.34087	30.032	69.8724	71.5583	77.0332	85.4511
ENSG00000083807	SLC27A5	40.1639	15.6436	52.3149	19.462	2.22459	0	39.5635	28.1829	47.9269
ENSG00000083812	ZNF324	18.1131	16.6638	10.463	22.9374	19.4652	4.65816	29.9306	18.7886	12.4461
ENSG00000083814	ZNF671	22.4446	15.8136	13.4524	112.602	0	4.65816	6.19254	35.6983	7.80206
ENSG00000083817	ZNF416	0	2.04047	1.49471	20.1571	4.44919	46.5816	0	0	8.91664
ENSG00000083828	ZNF586	0	4.25097	1.49471	25.0226	0.556148	102.48	0	9.39429	4.45832
ENSG00000083838	ZNF446	20.4757	32.4774	2.98942	2.78029	18.909	0	67.7739	18.7886	20.434
ENSG00000083844	ZNF264	59.4584	55.0926	26.9048	13.2064	20.0213	0	101.489	95.8218	52.9425
ENSG00000083845	RPS5	127.58	172.42	149.471	134.844	56.171	125.77	151.029	131.52	146.381
ENSG00000083857	FAT1	9.05657	65.9751	11.9577	110.517	121.797	41.9234	38.8754	7.51543	29.3506
ENSG00000083896	YTHDC1	223.658	211.869	170.397	262.737	175.187	158.377	190.937	107.095	142.666
ENSG00000083937	CHMP2B	12.2067	98.1125	25.4101	32.6684	43.3796	13.9745	31.3067	30.0617	43.0971
ENSG00000084070	SMAP2	37.8013	31.2872	40.3572	1.39014	0	46.5816	22.706	9.39429	37.8957
ENSG00000084072	PPIE	96.866	60.0238	46.336	141.795	123.465	23.2908	73.2784	80.7909	56.8436
ENSG00000084073	ZMPSTE24	3.54388	15.1335	17.9365	18.767	18.3529	13.9745	21.3299	15.0309	21.7343
ENSG00000084090	STARD7	37.0138	64.6148	13.4524	51.4354	33.9251	79.1887	25.8023	65.7601	40.6822
ENSG00000084092	NOA1	17.7194	14.7934	5.97884	0	5.00534	9.31632	8.60075	50.7292	9.84546
ENSG00000084093	REST	191.369	196.735	192.818	177.939	115.679	121.112	96.3284	112.732	117.774
ENSG00000084110	HAL	5.90646	1.87043	2.98942	0	0	0	0	3.75772	0.743053
ENSG00000084112	SSH1	6.69399	38.2588	19.4312	61.8614	67.8501	237.566	0	50.7292	21.5485
ENSG00000084207	GSTP1	4.3314	56.9631	4.48413	129.979	34.4812	46.5816	25.1142	20.6674	109.786
ENSG00000084234	APLP2	113.01	197.245	74.7355	37.5339	13.9037	18.6326	124.883	107.095	139.694
ENSG00000084444	FAM234B	9.45034	6.9716	19.4312	30.5832	3.89304	13.9745	18.5776	7.51543	11.7031
ENSG00000084453	SLCO1A2	0	1.02023	0	175.853	23.3582	0	0	0	3.34374
ENSG00000084463	WBP11	163.806	148.784	56.799	63.2516	45.6042	0	55.3889	75.1543	104.027
ENSG00000084623	EIF3I	115.373	72.2666	67.262	36.1438	118.46	65.2143	24.0821	105.216	102.913
ENSG00000084628	NKAIN1	0	0.170039	0	0	0	0	1.03209	0	1.11458
ENSG00000084636	COL16A1	209.482	213.739	59.7884	23.6325	127.914	60.5561	241.853	150.309	115.916
ENSG00000084652	TXLNA	81.9029	78.558	70.2514	80.6284	53.3903	23.2908	133.14	60.1235	65.5745
ENSG00000084674	APOB	0	0	0	0	1.1123	4.65816	19.9537	0	11.8889
ENSG00000084676	NCOA1	140.968	81.2786	125.556	56.9959	58.3956	46.5816	35.4351	80.7909	90.4667
ENSG00000084693	AGBL5	1044.26	464.206	463.36	13.9014	3.89304	4.65816	672.923	715.845	761.815
ENSG00000084710	EFR3B	14.5693	5.27121	5.97884	0	0	0	33.715	31.9406	13.5607
ENSG00000084731	KIF3C	2.75635	3.0607	8.96826	18.0719	1.66845	0	8.60075	0	9.47393
ENSG00000084733	RAB10	20.4757	51.0117	40.3572	91.7496	181.861	13.9745	232.564	13.152	31.5798
ENSG00000084734	GCKR	4.3314	1.19027	11.9577	0	0	130.429	18.5776	0	10.5885
ENSG00000084754	HADHA	181.131	167.318	101.64	92.4446	87.3153	204.959	202.634	110.853	186.506
ENSG00000084764	MAPRE3	53.9457	55.4327	92.672	0	15.016	0	49.1963	97.7007	79.8782
ENSG00000084774	CAD	17.7194	73.7969	34.3783	90.3594	60.6202	163.036	107.681	33.8195	28.6076
ENSG00000085063	CD59	32.2887	59.0035	52.3149	248.141	166.288	37.2653	21.3299	50.7292	128.362
ENSG00000085117	CD82	15.3568	15.1335	1.49471	2.08522	1.1123	0	50.9165	33.8195	11.5173
ENSG00000085185	BCORL1	17.3256	55.7728	22.4207	27.1078	60.064	41.9234	39.2194	101.458	50.5276
ENSG00000085224	ATRX	47.6454	185.342	112.103	377.424	437.133	321.413	82.5672	75.1543	100.869
ENSG00000085231	AK6	25.2009	36.5584	64.2725	7.6458	10.0107	111.796	44.3799	0	30.0937
ENSG00000085265	FCN1	3.93764	0.850195	1.49471	0	40.0427	13.9745	0	0	1.11458
ENSG00000085274	MYNN	53.5519	24.4856	35.873	6.95072	18.3529	13.9745	48.1642	16.9097	28.9791
ENSG00000085276	MECOM	7.08775	4.42101	10.463	0	1.66845	0	6.53657	16.9097	10.7743
ENSG00000085365	SCAMP1	16.9319	60.3638	26.9048	75.7629	82.8661	46.5816	0.68806	13.152	25.6353
ENSG00000085377	PREP	15.3568	17.1739	19.4312	54.2156	117.903	37.2653	19.6097	16.9097	36.9669
ENSG00000085382	HACE1	38.5889	37.7487	31.3889	0	6.67378	4.65816	55.7329	69.5178	30.4652
ENSG00000085415	SEH1L	16.1443	49.6514	20.9259	6.25565	22.2459	23.2908	4.81642	43.2138	21.9201
ENSG00000085433	WDR47	66.5461	63.4245	56.799	10.4261	12.7914	9.31632	103.209	58.2446	66.8748
ENSG00000085449	WDFY1	22.4446	57.9833	13.4524	10.4261	26.6951	13.9745	17.2015	50.7292	22.1058
ENSG00000085465	OVGP1	40.5577	53.3922	16.4418	0	0	0	37.8433	58.2446	20.434
ENSG00000085491	SLC25A24	25.5947	31.4572	7.47355	3.47536	6.67378	41.9234	48.5083	9.39429	10.0312
ENSG00000085511	MAP3K4	34.2575	69.5459	49.3254	38.9241	42.2673	172.352	53.3247	45.0926	43.0971
ENSG00000085514	PILRA	12.2067	25.8459	11.9577	14.5965	13.9037	0	48.8523	7.51543	10.4027
ENSG00000085552	IGSF9	6.30022	10.5424	32.8836	0	0	0	48.8523	28.1829	33.8089
ENSG00000085563	ABCB1	2.75635	2.72062	5.97884	0	3.89304	9.31632	34.059	1.87886	5.38714
ENSG00000085644	ZNF213	59.4584	32.9876	61.2831	2.08522	0.556148	0	40.5956	144.672	92.1386
ENSG00000085662	AKR1B1	4.72517	34.5179	5.97884	71.5925	16.6845	18.6326	8.94478	37.5772	33.6232
ENSG00000085719	CPNE3	0.787528	56.9631	13.4524	184.889	85.6469	0	5.16045	7.51543	16.3472
ENSG00000085721	RRN3	25.5947	56.4529	23.9154	115.382	27.8074	32.6071	30.6187	37.5772	31.7655
ENSG00000085733	CTTN	62.6085	148.274	86.6932	278.029	98.4383	447.183	141.052	107.095	82.4789
ENSG00000085741	WNT11	0	1.02023	0	0	0.556148	0	0	0	0.185763
ENSG00000085760	MTIF2	26.3822	44.8903	16.4418	54.9107	61.7325	18.6326	40.5956	22.5463	36.9669
ENSG00000085788	DDHD2	17.3256	66.3152	8.96826	13.2064	28.9197	4.65816	3.4403	11.2732	12.0746
ENSG00000085831	TTC39A	32.6824	44.3802	130.04	2.78029	7.22993	0	47.4762	105.216	127.991
ENSG00000085832	EPS15	198.457	203.707	134.524	195.315	57.8394	46.5816	275.224	231.1	160.314
ENSG00000085840	ORC1	12.9942	11.5626	11.9577	0	0	0	7.22463	16.9097	7.05901
ENSG00000085871	MGST2	9.8441	19.7245	7.47355	86.189	170.738	4.65816	6.53657	0	23.9635
ENSG00000085872	CHERP	53.5519	60.0238	53.8096	11.1212	17.7968	0	115.938	124.005	47.5554
ENSG00000085978	ATG16L1	24.8071	20.2346	16.4418	0	10.5668	32.6071	31.6508	43.2138	24.335
ENSG00000085982	USP40	85.4468	97.7724	47.8307	25.0226	68.4063	125.77	43.3478	48.8503	67.0606
ENSG00000085998	POMGNT1	72.0588	37.0685	62.7778	79.9333	130.695	41.9234	44.3799	45.0926	70.2185
ENSG00000085999	RAD54L	20.4757	24.1455	2.98942	16.6817	17.2406	46.5816	37.8433	5.63658	23.4062
ENSG00000086015	MAST2	162.231	114.606	155.45	19.462	57.2833	0	66.0538	116.489	157.342
ENSG00000086061	DNAJA1	252.403	248.257	156.945	75.0678	68.4063	4.65816	174.423	133.399	169.416
ENSG00000086062	B4GALT1	10.6316	126.169	73.2408	255.787	223.572	400.602	208.826	50.7292	128.92
ENSG00000086065	CHMP5	23.6258	40.8094	19.4312	14.5965	74.5239	0	41.9717	73.2755	28.7933
ENSG00000086102	NFX1	49.6143	82.979	64.2725	66.727	67.294	102.48	87.3837	110.853	53.4998
ENSG00000086159	AQP6	6.30022	0	2.98942	0	0	0	19.6097	3.75772	3.5295
ENSG00000086189	DIMT1	12.9942	12.0728	17.9365	10.4261	5.00534	4.65816	6.19254	15.0309	10.0312
ENSG00000086200	IPO11	83.8717	81.7887	34.3783	31.2783	47.2726	88.5051	230.156	54.4869	74.8626
ENSG00000086205	FOLH1	0	0	0	0	0	0	7.22463	0	0.743053
ENSG00000086232	EIF2AK1	31.5011	74.8171	31.3889	142.49	87.8715	46.5816	135.204	78.9121	49.413
ENSG00000086288	NME8	44.4953	37.7487	20.9259	0	0	0	68.806	30.0617	35.6666
ENSG00000086289	EPDR1	5.90646	20.9148	5.97884	41.7043	30.032	55.8979	19.2657	0	23.0347
ENSG00000086300	SNX10	0	18.7043	0	0	0	0	0	1.87886	8.73088
ENSG00000086475	SEPHS1	12.2067	37.2385	11.9577	0	9.45452	4.65816	1.37612	22.5463	18.019
ENSG00000086504	MRPL28	218.145	80.0884	115.093	17.3768	16.1283	79.1887	164.102	92.0641	150.283
ENSG00000086506	HBQ1	3.54388	3.57082	4.48413	0	0	0	0	0	0.371527
ENSG00000086544	ITPKC	5.90646	11.2226	8.96826	19.462	14.4599	4.65816	19.2657	9.39429	6.68748
ENSG00000086548	CEACAM6	2.75635	5.10117	5.97884	226.594	0	4.65816	0.34403	3.75772	1.48611
ENSG00000086570	FAT2	24.8071	4.08094	25.4101	0	0	0	0	39.456	39.3818
ENSG00000086589	RBM22	34.6512	86.8899	43.3466	86.8841	63.4009	27.949	1.03209	22.5463	29.5364
ENSG00000086598	TMED2	68.9087	75.4973	62.7778	280.809	78.4169	312.097	150.685	120.247	114.244
ENSG00000086619	ERO1B	182.707	94.5417	71.7461	44.4846	52.278	0	109.402	101.458	84.1508
ENSG00000086666	ZFAND6	221.689	168.849	67.262	389.241	153.497	321.413	175.111	82.6698	130.777
ENSG00000086696	HSD17B2	0	1.36031	4.48413	0	0	0	5.16045	15.0309	2.0434
ENSG00000086712	TXLNG	5.90646	26.186	16.4418	6.25565	62.8448	46.5816	6.19254	5.63658	13.9322
ENSG00000086717	PPEF1	29.1385	18.0241	38.8625	0	1.1123	13.9745	35.4351	30.0617	43.0971
ENSG00000086730	LAT2	13.388	2.72062	2.98942	1.39014	0	0	3.78433	0	5.20137
ENSG00000086758	HUWE1	83.478	161.197	197.302	269.688	324.791	246.883	131.075	92.0641	167.93
ENSG00000086827	ZW10	66.5461	22.1051	20.9259	1.39014	13.9037	51.2398	22.362	69.5178	36.2238
ENSG00000086848	ALG9	13.7817	6.80156	4.48413	11.1212	3.89304	0	0	20.6674	7.6163
ENSG00000086967	MYBPC2	0	2.72062	4.48413	0	0.556148	0	0	0	1.11458
ENSG00000086991	NOX4	17.3256	1.36031	0	11.1212	0	0	0	0	1.30034
ENSG00000087008	ACOX3	7.48152	9.52218	7.47355	0.695072	24.4705	0	0	0	11.3316
ENSG00000087053	MTMR2	102.379	43.3599	61.2831	16.6817	18.909	4.65816	47.4762	56.3658	63.5311
ENSG00000087074	PPP1R15A	28.7448	51.6918	37.3678	232.849	86.7592	65.2143	12.7291	20.6674	31.9513
ENSG00000087076	HSD17B14	0	6.29144	0	0	0.556148	0	0	0	4.64408
ENSG00000087077	TRIP6	16.9319	48.9712	17.9365	194.62	128.47	41.9234	12.0411	16.9097	26.1926
ENSG00000087085	ACHE	9.8441	5.78132	1.49471	0	0	0	6.8806	9.39429	2.22916
ENSG00000087086	FTL	65.7586	106.104	43.3466	25.7177	73.4116	13.9745	88.7598	58.2446	376.728
ENSG00000087087	SRRT	268.547	368.815	291.468	220.338	140.149	177.01	244.949	242.373	237.777
ENSG00000087088	BAX	32.6824	27.2062	13.4524	36.1438	17.7968	18.6326	16.5134	16.9097	43.4686
ENSG00000087095	NLK	57.0958	49.9915	52.3149	163.342	52.278	79.1887	74.6545	71.3966	95.2966
ENSG00000087111	PIGS	46.8579	78.558	58.2937	32.6684	22.8021	9.31632	38.5314	77.0332	72.4477
ENSG00000087116	ADAMTS2	1.96882	10.8825	16.4418	0	5.00534	0	7.56866	0	6.68748
ENSG00000087128	TMPRSS11E	0.393764	0	2.98942	0	0	0	0	5.63658	2.41492
ENSG00000087152	ATXN7L3	55.127	87.5701	82.2091	25.7177	15.5722	88.5051	176.143	65.7601	89.5379
ENSG00000087157	PGS1	33.0762	12.0728	5.97884	4.86551	16.6845	0	9.97687	3.75772	13.375
ENSG00000087191	PSMC5	105.529	131.78	182.355	59.0812	15.5722	46.5816	207.106	77.0332	154.927
ENSG00000087206	UIMC1	199.245	167.998	159.934	100.09	72.8554	41.9234	65.7098	159.703	90.281
ENSG00000087237	CETP	5.5127	0.340078	0	0	0	0	0	0	0.371527
ENSG00000087245	MMP2	1.18129	69.2059	7.47355	8.34087	0.556148	0	8.94478	9.39429	43.8401
ENSG00000087250	MT3	0	3.9109	7.47355	0	0	0	0	0	8.17359
ENSG00000087253	LPCAT2	0.393764	0.680156	5.97884	4.17043	5.00534	0	0	0	2.78645
ENSG00000087258	GNAO1	54.3394	78.0479	37.3678	43.7896	18.3529	0	21.6739	15.0309	47.1839
ENSG00000087263	OGFOD1	56.702	45.7405	10.463	0.695072	96.7698	0	92.5441	16.9097	21.7343
ENSG00000087266	SH3BP2	9.05657	31.9673	13.4524	29.8881	2.22459	32.6071	5.16045	52.608	28.9791
ENSG00000087269	NOP14	5.5127	44.2101	19.4312	66.0319	17.7968	69.8724	8.60075	43.2138	20.8055
ENSG00000087274	ADD1	190.582	211.699	115.093	266.213	207.443	181.668	136.58	159.703	185.763
ENSG00000087299	L2HGDH	11.4192	17.6841	11.9577	2.78029	10.0107	0	7.56866	13.152	20.9913
ENSG00000087301	TXNDC16	66.9399	28.0564	14.9471	9.03594	3.33689	0	14.7933	33.8195	22.6631
ENSG00000087302	RTRAF	294.929	354.531	201.786	442.761	431.015	97.8214	180.272	263.04	303.723
ENSG00000087303	NID2	6.69399	0	5.97884	0	0	0	0	0	1.85763
ENSG00000087338	GMCL1	150.024	169.189	106.124	63.9467	35.0374	102.48	123.851	142.793	73.5623
ENSG00000087365	SF3B2	283.116	395.341	321.363	209.217	230.802	139.745	256.646	253.646	303.166
ENSG00000087448	KLHL42	25.5947	44.8903	61.2831	237.02	102.331	107.138	29.9306	24.4252	42.5398
ENSG00000087460	GNAS	233.896	270.192	273.532	384.375	422.673	218.934	137.956	287.465	209.541
ENSG00000087470	DNM1L	122.067	111.886	68.7567	44.4846	39.4865	32.6071	120.411	129.641	90.8383
ENSG00000087494	PTHLH	0	9.01207	0	0	0.556148	0	0	0	4.45832
ENSG00000087495	PHACTR3	5.5127	1.19027	5.97884	0	0	13.9745	0	24.4252	3.90103
ENSG00000087502	ERGIC2	33.8637	64.9549	70.2514	62.5565	30.5882	18.6326	39.2194	62.0023	64.6456
ENSG00000087510	TFAP2C	0	7.99183	2.98942	0	0	0	0.34403	0	4.27256
ENSG00000087586	AURKA	77.9653	79.4082	32.8836	0.695072	20.0213	0	10.6649	186.007	54.6144
ENSG00000087589	CASS4	1.57506	0	2.98942	0	0	0	0	0	1.30034
ENSG00000087842	PIR	0	2.38055	1.49471	36.1438	18.909	41.9234	0	0	7.80206
ENSG00000087884	AAMDC	74.4214	40.9794	43.3466	75.0678	5.56148	0	28.2105	41.3349	60.9304
ENSG00000087903	RFX2	320.524	90.8008	206.27	0	40.0427	0	261.807	283.708	185.02
ENSG00000087995	METTL2A	32.6824	17.0039	14.9471	0	33.3689	0	41.2836	28.1829	22.1058
ENSG00000088002	SULT2B1	0	2.04047	1.49471	0	0	0	0	0	0.55729
ENSG00000088035	ALG6	2.75635	15.1335	0	4.86551	8.89838	0	0	5.63658	8.91664
ENSG00000088038	CNOT3	138.605	96.5821	89.6826	12.5113	6.67378	32.6071	25.1142	133.399	79.3209
ENSG00000088053	GP6	3.54388	3.74086	5.97884	0	0	0	49.8844	0	10.5885
ENSG00000088179	PTPN4	50.4018	55.7728	31.3889	133.454	77.3046	79.1887	16.8575	16.9097	24.5208
ENSG00000088205	DDX18	73.6339	153.545	83.7038	168.208	87.8715	256.199	98.0486	78.9121	88.2376
ENSG00000088247	KHSRP	356.356	307.26	354.246	189.06	126.246	79.1887	374.993	379.529	320.256
ENSG00000088256	GNA11	138.211	161.197	143.492	64.6417	141.818	79.1887	188.873	92.0641	172.203
ENSG00000088280	ASAP3	27.9572	18.0241	10.463	10.4261	0.556148	60.5561	1.72015	18.7886	36.7811
ENSG00000088298	EDEM2	3.15011	19.2144	0	15.2916	35.5935	9.31632	2.40821	1.87886	10.4027
ENSG00000088305	DNMT3B	11.8129	9.01207	11.9577	46.5699	91.7645	4.65816	11.009	5.63658	14.3038
ENSG00000088320	REM1	0	2.21051	0	0	0	0	0	0	2.97221
ENSG00000088325	TPX2	168.137	147.254	136.019	109.126	173.518	51.2398	141.052	90.1852	136.165
ENSG00000088340	FER1L4	6.69399	9.1821	4.48413	4.86551	3.33689	0	0	0	1.85763
ENSG00000088356	PDRG1	209.876	83.6592	79.2196	72.2875	30.032	23.2908	129.355	122.126	114.802
ENSG00000088367	EPB41L1	53.5519	72.7767	19.4312	73.6777	27.2513	13.9745	1.37612	20.6674	30.2794
ENSG00000088386	SLC15A1	0	1.53035	0	0	0	0	0	0	0.743053
ENSG00000088387	DOCK9	22.8383	51.6918	16.4418	4.17043	19.4652	13.9745	5.50448	33.8195	19.6909
ENSG00000088448	ANKRD10	58.2771	122.088	34.3783	97.3101	117.903	144.403	26.8344	45.0926	60.9304
ENSG00000088451	TGDS	0	7.99183	1.49471	6.25565	2.78074	0	0	11.2732	1.11458
ENSG00000088538	DOCK3	35.8325	30.7771	32.8836	64.6417	121.797	13.9745	45.756	54.4869	28.236
ENSG00000088543	C3orf18	23.6258	42.5097	19.4312	3.47536	2.78074	0	17.8896	33.8195	16.9045
ENSG00000088682	COQ9	27.9572	27.2062	37.3678	4.17043	17.7968	0	32.6829	15.0309	31.2082
ENSG00000088726	TMEM40	0	2.89066	2.98942	0	0	0	0	3.75772	2.97221
ENSG00000088727	KIF9	196.094	102.023	100.146	50.7403	1.66845	0	170.983	161.582	136.722
ENSG00000088756	ARHGAP28	48.8267	29.7568	133.029	0.695072	7.22993	0	66.0538	176.613	99.1976
ENSG00000088766	CRLS1	0	0.340078	1.49471	4.17043	0	27.949	0	0	1.67187
ENSG00000088782	DEFB127	0	0	0	0	0	0	0	0	0.185763
ENSG00000088808	PPP1R13B	41.3452	82.6389	64.2725	72.2875	21.6898	65.2143	136.924	46.9715	65.0172
ENSG00000088812	ATRN	25.9884	41.1494	32.8836	0.695072	1.1123	46.5816	3.4403	20.6674	22.1058
ENSG00000088826	SMOX	0	1.36031	2.98942	0	0	0	2.75224	0	3.90103
ENSG00000088827	SIGLEC1	0	0	1.49471	0.695072	0	0	0	0	5.5729
ENSG00000088832	FKBP1A	102.379	60.7039	83.7038	88.2742	75.6362	9.31632	4.81642	65.7601	65.946
ENSG00000088833	NSFL1C	60.6397	98.9627	47.8307	28.498	5.00534	4.65816	91.168	71.3966	47.5554
ENSG00000088836	SLC4A11	11.4192	29.0767	17.9365	0.695072	0	0	2.06418	31.9406	13.375
ENSG00000088854	C20orf194	64.5773	46.9308	59.7884	45.1797	62.8448	46.5816	75.3426	35.6983	66.689
ENSG00000088876	ZNF343	7.08775	5.95136	5.97884	7.6458	0	79.1887	7.91269	13.152	6.68748
ENSG00000088881	EBF4	0	11.7327	10.463	31.9733	27.2513	13.9745	0	9.39429	3.90103
ENSG00000088882	CPXM1	0	2.04047	2.98942	0	0	0	2.75224	1.87886	4.08679
ENSG00000088888	MAVS	59.4584	71.9265	76.2302	300.271	110.674	367.995	119.722	63.8812	57.9582
ENSG00000088899	LZTS3	64.1835	18.8743	7.47355	6.25565	72.8554	13.9745	14.7933	16.9097	14.4895
ENSG00000088926	F11	0	0	0	0	0	0	0	0	0
ENSG00000088930	XRN2	81.9029	121.748	91.1773	110.517	97.8821	69.8724	120.067	35.6983	88.7949
ENSG00000088970	KIZ	114.192	102.193	64.2725	47.2649	6.67378	55.8979	77.7508	63.8812	120.189
ENSG00000088986	DYNLL1	209.482	269.342	185.344	192.535	159.615	4.65816	96.6725	238.615	250.595
ENSG00000088992	TESC	85.8406	43.7	83.7038	1.39014	9.45452	0	80.159	86.4275	83.4077
ENSG00000089006	SNX5	31.5011	53.7323	20.9259	41.0093	28.9197	23.2908	36.8112	46.9715	66.8748
ENSG00000089009	RPL6	9.8441	55.4327	4.48413	18.0719	7.78608	0	82.2232	11.2732	13.5607
ENSG00000089012	SIRPG	0	0	0	0	0	0	0	11.2732	4.82985
ENSG00000089022	MAPKAPK5	17.7194	71.9265	22.4207	15.2916	101.775	60.5561	16.8575	15.0309	28.9791
ENSG00000089041	P2RX7	10.2379	6.80156	14.9471	50.7403	46.7165	0	5.50448	16.9097	6.50172
ENSG00000089048	ESF1	101.985	158.646	158.439	93.8348	192.984	195.643	108.025	133.399	99.9407
ENSG00000089050	RBBP9	0.393764	5.10117	7.47355	23.6325	11.6791	13.9745	0	0	8.54511
ENSG00000089053	ANAPC5	61.821	118.007	71.7461	160.562	117.903	158.377	63.3015	116.489	90.8383
ENSG00000089057	SLC23A2	7.08775	54.9226	2.98942	21.5472	6.11763	926.974	26.4903	5.63658	19.6909
ENSG00000089060	SLC8B1	12.9942	34.1778	4.48413	16.6817	50.0534	37.2653	19.9537	0	45.3263
ENSG00000089063	TMEM230	55.5207	32.8175	4.48413	0	0	0	43.3478	28.1829	18.3906
ENSG00000089091	DZANK1	13.388	39.279	35.873	19.462	17.2406	9.31632	25.8023	7.51543	26.7499
ENSG00000089094	KDM2B	22.8383	28.5665	25.4101	8.34087	23.3582	93.1632	77.4068	41.3349	25.8211
ENSG00000089101	CFAP61	24.4134	22.7852	43.3466	0	0	0	13.0731	56.3658	44.0259
ENSG00000089116	LHX5	3.93764	0	2.98942	0	0.556148	0	0	5.63658	0.55729
ENSG00000089123	TASP1	16.1443	15.3035	23.9154	4.86551	0	0	6.53657	15.0309	15.4184
ENSG00000089127	OAS1	1.96882	3.74086	5.97884	0	1.66845	0	0	0	5.20137
ENSG00000089154	GCN1	96.866	73.7969	49.3254	68.1171	86.7592	32.6071	150.685	127.762	98.8261
ENSG00000089157	RPLP0	192.157	478.32	143.492	276.639	221.347	246.883	266.967	223.584	273.815
ENSG00000089159	PXN	22.8383	53.7323	14.9471	130.674	149.604	18.6326	33.3709	35.6983	44.2117
ENSG00000089163	SIRT4	0.393764	0.170039	19.4312	0	0	0	0	0	4.08679
ENSG00000089169	RPH3A	0.393764	1.53035	4.48413	0	0	4.65816	0	1.87886	3.71527
ENSG00000089177	KIF16B	24.0196	22.4451	34.3783	11.1212	23.3582	9.31632	25.1142	3.75772	20.8055
ENSG00000089195	TRMT6	20.082	65.635	26.9048	10.4261	8.34223	0	30.9627	43.2138	36.5954
ENSG00000089199	CHGB	36.2263	45.9105	8.96826	0.695072	3.89304	0	25.4582	15.0309	17.8333
ENSG00000089220	PEBP1	454.797	523.89	261.574	1064.85	719.656	409.918	241.853	385.166	511.035
ENSG00000089225	TBX5	3.93764	0.850195	1.49471	3.47536	2.22459	0	0	0	1.30034
ENSG00000089234	BRAP	207.514	162.047	195.807	47.96	17.7968	83.8469	89.7919	199.159	210.098
ENSG00000089248	ERP29	22.4446	110.525	71.7461	216.168	170.738	93.1632	95.2964	71.3966	89.3522
ENSG00000089250	NOS1	6.69399	4.08094	14.9471	1.39014	0	0	8.94478	30.0617	10.4027
ENSG00000089280	FUS	1189.56	757.013	454.392	918.886	1225.75	950.265	1042.76	614.387	553.017
ENSG00000089289	IGBP1	5.5127	17.8541	28.3995	7.6458	0	51.2398	35.7791	3.75772	19.1336
ENSG00000089327	FXYD5	0	1.36031	2.98942	0	0.556148	0	0	0	4.82985
ENSG00000089335	ZNF302	48.433	29.2467	23.9154	20.1571	76.7485	37.2653	8.94478	28.1829	18.7621
ENSG00000089351	GRAMD1A	19.2944	55.2627	31.3889	91.7496	94.5452	102.48	43.0038	15.0309	47.5554
ENSG00000089356	FXYD3	0	0	0	0	0	0	0	0	0
ENSG00000089472	HEPH	0	4.42101	7.47355	0	47.2726	0	0	0	2.97221
ENSG00000089486	CDIP1	0.393764	27.3763	31.3889	8.34087	15.5722	4.65816	10.6649	103.337	42.1683
ENSG00000089505	CMTM1	3.93764	1.87043	5.97884	0	0	0	0	0	3.15798
ENSG00000089558	KCNH4	0	0.680156	1.49471	0	0	0	0	0	1.67187
ENSG00000089597	GANAB	153.568	203.367	140.503	298.881	397.646	135.087	403.891	270.556	290.72
ENSG00000089639	GMIP	5.90646	1.53035	1.49471	0	1.1123	4.65816	2.75224	0	3.15798
ENSG00000089682	RBM41	25.9884	80.2584	85.1985	416.348	289.197	796.546	46.4441	3.75772	46.4408
ENSG00000089685	BIRC5	114.585	105.594	58.2937	1.39014	0.556148	0	139.676	86.4275	81.7359
ENSG00000089692	LAG3	0	0.680156	0	2.78029	0	0	0	0	6.68748
ENSG00000089693	MLF2	81.5092	117.157	104.63	95.2249	145.155	88.5051	59.8612	58.2446	92.6959
ENSG00000089723	OTUB2	6.69399	19.5545	80.7144	0	2.22459	0	8.94478	46.9715	49.2273
ENSG00000089737	DDX24	560.326	538.173	405.066	686.732	414.887	517.056	262.839	454.684	465.337
ENSG00000089775	ZBTB25	13.7817	31.1171	19.4312	35.4487	56.7271	0	37.1553	9.39429	21.3628
ENSG00000089818	NECAP1	25.5947	24.9957	26.9048	66.0319	105.668	13.9745	10.6649	35.6983	31.394
ENSG00000089820	ARHGAP4	0	10.2023	28.3995	134.149	46.1603	41.9234	23.05	13.152	34.1805
ENSG00000089847	ANKRD24	85.8406	30.2669	20.9259	9.73101	2.22459	55.8979	76.7187	56.3658	36.4096
ENSG00000089876	DHX32	90.5657	59.8537	61.2831	47.2649	98.4383	69.8724	133.484	41.3349	83.7793
ENSG00000089902	RCOR1	79.5403	66.9954	35.873	9.03594	25.0267	41.9234	4.81642	5.63658	30.4652
ENSG00000089916	GPATCH2L	83.8717	179.561	144.987	70.8974	131.807	79.1887	42.3157	105.216	54.4287
ENSG00000090006	LTBP4	5.5127	113.246	46.336	43.0945	11.6791	18.6326	15.8254	13.152	142.295
ENSG00000090013	BLVRB	0.393764	3.0607	0	9.73101	6.67378	9.31632	0.34403	1.87886	16.9045
ENSG00000090020	SLC9A1	20.082	18.5342	5.97884	4.17043	0	0	27.5224	7.51543	15.2326
ENSG00000090054	SPTLC1	61.4272	70.3961	29.8942	61.1664	76.1923	13.9745	193.345	95.8218	79.1352
ENSG00000090060	PAPOLA	75.6027	147.084	133.029	116.077	108.449	218.934	104.585	86.4275	123.533
ENSG00000090061	CCNK	161.049	163.067	103.135	143.185	62.8448	18.6326	169.263	174.734	114.802
ENSG00000090097	PCBP4	5.90646	41.4895	40.3572	9.73101	1.1123	13.9745	34.059	54.4869	42.7256
ENSG00000090104	RGS1	0	3.57082	0	0	0	0	0	0	0
ENSG00000090238	YPEL3	6.69399	11.3926	11.9577	9.73101	9.45452	32.6071	13.7612	15.0309	23.2204
ENSG00000090263	MRPS33	76.784	58.4934	86.6932	5.56058	86.7592	79.1887	49.1963	167.218	80.9928
ENSG00000090266	NDUFB2	64.9711	35.8782	58.2937	163.342	87.3153	4.65816	92.5441	65.7601	92.1386
ENSG00000090273	NUDC	202.001	191.974	88.1879	94.5298	163.508	13.9745	125.227	234.857	198.209
ENSG00000090316	MAEA	125.611	59.5136	35.873	86.8841	112.898	23.2908	39.5635	26.304	45.3263
ENSG00000090339	ICAM1	7.08775	2.55058	2.98942	0	6.11763	0	0	0	2.60069
ENSG00000090372	STRN4	108.679	119.197	147.976	65.3368	15.016	46.5816	133.14	251.767	156.041
ENSG00000090376	IRAK3	2.75635	7.48171	7.47355	0	2.78074	4.65816	9.28881	1.87886	14.118
ENSG00000090382	LYZ	0	2.04047	0	2.78029	5.00534	0	0.34403	0	6.13019
ENSG00000090402	SI	1.57506	0	8.96826	0	0	0	0	0	2.97221
ENSG00000090432	MUL1	24.8071	14.2833	19.4312	3.47536	1.66845	0	11.009	30.0617	28.236
ENSG00000090447	TFAP4	3.15011	2.04047	2.98942	0	1.1123	0	0	0	2.78645
ENSG00000090470	PDCD7	92.5345	136.541	67.262	96.6151	54.5026	79.1887	195.409	82.6698	67.6178
ENSG00000090487	SPG21	3.93764	22.9553	22.4207	0.695072	13.9037	4.65816	0.34403	0	14.6753
ENSG00000090512	FETUB	0	0.680156	5.97884	0	0	0	0	0	1.48611
ENSG00000090520	DNAJB11	50.4018	35.8782	50.8201	77.153	22.8021	18.6326	26.1463	65.7601	56.1005
ENSG00000090530	P3H2	20.082	10.7125	23.9154	0	3.33689	0	5.84851	3.75772	20.2482
ENSG00000090534	THPO	12.2067	3.23074	14.9471	0	0.556148	0	17.5455	0	7.43053
ENSG00000090539	CHRD	0	1.70039	0	0	0.556148	0	5.50448	16.9097	4.08679
ENSG00000090554	FLT3LG	5.5127	0	0	4.17043	3.89304	0	0	7.51543	2.0434
ENSG00000090565	RAB11FIP3	80.7216	73.1168	70.2514	191.145	246.93	177.01	99.0807	58.2446	108.857
ENSG00000090581	GNPTG	22.0508	27.3763	17.9365	29.193	14.4599	18.6326	23.05	22.5463	19.1336
ENSG00000090612	ZNF268	18.5069	24.4856	2.98942	75.0678	77.8608	0	125.227	77.0332	36.9669
ENSG00000090615	GOLGA3	53.5519	149.634	49.3254	11.8162	63.4009	18.6326	151.029	82.6698	54.2429
ENSG00000090621	PABPC4	183.1	267.641	224.207	142.49	334.801	163.036	220.179	206.674	264.341
ENSG00000090659	CD209	2.36258	0	0	0	0	0	0.68806	3.75772	3.71527
ENSG00000090661	CERS4	7.48152	6.80156	7.47355	37.5339	57.8394	102.48	0.34403	7.51543	17.276
ENSG00000090674	MCOLN1	3.15011	5.61129	5.97884	16.6817	4.44919	37.2653	21.6739	30.0617	22.1058
ENSG00000090686	USP48	59.0646	78.558	73.2408	177.243	47.8288	97.8214	144.493	20.6674	68.7324
ENSG00000090776	EFNB1	2.36258	7.48171	10.463	50.0452	64.5132	9.31632	0	18.7886	12.4461
ENSG00000090857	PDPR	109.073	90.9708	37.3678	165.427	132.919	0	251.142	163.461	142.48
ENSG00000090861	AARS1	33.8637	30.0969	20.9259	76.458	20.0213	9.31632	31.3067	20.6674	49.0415
ENSG00000090863	GLG1	286.266	227.512	164.418	248.141	149.604	172.352	249.422	251.767	256.168
ENSG00000090889	KIF4A	0	5.27121	7.47355	1.39014	0	0	9.63284	0	6.68748
ENSG00000090905	TNRC6A	177.981	230.403	198.796	314.868	398.202	344.704	186.464	178.492	128.92
ENSG00000090924	PLEKHG2	25.2009	37.7487	20.9259	7.6458	71.187	4.65816	25.8023	26.304	28.9791
ENSG00000090932	DLL3	0	16.6638	4.48413	0	0	0	4.12836	11.2732	6.31595
ENSG00000090971	NAT14	15.7506	16.6638	23.9154	10.4261	35.5935	0	11.009	15.0309	10.4027
ENSG00000090975	PITPNM2	32.6824	25.5058	28.3995	191.145	15.5722	18.6326	64.3336	18.7886	41.7967
ENSG00000090989	EXOC1	85.8406	88.0802	44.8413	89.6643	28.3636	149.061	106.993	112.732	60.7446
ENSG00000091009	RBM27	137.03	56.623	41.8519	8.34087	18.3529	0	43.3478	35.6983	69.2897
ENSG00000091010	POU4F3	0	0	0	0	0	0	0.34403	0	0
ENSG00000091039	OSBPL8	53.1581	156.776	55.3043	27.8029	45.6042	37.2653	65.3657	95.8218	77.8348
ENSG00000091073	DTX2	33.0762	38.5988	49.3254	72.9826	126.802	23.2908	55.7329	43.2138	51.828
ENSG00000091106	NLRC4	1.18129	0	0	0	0	0	9.63284	0	0.371527
ENSG00000091127	PUS7	8.66281	16.1537	2.98942	0	6.67378	9.31632	8.60075	0	9.1024
ENSG00000091128	LAMB4	2.36258	3.0607	1.49471	0	0	0	3.78433	0	9.65969
ENSG00000091129	NRCAM	5.11893	5.44125	7.47355	0	0	0	28.8985	5.63658	13.9322
ENSG00000091136	LAMB1	3.93764	73.4568	16.4418	7.6458	6.11763	4.65816	28.2105	3.75772	27.493
ENSG00000091137	SLC26A4	0.787528	1.19027	4.48413	0	0	0	12.7291	0	5.20137
ENSG00000091138	SLC26A3	0	0	1.49471	5.56058	0	0	0	0	0.743053
ENSG00000091140	DLD	59.0646	55.6027	49.3254	101.481	25.0267	9.31632	57.453	73.2755	62.4165
ENSG00000091157	WDR7	47.6454	40.2992	31.3889	61.1664	27.8074	4.65816	59.5172	24.4252	61.8592
ENSG00000091164	TXNL1	21.2633	80.0884	65.7672	143.185	104.556	23.2908	81.1911	63.8812	54.9859
ENSG00000091181	IL5RA	13.388	10.2023	1.49471	0	0	0	6.53657	11.2732	7.05901
ENSG00000091262	ABCC6	0	0.850195	2.98942	0	0	0	8.60075	3.75772	1.11458
ENSG00000091317	CMTM6	95.2909	159.156	109.114	325.294	277.518	377.311	209.17	50.7292	160.5
ENSG00000091409	ITGA6	73.6339	91.821	113.598	499.757	441.582	144.403	61.9254	103.337	71.7046
ENSG00000091428	RAPGEF4	13.7817	9.52218	5.97884	3.47536	95.6575	0	1.72015	0	10.0312
ENSG00000091436	MAP3K20	46.8579	55.9428	55.3043	53.5206	72.8554	0	110.09	124.005	77.8348
ENSG00000091482	SMPX	0	0	0	0	0	0	0	0	0.371527
ENSG00000091483	FH	46.4642	44.7202	26.9048	8.34087	0.556148	27.949	85.3195	110.853	79.3209
ENSG00000091490	SEL1L3	13.388	27.0362	23.9154	0	0	0	9.28881	0	53.1283
ENSG00000091513	TF	26.776	69.2059	31.3889	4.86551	37.8181	55.8979	0	18.7886	48.1127
ENSG00000091527	CDV3	109.073	173.78	218.228	164.037	72.2993	139.745	299.65	150.309	141.552
ENSG00000091536	MYO15A	27.1697	19.8946	49.3254	0	14.4599	0	113.53	45.0926	21.3628
ENSG00000091542	ALKBH5	263.034	258.289	150.966	50.0452	5.56148	23.2908	76.0307	103.337	161.8
ENSG00000091583	APOH	0	0	2.98942	0	0	0	0	0	0
ENSG00000091592	NLRP1	7.87528	26.8662	4.48413	0	0.556148	0	76.3747	20.6674	13.0034
ENSG00000091622	PITPNM3	50.7956	55.2627	34.3783	18.0719	12.7914	9.31632	26.1463	48.8503	64.0883
ENSG00000091640	SPAG7	82.2967	93.6915	58.2937	78.5432	78.4169	121.112	46.4441	127.762	117.217
ENSG00000091651	ORC6	109.466	69.886	56.799	72.9826	15.5722	111.796	55.7329	46.9715	45.3263
ENSG00000091656	ZFHX4	67.3337	46.4206	74.7355	62.5565	24.4705	37.2653	12.0411	77.0332	60.5588
ENSG00000091664	SLC17A6	0	0	0	0	0	0	0	0	0
ENSG00000091704	CPA1	5.90646	0.340078	1.49471	0	0	0	4.12836	0	2.78645
ENSG00000091732	ZC3HC1	86.2343	47.7809	25.4101	23.6325	29.4759	9.31632	23.7381	39.456	52.1995
ENSG00000091831	ESR1	14.1755	17.514	11.9577	11.1212	20.5775	27.949	22.362	7.51543	20.8055
ENSG00000091844	RGS17	1.96882	5.61129	5.97884	0	0	0	0	5.63658	9.1024
ENSG00000091879	ANGPT2	29.5323	3.0607	16.4418	1.39014	48.3849	0	25.1142	13.152	16.5329
ENSG00000091947	TMEM101	96.4722	36.5584	49.3254	54.9107	21.1336	284.148	22.0179	28.1829	40.3106
ENSG00000091972	CD200	7.08775	16.3237	1.49471	20.1571	5.56148	0	0	3.75772	3.34374
ENSG00000091986	CCDC80	20.082	36.8985	38.8625	0	3.89304	4.65816	3.78433	28.1829	62.0449
ENSG00000092009	CMA1	0	0	0	0	0	0	0	0	0
ENSG00000092010	PSME1	0.393764	16.6638	13.4524	57.691	28.9197	135.087	19.2657	9.39429	31.9513
ENSG00000092020	PPP2R3C	120.886	114.096	149.471	11.1212	15.5722	13.9745	77.0628	129.641	85.2654
ENSG00000092036	HAUS4	5.90646	2.55058	4.48413	0	1.66845	0	0	0	1.67187
ENSG00000092051	JPH4	1.18129	2.89066	0	0	0	0	0.34403	0	1.30034
ENSG00000092054	MYH7	3.54388	2.04047	4.48413	1.39014	0	0	2.75224	3.75772	2.22916
ENSG00000092067	CEBPE	0	0.340078	0	0	0	0	0	0	0
ENSG00000092068	SLC7A8	25.2009	70.3961	77.7249	180.719	141.262	167.694	25.1142	11.2732	85.2654
ENSG00000092094	OSGEP	12.9942	68.1856	17.9365	84.1038	87.3153	69.8724	4.81642	35.6983	24.8923
ENSG00000092096	SLC22A17	14.1755	13.6031	14.9471	76.458	53.9464	107.138	11.697	24.4252	40.4964
ENSG00000092098	RNF31	0	0	0	0	0	0	0	0	0
ENSG00000092108	SCFD1	68.9087	156.946	52.3149	143.88	224.684	55.8979	69.1501	90.1852	44.0259
ENSG00000092140	G2E3	66.1524	83.4891	85.1985	16.6817	17.7968	13.9745	300.682	80.7909	49.5988
ENSG00000092148	HECTD1	145.299	219.35	74.7355	112.602	171.85	144.403	77.0628	122.126	103.842
ENSG00000092199	HNRNPC	49.2205	75.3273	32.8836	80.6284	110.674	97.8214	14.4493	56.3658	41.4252
ENSG00000092200	RPGRIP1	175.225	77.8778	143.492	0	0	0	86.6956	187.886	186.135
ENSG00000092201	SUPT16H	173.256	233.293	118.082	49.3501	176.855	97.8214	173.391	140.914	219.758
ENSG00000092203	TOX4	200.426	167.998	94.1667	141.1	102.331	0	215.363	110.853	93.0674
ENSG00000092208	GEMIN2	16.9319	0	19.4312	0	0	0	98.3926	46.9715	12.4461
ENSG00000092295	TGM1	2.36258	1.53035	4.48413	25.7177	3.33689	0	10.6649	1.87886	1.30034
ENSG00000092330	TINF2	8.26904	5.61129	7.47355	15.2916	25.5828	13.9745	0	7.51543	4.82985
ENSG00000092345	DAZL	126.004	166.298	70.2514	0.695072	1.1123	4.65816	193.689	52.608	54.2429
ENSG00000092377	TBL1Y	0	0.850195	1.49471	0	0.556148	0	0	0	0
ENSG00000092421	SEMA6A	50.7956	21.935	38.8625	266.213	106.781	218.934	67.0859	80.7909	40.6822
ENSG00000092439	TRPM7	21.2633	64.9549	65.7672	45.1797	26.139	55.8979	45.756	97.7007	42.9113
ENSG00000092445	TYRO3	65.3648	103.044	86.6932	247.446	263.614	279.49	52.9806	60.1235	94.9251
ENSG00000092470	WDR76	5.5127	17.6841	7.47355	0	0	0	32.6829	0	9.47393
ENSG00000092529	CAPN3	60.2459	7.99183	7.47355	10.4261	2.78074	0	5.16045	45.0926	13.9322
ENSG00000092531	SNAP23	46.0704	40.9794	68.7567	20.8522	100.107	23.2908	5.16045	110.853	62.0449
ENSG00000092607	TBX15	0.787528	0	0	0	0.556148	13.9745	0	3.75772	4.27256
ENSG00000092621	PHGDH	198.851	63.0845	71.7461	72.9826	12.7914	97.8214	41.9717	142.793	113.13
ENSG00000092758	COL9A3	37.8013	27.3763	43.3466	0	2.22459	0	23.7381	22.5463	27.8645
ENSG00000092820	EZR	93.7158	82.809	86.6932	196.705	94.5452	111.796	62.2695	24.4252	72.8192
ENSG00000092841	MYL6	115.373	174.29	304.921	538.681	307.55	51.2398	138.644	137.157	281.246
ENSG00000092847	AGO1	25.2009	52.202	23.9154	57.691	18.909	149.061	12.7291	50.7292	37.8957
ENSG00000092850	TEKT2	96.866	36.3883	110.609	0	0	0	173.047	92.0641	191.336
ENSG00000092853	CLSPN	39.3764	144.533	74.7355	3.47536	2.22459	4.65816	62.2695	101.458	45.3263
ENSG00000092871	RFFL	21.657	40.8094	11.9577	35.4487	62.2886	0	58.4851	24.4252	31.7655
ENSG00000092929	UNC13D	0	10.5424	10.463	8.34087	0	177.01	4.47239	9.39429	8.54511
ENSG00000092931	MFSD11	84.2655	36.3883	37.3678	13.2064	28.9197	46.5816	66.0538	75.1543	35.1093
ENSG00000092964	DPYSL2	8.26904	19.8946	5.97884	71.5925	144.042	32.6071	10.3209	3.75772	29.7221
ENSG00000092969	TGFB2	0	2.55058	2.98942	0	0	0	0	0	1.85763
ENSG00000092978	GPATCH2	113.404	72.2666	67.262	35.4487	53.3903	13.9745	70.8702	97.7007	64.6456
ENSG00000093000	NUP50	63.396	79.9183	41.8519	74.3727	37.2619	32.6071	137.612	45.0926	46.0693
ENSG00000093009	CDC45	9.8441	50.1615	22.4207	0.695072	0	0	65.3657	58.2446	39.9391
ENSG00000093010	COMT	0	49.6514	4.48413	40.3142	52.8341	69.8724	29.2426	1.87886	33.8089
ENSG00000093072	ADA2	13.388	9.69222	28.3995	3.47536	0.556148	23.2908	51.2605	37.5772	35.8523
ENSG00000093100	AC016026.1	0	0	0	0	0	0	0	0	0
ENSG00000093134	VNN3	0	0	1.49471	0	0	0	0	0	0
ENSG00000093144	ECHDC1	20.4757	11.9027	14.9471	2.08522	32.8128	18.6326	24.4261	18.7886	25.6353
ENSG00000093167	LRRFIP2	134.667	118.857	122.566	38.229	19.4652	144.403	98.7367	118.368	187.064
[truncated: 58,679 more rows]

## Sheet: TPM(Transcription Factors)
geneID	gene.name	rST_NOA96	rST_NOA99	rST_NOA161	SP_NOA97	SP_NOA100	SP_NOA107	OA_241	OA_253	OA_254
ENSG00000001167	NFYA	146.086	114.946	59.7884	70.2023	45.6042	55.8979	207.106	92.0641	80.4355
ENSG00000004848	ARX	4.3314	15.8136	1.49471	13.2064	13.3476	0	0	0	14.3038
ENSG00000005073	HOXA11	14.1755	2.55058	4.48413	0	0	0	0	0	2.0434
ENSG00000005102	MEOX1	0.787528	1.19027	0	0	7.22993	0	0	0	2.0434
ENSG00000005513	SOX8	4.3314	19.2144	5.97884	0	1.1123	0	0	22.5463	3.71527
ENSG00000005801	ZNF195	8.26904	17.344	7.47355	41.0093	1.66845	13.9745	0.34403	0	13.9322
ENSG00000005889	ZFX	3.93764	14.7934	5.97884	28.498	78.9731	0	1.37612	24.4252	15.4184
ENSG00000006047	YBX2	501.655	410.814	886.363	2.78029	0.556148	0	567.306	501.655	482.985
ENSG00000006194	ZNF263	27.9572	26.6961	20.9259	32.6684	94.5452	13.9745	14.7933	26.304	50.5276
ENSG00000006377	DLX6	14.1755	14.6234	23.9154	0	0	0	12.7291	0	10.217
ENSG00000006468	ETV1	3.93764	26.8662	20.9259	34.0585	30.5882	32.6071	24.4261	3.75772	21.3628
ENSG00000006704	GTF2IRD1	0	5.27121	10.463	12.5113	11.123	13.9745	0	7.51543	9.47393
ENSG00000007372	PAX6	5.5127	9.1821	2.98942	0	0.556148	0	0	20.6674	3.15798
ENSG00000007866	TEAD3	5.90646	57.4732	5.97884	22.9374	4.44919	37.2653	13.7612	46.9715	28.4218
ENSG00000007968	E2F2	5.5127	9.52218	16.4418	0	1.1123	0	61.2374	16.9097	24.335
ENSG00000008196	TFAP2B	1.18129	19.7245	5.97884	0	0.556148	0	2.75224	7.51543	10.7743
ENSG00000008197	TFAP2D	0	0	28.3995	0	0	0	0	3.75772	2.60069
ENSG00000008441	NFIX	105.135	133.311	82.2091	4.17043	11.6791	18.6326	124.539	99.5795	114.244
ENSG00000009709	PAX7	0	1.70039	0	1.39014	1.1123	4.65816	1.37612	0	1.30034
ENSG00000009950	MLXIPL	191.763	48.9712	47.8307	761.799	542.801	1108.64	103.209	186.007	89.7237
ENSG00000010030	ETV7	2.36258	3.57082	2.98942	0	0	0	0	1.87886	3.34374
ENSG00000010244	ZNF207	231.927	288.046	113.598	419.129	218.01	116.454	213.643	118.368	184.835
ENSG00000010539	ZNF200	77.5715	113.586	49.3254	18.0719	46.7165	0	49.5403	129.641	70.0328
ENSG00000010803	SCMH1	57.0958	66.9954	35.873	5.56058	47.8288	0	67.7739	52.608	51.6422
ENSG00000010818	HIVEP2	0	2.04047	0	22.9374	6.67378	0	0	1.87886	5.01561
ENSG00000011243	AKAP8L	233.502	230.913	141.997	282.894	368.17	260.857	165.479	214.19	215.857
ENSG00000011332	DPF1	4.72517	24.3156	10.463	63.2516	30.032	9.31632	10.3209	20.6674	17.4618
ENSG00000011451	WIZ	75.6027	74.137	61.2831	6.95072	16.6845	18.6326	56.0769	43.2138	67.9894
ENSG00000011590	ZBTB32	418.571	146.063	116.587	0.695072	0	0	393.57	259.283	242.607
ENSG00000012223	LTF	0	0.170039	0	0	0.556148	0	0	0	0.55729
ENSG00000012504	NR1H4	0	0	0	0	5.00534	0	0	0	0.55729
ENSG00000016082	ISL1	0.787528	11.0525	5.97884	0	0	0	3.4403	0	6.87324
ENSG00000018869	ZNF582	0	15.6436	2.98942	2.78029	0	0	4.81642	0	5.75866
ENSG00000019549	SNAI2	0	1.70039	0	0	0	0	0	0	5.38714
ENSG00000020256	ZFP64	14.963	16.4938	22.4207	4.86551	1.1123	0	0	30.0617	24.8923
ENSG00000020633	RUNX3	19.6882	27.7164	0	0	1.66845	0	0	9.39429	8.73088
ENSG00000025156	HSF2	66.5461	89.6105	26.9048	4.86551	11.6791	0	116.626	93.9429	82.4789
ENSG00000025293	PHF20	124.823	105.424	177.871	72.2875	71.7432	135.087	101.145	122.126	155.298
ENSG00000025434	NR1H3	92.5345	62.7444	53.8096	0	10.0107	23.2908	71.9023	99.5795	69.6612
ENSG00000028277	POU2F2	135.849	122.428	37.3678	75.0678	10.5668	46.5816	110.09	84.5486	69.847
ENSG00000028839	TBPL1	203.97	77.7078	92.672	12.5113	9.45452	13.9745	121.443	216.069	161.243
ENSG00000029153	ARNTL2	1.96882	4.76109	4.48413	0	0	0	0.34403	0	6.87324
ENSG00000030419	IKZF2	5.90646	8.16187	17.9365	13.9014	11.123	23.2908	4.81642	0	7.80206
ENSG00000036549	AC118549.1	66.5461	35.3681	22.4207	47.2649	66.7378	18.6326	22.706	69.5178	49.7846
ENSG00000037965	HOXC8	0.393764	3.57082	5.97884	0	0	0	0	0	7.43053
ENSG00000039600	SOX30	52.7644	78.388	115.093	0	0	0	194.377	73.2755	103.099
ENSG00000041988	THAP3	54.7332	21.4249	28.3995	4.86551	0	32.6071	90.824	92.0641	54.8002
ENSG00000043039	BARX2	4.72517	6.1214	1.49471	0	5.56148	0	0	11.2732	4.45832
ENSG00000043355	ZIC2	6.69399	11.7327	4.48413	0	0	0	17.2015	11.2732	8.35935
ENSG00000048405	ZNF800	82.6904	107.125	77.7249	12.5113	34.4812	18.6326	58.4851	62.0023	89.9094
ENSG00000049768	FOXP3	0.393764	0	1.49471	0	0	0	0	0	1.11458
ENSG00000050344	NFE2L3	0	2.04047	2.98942	0	0	0	0.34403	0	1.85763
ENSG00000052850	ALX4	0	2.04047	1.49471	0	0	0	0	0	0.928817
ENSG00000053254	FOXN3	27.1697	90.4607	88.1879	175.158	94.5452	153.719	27.1784	31.9406	73.5623
ENSG00000054598	FOXC1	0	22.2751	2.98942	34.0585	5.00534	0	0.34403	0	9.65969
ENSG00000056277	ZNF280C	7.87528	64.7848	14.9471	6.25565	8.89838	23.2908	82.2232	35.6983	34.9235
ENSG00000057657	PRDM1	4.72517	7.82179	16.4418	0.695072	3.89304	32.6071	4.81642	1.87886	2.0434
ENSG00000059122	FLYWCH1	0.787528	9.52218	8.96826	11.8162	11.6791	0	4.12836	18.7886	20.0624
ENSG00000059728	MXD1	81.1154	9.69222	26.9048	0	0	0	12.0411	99.5795	31.7655
ENSG00000060138	YBX3	1466.77	777.758	765.292	154.306	185.197	37.2653	767.875	945.066	986.775
ENSG00000060566	CREB3L3	0	0	0	0	0	0	0	0	0.185763
ENSG00000061455	PRDM6	0.393764	5.27121	2.98942	0	2.22459	0	0	0	3.5295
ENSG00000062194	GPBP1	166.168	203.197	147.976	296.796	264.171	4.65816	129.011	178.492	188.178
ENSG00000062370	ZNF112	8.66281	8.16187	1.49471	9.03594	3.33689	23.2908	0	3.75772	4.82985
ENSG00000063438	AHRR	41.739	36.2183	29.8942	0	0	0	54.7008	86.4275	60.0016
ENSG00000063515	GSC2	0	0	0	0	0	0	0	0	0
ENSG00000063587	ZNF275	40.1639	17.0039	28.3995	52.8255	86.203	51.2398	10.6649	33.8195	34.1805
ENSG00000064195	DLX3	0	7.48171	4.48413	0	0	0	0	0	1.85763
ENSG00000064218	DMRT3	0.393764	18.0241	4.48413	0	0	0	0	3.75772	10.7743
ENSG00000064489	BORCS8-MEF2B	0	0	0	0	0	0	0	0	0
ENSG00000064835	POU1F1	0	0	0	0	0	0	0	0	0
ENSG00000064961	HMG20B	71.6651	49.1413	79.2196	72.2875	146.823	9.31632	97.3605	73.2755	72.8192
ENSG00000065029	ZNF76	137.03	82.809	59.7884	117.467	37.2619	167.694	132.452	125.884	111.644
ENSG00000065526	SPEN	139.786	161.027	161.429	23.6325	96.7698	79.1887	133.828	86.4275	96.4112
ENSG00000065970	FOXJ2	4.3314	19.7245	20.9259	15.9867	16.6845	0	84.9754	35.6983	39.0103
ENSG00000065978	YBX1	534.732	495.834	254.101	94.5298	171.85	0	91.168	417.107	284.032
ENSG00000066136	NFYC	10.2379	21.5949	20.9259	9.73101	37.8181	32.6071	4.47239	18.7886	22.4774
ENSG00000066336	SPI1	2.75635	3.40078	8.96826	1.39014	0	4.65816	4.12836	3.75772	10.0312
ENSG00000066422	ZBTB11	27.9572	29.0767	26.9048	107.041	27.2513	4.65816	8.25672	28.1829	26.9357
ENSG00000066697	MSANTD3	5.11893	17.514	7.47355	50.7403	6.11763	0	17.2015	1.87886	11.3316
ENSG00000066827	ZFAT	8.66281	4.25097	20.9259	0.695072	0	0	4.12836	16.9097	10.0312
ENSG00000067066	SP100	3.54388	7.14164	2.98942	13.2064	7.22993	0	6.53657	1.87886	13.0034
ENSG00000067082	KLF6	81.5092	79.4082	61.2831	182.109	50.6095	135.087	52.9806	62.0023	126.319
ENSG00000067646	ZFY	13.388	31.1171	17.9365	38.9241	0	4.65816	13.0731	7.51543	15.4184
ENSG00000068305	MEF2A	61.821	59.5136	31.3889	174.463	200.77	55.8979	40.2515	28.1829	46.0693
ENSG00000068323	TFE3	16.1443	12.4128	11.9577	20.1571	88.9838	27.949	51.2605	9.39429	24.1492
ENSG00000069011	PITX1	0.787528	0	26.9048	0	0	0	0	0	5.5729
ENSG00000069667	RORA	26.3822	101.513	89.6826	269.688	384.855	484.449	36.8112	35.6983	48.8558
ENSG00000069812	HES2	5.90646	12.2428	23.9154	0	0	0	6.19254	43.2138	13.375
ENSG00000070444	MNT	64.5773	65.295	40.3572	221.033	65.6255	97.8214	5.50448	39.456	55.3575
ENSG00000070476	ZXDC	28.351	62.7444	26.9048	13.9014	29.4759	23.2908	7.22463	52.608	23.4062
ENSG00000071564	TCF3	16.1443	108.655	50.8201	31.9733	1.1123	0	132.108	60.1235	118.889
ENSG00000071655	MBD3	223.264	123.448	143.492	182.804	88.9838	55.8979	95.6404	154.066	155.67
ENSG00000072310	SREBF1	52.3706	119.707	65.7672	364.218	301.432	363.337	67.0859	142.793	58.5154
ENSG00000072736	NFATC3	67.3337	75.3273	89.6826	24.3275	29.4759	125.77	33.3709	88.3064	86.1942
ENSG00000073282	TP63	0.393764	14.7934	4.48413	2.78029	8.89838	9.31632	11.353	16.9097	6.50172
ENSG00000073861	TBX21	0	7.82179	0	0	0	0	1.37612	0	0
ENSG00000074047	GLI2	1.96882	2.04047	5.97884	0	19.4652	9.31632	11.697	3.75772	6.87324
ENSG00000074219	TEAD2	35.4388	43.8701	25.4101	0	0	4.65816	0	97.7007	59.8158
ENSG00000074657	ZNF532	52.3706	52.372	16.4418	37.5339	151.272	13.9745	27.5224	39.456	12.4461
ENSG00000075407	ZNF37A	68.1212	81.6187	20.9259	84.1038	55.0587	74.5306	7.91269	18.7886	23.4062
ENSG00000075426	FOSL2	23.2321	13.6031	10.463	44.4846	11.6791	4.65816	83.9434	15.0309	26.0069
ENSG00000075891	PAX2	0	14.6234	7.47355	0	0	0	5.84851	1.87886	4.27256
ENSG00000076108	BAZ2A	163.806	254.038	285.49	497.672	511.657	670.775	99.7687	202.917	227.932
ENSG00000077092	RARB	0.393764	0	0	16.6817	0	0	0	0	0.55729
ENSG00000077150	NFKB2	9.8441	36.8985	11.9577	77.153	28.3636	23.2908	4.47239	7.51543	14.8611
ENSG00000078399	HOXA9	0.393764	0	0	0	0	0	0	0	1.30034
ENSG00000078900	TP73	0	0.850195	2.98942	2.08522	2.78074	18.6326	9.28881	0	2.60069
ENSG00000079263	SP140	11.4192	29.0767	17.9365	0	0	0	22.0179	15.0309	8.35935
ENSG00000079432	CIC	154.749	118.177	98.6509	66.727	83.4223	65.2143	259.055	172.855	150.654
ENSG00000080298	RFX3	39.7702	62.4043	53.8096	0.695072	13.9037	37.2653	8.25672	184.128	56.8436
ENSG00000080603	SRCAP	12.9942	26.356	1.49471	4.86551	7.22993	23.2908	0.34403	15.0309	7.05901
ENSG00000081059	TCF7	22.4446	14.4533	7.47355	14.5965	10.0107	18.6326	33.715	13.152	15.2326
ENSG00000081189	MEF2C	0	46.4206	29.8942	11.1212	46.7165	27.949	2.06418	26.304	37.1527
ENSG00000081386	ZNF510	5.11893	7.14164	4.48413	2.08522	2.22459	0	0	22.5463	6.87324
ENSG00000081665	ZNF506	11.8129	17.8541	13.4524	58.3861	40.5988	37.2653	5.16045	9.39429	27.1214
ENSG00000082175	PGR	11.4192	17.1739	11.9577	0	1.1123	23.2908	14.4493	46.9715	21.177
ENSG00000082641	NFE2L1	74.8152	92.1611	58.2937	76.458	92.8768	27.949	199.193	20.6674	64.2741
ENSG00000083307	GRHL2	0	1.70039	0	0	0	0	0	0	0.743053
ENSG00000083812	ZNF324	18.1131	16.6638	10.463	22.9374	19.4652	4.65816	29.9306	18.7886	12.4461
ENSG00000083814	ZNF671	22.4446	15.8136	13.4524	112.602	0	4.65816	6.19254	35.6983	7.80206
ENSG00000083817	ZNF416	0	2.04047	1.49471	20.1571	4.44919	46.5816	0	0	8.91664
ENSG00000083828	ZNF586	0	4.25097	1.49471	25.0226	0.556148	102.48	0	9.39429	4.45832
ENSG00000083838	ZNF446	20.4757	32.4774	2.98942	2.78029	18.909	0	67.7739	18.7886	20.434
ENSG00000083844	ZNF264	59.4584	55.0926	26.9048	13.2064	20.0213	0	101.489	95.8218	52.9425
ENSG00000084093	REST	191.369	196.735	192.818	177.939	115.679	121.112	96.3284	112.732	117.774
ENSG00000084676	NCOA1	140.968	81.2786	125.556	56.9959	58.3956	46.5816	35.4351	80.7909	90.4667
ENSG00000085274	MYNN	53.5519	24.4856	35.873	6.95072	18.3529	13.9745	48.1642	16.9097	28.9791
ENSG00000085276	MECOM	7.08775	4.42101	10.463	0	1.66845	0	6.53657	16.9097	10.7743
ENSG00000085644	ZNF213	59.4584	32.9876	61.2831	2.08522	0.556148	0	40.5956	144.672	92.1386
ENSG00000086102	NFX1	49.6143	82.979	64.2725	66.727	67.294	102.48	87.3837	110.853	53.4998
ENSG00000087510	TFAP2C	0	7.99183	2.98942	0	0	0	0.34403	0	4.27256
ENSG00000087903	RFX2	320.524	90.8008	206.27	0	40.0427	0	261.807	283.708	185.02
ENSG00000088876	ZNF343	7.08775	5.95136	5.97884	7.6458	0	79.1887	7.91269	13.152	6.68748
ENSG00000088881	EBF4	0	11.7327	10.463	31.9733	27.2513	13.9745	0	9.39429	3.90103
ENSG00000089094	KDM2B	22.8383	28.5665	25.4101	8.34087	23.3582	93.1632	77.4068	41.3349	25.8211
ENSG00000089116	LHX5	3.93764	0	2.98942	0	0.556148	0	0	5.63658	0.55729
ENSG00000089225	TBX5	3.93764	0.850195	1.49471	3.47536	2.22459	0	0	0	1.30034
ENSG00000089335	ZNF302	48.433	29.2467	23.9154	20.1571	76.7485	37.2653	8.94478	28.1829	18.7621
ENSG00000089775	ZBTB25	13.7817	31.1171	19.4312	35.4487	56.7271	0	37.1553	9.39429	21.3628
ENSG00000090447	TFAP4	3.15011	2.04047	2.98942	0	1.1123	0	0	0	2.78645
ENSG00000090612	ZNF268	18.5069	24.4856	2.98942	75.0678	77.8608	0	125.227	77.0332	36.9669
ENSG00000091010	POU4F3	0	0	0	0	0	0	0.34403	0	0
ENSG00000091656	ZFHX4	67.3337	46.4206	74.7355	62.5565	24.4705	37.2653	12.0411	77.0332	60.5588
ENSG00000091831	ESR1	14.1755	17.514	11.9577	11.1212	20.5775	27.949	22.362	7.51543	20.8055
ENSG00000092067	CEBPE	0	0.340078	0	0	0	0	0	0	0
ENSG00000092607	TBX15	0.787528	0	0	0	0.556148	13.9745	0	3.75772	4.27256
ENSG00000095574	IKZF5	25.9884	49.6514	29.8942	3.47536	3.89304	55.8979	4.47239	7.51543	34.552
ENSG00000095794	CREM	235.865	283.455	375.172	50.0452	8.89838	0	182.336	294.981	342.548
ENSG00000095951	HIVEP1	36.2263	37.4086	44.8413	116.772	17.2406	32.6071	16.5134	30.0617	20.9913
ENSG00000096401	CDC5L	61.821	137.732	89.6826	89.6643	110.117	65.2143	7.22463	35.6983	58.5154
ENSG00000096654	ZNF184	39.3764	13.263	22.4207	0	0	0	5.84851	50.7292	21.7343
ENSG00000099326	MZF1	50.008	23.9755	17.9365	131.369	77.8608	18.6326	12.7291	7.51543	44.3974
ENSG00000099364	FBXL19	168.137	163.237	107.619	338.5	296.983	428.551	261.119	127.762	140.623
ENSG00000100105	PATZ1	63.396	32.3074	7.47355	63.2516	27.8074	32.6071	78.0948	11.2732	34.3662
ENSG00000100146	SOX10	0	4.08094	1.49471	0	3.89304	4.65816	6.19254	5.63658	5.94443
ENSG00000100207	TCF20	199.638	113.756	73.2408	60.4713	6.11763	23.2908	226.372	170.976	158.642
ENSG00000100219	XBP1	3.15011	5.27121	11.9577	9.73101	47.8288	0	3.78433	26.304	22.8489
ENSG00000100426	ZBED4	12.6004	10.7125	14.9471	20.8522	10.0107	0	1.72015	7.51543	14.3038
ENSG00000100625	SIX4	0	0	1.49471	0	0	0	0	0	1.30034
ENSG00000100644	HIF1A	44.4953	99.3028	71.7461	219.643	269.732	93.1632	70.1822	30.0617	89.3522
ENSG00000100811	YY1	186.644	191.124	144.987	135.539	132.919	55.8979	178.552	340.073	130.777
ENSG00000100968	NFATC4	182.707	86.5498	68.7567	5.56058	3.89304	46.5816	114.562	146.551	108.672
ENSG00000100987	VSX1	0	2.55058	1.49471	0	0	0	0	0	0.928817
ENSG00000101057	MYBL2	28.351	39.279	19.4312	177.939	61.7325	0	44.7239	56.3658	29.1648
ENSG00000101076	HNF4A	0	1.53035	2.98942	0	0	0	0	0	6.50172
ENSG00000101096	NFATC2	5.5127	13.9432	28.3995	22.2423	10.5668	4.65816	35.7791	22.5463	19.1336
ENSG00000101115	SALL4	0	14.4533	17.9365	0	118.46	9.31632	20.9858	16.9097	10.0312
ENSG00000101126	ADNP	90.9595	81.2786	118.082	184.889	111.786	55.8979	29.2426	65.7601	83.5935
ENSG00000101190	TCFL5	723.345	319.333	378.162	132.759	7.22993	0	340.246	559.9	381.186
ENSG00000101216	GMEB2	63.396	55.0926	10.463	141.795	20.5775	135.087	16.8575	26.304	39.5676
ENSG00000101412	E2F1	0	9.35214	8.96826	0	0	0	41.6276	11.2732	28.7933
ENSG00000101457	DNTTIP1	82.2967	79.7483	41.8519	15.9867	8.89838	9.31632	137.612	99.5795	64.2741
ENSG00000101493	ZNF516	18.9007	48.2911	41.8519	78.5432	73.9677	0	61.2374	52.608	86.9372
ENSG00000101544	ADNP2	72.8463	165.788	55.3043	38.229	63.9571	107.138	94.9523	60.1235	62.788
ENSG00000101883	RHOXF1	2.36258	6.80156	0	2.08522	0.556148	0	14.4493	13.152	8.91664
ENSG00000102034	ELF4	12.6004	2.89066	5.97884	0	0	0	0.34403	1.87886	0.371527
ENSG00000102145	GATA1	0	0.340078	4.48413	0.695072	0	9.31632	0.68806	0	5.01561
ENSG00000102189	EEA1	106.71	156.946	106.124	50.0452	32.2566	18.6326	56.4209	114.61	73.748
ENSG00000102349	KLF8	7.08775	19.5545	16.4418	16.6817	47.2726	209.617	25.1142	5.63658	7.98782
ENSG00000102554	KLF5	86.2343	35.7082	104.63	9.03594	13.9037	0	58.1411	142.793	89.5379
ENSG00000102804	TSC22D1	202.395	200.646	216.733	328.769	95.1014	97.8214	133.828	137.157	204.34
ENSG00000102870	ZNF629	5.11893	11.5626	31.3889	25.0226	98.4383	23.2908	16.8575	13.152	18.019
ENSG00000102878	HSF4	0	22.1051	1.49471	0	0	9.31632	0	0	22.8489
ENSG00000102901	CENPT	139.786	154.905	67.262	93.1397	2.78074	312.097	190.593	137.157	97.5257
ENSG00000102908	NFAT5	127.58	89.6105	67.262	207.132	55.0587	144.403	61.9254	120.247	43.2829
ENSG00000102935	ZNF423	4.3314	2.72062	7.47355	6.95072	1.1123	0	13.4172	0	12.0746
ENSG00000102974	CTCF	88.5969	83.1491	23.9154	143.185	119.016	102.48	115.25	65.7601	69.104
ENSG00000102984	ZNF821	152.78	158.986	103.135	2.78029	0.556148	0	79.815	157.824	101.055
ENSG00000103199	ZNF500	119.704	42.1697	77.7249	41.0093	82.31	13.9745	76.3747	88.3064	74.1196
ENSG00000103241	FOXF1	0	0.170039	0	0	0	0	0	0	0
ENSG00000103343	ZNF174	2.75635	20.9148	1.49471	2.08522	0	0	2.40821	1.87886	9.1024
ENSG00000103449	SALL1	0	4.25097	0	0	0	0	0	0	4.27256
ENSG00000103495	MAZ	88.9907	177.691	86.6932	192.535	181.304	41.9234	128.323	146.551	94.182
ENSG00000104221	BRF2	15.3568	18.0241	16.4418	5.56058	0	0	12.3851	15.0309	11.5173
ENSG00000104447	TRPS1	7.87528	4.42101	31.3889	102.871	49.4972	0	22.0179	5.63658	37.8957
ENSG00000104856	RELB	0	6.46148	1.49471	3.47536	6.11763	0	0.34403	0	10.0312
ENSG00000104885	DOT1L	481.573	281.585	239.154	57.691	71.7432	4.65816	280.385	272.435	291.648
ENSG00000104903	LYL1	219.327	67.5055	88.1879	0	3.33689	13.9745	81.5351	54.4869	131.706
ENSG00000104976	SNAPC2	12.2067	14.4533	11.9577	25.0226	19.4652	4.65816	48.8523	45.0926	47.7412
ENSG00000105127	AKAP8	29.1385	53.3922	34.3783	45.1797	136.256	60.5561	34.747	31.9406	52.0137
ENSG00000105136	ZNF419	0	3.0607	5.97884	8.34087	21.1336	0	23.3941	20.6674	11.5173
ENSG00000105261	OVOL3	14.963	12.7529	8.96826	0	0	0	3.78433	11.2732	3.90103
ENSG00000105392	CRX	2.36258	1.70039	1.49471	0	0	0	0	0	1.11458
ENSG00000105419	MEIS3	0.787528	6.63152	8.96826	0	0	0	2.06418	3.75772	13.9322
ENSG00000105497	ZNF175	10.6316	17.1739	19.4312	3.47536	1.66845	18.6326	42.6597	31.9406	9.47393
ENSG00000105516	DBP	24.8071	23.8055	47.8307	48.6551	36.7058	0	27.8664	5.63658	33.8089
ENSG00000105610	KLF1	0	0	0	0	0	0	0	0	0
ENSG00000105672	ETV2	42.5265	6.9716	19.4312	0	0	0	40.2515	20.6674	34.9235
ENSG00000105698	USF2	52.3706	95.3919	74.7355	104.261	81.7538	93.1632	47.8202	105.216	105.514
ENSG00000105708	ZNF14	3.15011	1.87043	2.98942	0	12.7914	0	0	0	1.48611
ENSG00000105717	PBX4	75.6027	19.7245	20.9259	15.9867	2.78074	0	65.7098	46.9715	28.0503
ENSG00000105722	ERF	80.7216	60.7039	50.8201	170.293	101.219	130.429	168.231	67.6389	150.84
ENSG00000105732	ZNF574	168.925	38.2588	71.7461	0	3.89304	0	49.5403	86.4275	68.7324
ENSG00000105750	ZNF85	9.45034	4.08094	22.4207	2.78029	3.89304	0	18.2336	60.1235	28.6076
ENSG00000105856	HBP1	14.5693	107.465	85.1985	41.0093	3.89304	4.65816	73.9665	101.458	71.3331
ENSG00000105866	SP4	25.9884	28.5665	10.463	9.03594	5.00534	0	51.6045	60.1235	18.9479
ENSG00000105880	DLX5	0	0	0	0	0	0	0	0	0.743053
ENSG00000105967	TFEC	0	8.16187	1.49471	4.17043	0	0	45.412	5.63658	4.08679
ENSG00000105991	HOXA1	0	2.04047	0	0	0	0	0	0	0.371527
ENSG00000105996	HOXA2	0	0	1.49471	0	0	0	0	0	0
ENSG00000105997	HOXA3	6.30022	1.53035	1.49471	68.8122	0	0	30.2747	0	7.6163
ENSG00000106004	HOXA5	5.11893	0	0	0	0	0	34.059	20.6674	0.55729
ENSG00000106006	HOXA6	0	0	2.98942	0	0	0	0.34403	0	0
ENSG00000106031	HOXA13	0	1.19027	5.97884	0	0	0	0	0	3.71527
ENSG00000106038	EVX1	10.6316	2.89066	2.98942	0	0	0	0	0	3.34374
ENSG00000106261	ZKSCAN1	141.361	267.981	136.019	245.361	439.913	405.26	112.842	112.732	163.1
ENSG00000106331	PAX4	0	0	1.49471	0	0	0	3.4403	3.75772	2.22916
ENSG00000106410	NOBOX	0	0	0	0	0	0	0	0	0
ENSG00000106459	NRF1	14.1755	13.093	10.463	1.39014	2.22459	0	21.6739	1.87886	16.9045
ENSG00000106511	MEOX2	0	0.170039	0	0	0	0	0	0	0.55729
ENSG00000106536	POU6F2	0	0	5.97884	0	0	0	0	0	1.30034
ENSG00000106546	AHR	22.8383	20.0646	16.4418	39.6191	22.2459	0	38.8754	0	16.1614
ENSG00000106554	CHCHD3	7.87528	11.5626	8.96826	0	0.556148	4.65816	68.118	11.2732	18.7621
ENSG00000106571	GLI3	8.26904	7.99183	16.4418	38.9241	1.1123	0	16.1694	9.39429	8.35935
ENSG00000106624	AEBP1	2.75635	226.492	4.48413	7.6458	11.123	9.31632	0	0	102.17
ENSG00000106689	LHX2	0	4.08094	22.4207	2.78029	10.0107	0	0	37.5772	3.34374
ENSG00000106852	LHX6	16.9319	6.46148	19.4312	0	0	0	45.412	11.2732	12.8177
ENSG00000106948	AKNA	16.1443	22.1051	28.3995	109.821	28.9197	83.8469	17.8896	9.39429	29.3506
ENSG00000107175	CREB3	106.316	89.4405	95.6615	24.3275	9.45452	0	98.0486	88.3064	127.991
ENSG00000107187	LHX3	0	1.02023	0	0	0	0	0	1.87886	1.11458
ENSG00000107249	GLIS3	6.69399	35.5381	11.9577	24.3275	55.0587	51.2398	3.78433	0	11.7031
ENSG00000107485	GATA3	0	4.76109	2.98942	9.03594	33.3689	9.31632	13.7612	0	0.928817
ENSG00000107807	TLX1	0	4.93113	2.98942	0.695072	0	0	0	0	0.743053
ENSG00000107859	PITX3	0	5.10117	0	0	0	0	0.34403	0	1.48611
ENSG00000108001	EBF3	0	2.72062	0	0	0	0	0	0	1.67187
ENSG00000108509	CAMTA2	59.8521	33.1576	49.3254	9.03594	51.7218	0	28.8985	101.458	75.9772
ENSG00000108511	HOXB6	3.15011	0.510117	2.98942	0	0	0	0	0	1.11458
ENSG00000108788	MLX	20.082	34.1778	10.463	20.8522	17.2406	0	16.1694	7.51543	14.4895
ENSG00000108813	DLX4	0.787528	2.55058	0	0	7.22993	0	9.63284	1.87886	0.928817
ENSG00000108924	HLF	0	8.33191	13.4524	1.39014	0	0	0	0	9.84546
ENSG00000109101	FOXN1	0	0	5.97884	0	89.5399	0	0	0	0.55729
ENSG00000109132	PHOX2B	0	1.19027	1.49471	0.695072	0.556148	0	2.40821	0	2.0434
ENSG00000109320	NFKB1	7.48152	21.935	17.9365	28.498	18.909	0	61.2374	5.63658	28.9791
ENSG00000109381	ELF2	207.514	97.7724	143.492	45.8748	23.3582	4.65816	73.6225	108.974	96.0396
ENSG00000109705	NKX3-2	3.54388	2.55058	8.96826	0	0	0	0	0	1.85763
ENSG00000109787	KLF3	2.75635	23.8055	8.96826	61.1664	46.7165	32.6071	0	0	16.9045
ENSG00000109851	DBX1	0	0	0	0	0	0	0	0	0
ENSG00000109906	ZBTB16	9.45034	48.121	35.873	4.17043	42.2673	0	14.7933	39.456	58.1439
ENSG00000110693	SOX6	105.135	46.4206	150.966	151.526	150.16	88.5051	211.579	75.1543	103.099
ENSG00000110777	POU2AF1	35.4388	33.1576	4.48413	2.78029	7.22993	0	0	11.2732	12.0746
ENSG00000110851	PRDM4	13.7817	13.093	17.9365	150.831	20.5775	200.301	6.8806	15.0309	28.7933
ENSG00000110925	CSRNP2	103.56	78.728	49.3254	72.9826	26.139	23.2908	76.7187	63.8812	58.887
ENSG00000111046	MYF6	0	0	0	0	0	0	0	0	0
ENSG00000111049	MYF5	0	0	0	0	0	0	0	0	0
ENSG00000111087	GLI1	0.393764	7.48171	0	2.08522	1.66845	4.65816	8.94478	0	12.8177
ENSG00000111145	ELK3	0	27.3763	1.49471	0	0.556148	0	7.91269	15.0309	7.98782
ENSG00000111206	FOXM1	37.4076	16.3237	59.7884	0.695072	0	0	49.8844	37.5772	46.9981
ENSG00000111249	CUX2	2.75635	0.170039	5.97884	0	0	0	4.12836	5.63658	1.30034
ENSG00000111269	CREBL2	96.866	79.0681	38.8625	14.5965	9.45452	0	53.6687	46.9715	72.0762
ENSG00000111424	VDR	8.26904	1.70039	0	6.25565	1.1123	0	10.6649	5.63658	3.15798
ENSG00000111704	NANOG	1.18129	0	0	42.3994	6.67378	0	0	0	0.371527
ENSG00000111783	RFX4	446.528	246.046	188.333	0	1.1123	9.31632	404.235	398.318	246.322
ENSG00000112033	PPARD	20.082	69.886	10.463	6.25565	58.3956	23.2908	17.8896	22.5463	22.8489
ENSG00000112182	BACH2	5.90646	17.344	10.463	0	0	4.65816	3.78433	3.75772	8.73088
ENSG00000112200	ZNF451	102.772	109.675	153.955	155.001	157.946	32.6071	135.892	131.52	122.418
ENSG00000112238	PRDM13	0	0	0	0	0	0	0	0	0
ENSG00000112242	E2F3	20.082	37.7487	20.9259	18.0719	3.33689	18.6326	28.5545	0	25.4496
ENSG00000112246	SIM1	1.57506	6.46148	1.49471	0	0	0	8.25672	0	1.11458
ENSG00000112333	NR2E1	0	0	0	0	0	0	0	0	1.11458
ENSG00000112365	ZBTB24	18.1131	28.0564	8.96826	1.39014	4.44919	0	21.3299	26.304	18.5763
ENSG00000112511	PHF1	658.373	340.758	282.5	120.943	174.074	97.8214	734.16	768.453	459.207
ENSG00000112561	TFEB	1.18129	2.55058	5.97884	0.695072	39.4865	23.2908	9.97687	20.6674	3.34374
ENSG00000112592	TBP	108.285	59.1736	95.6615	18.767	8.34223	23.2908	113.874	35.6983	81.9216
ENSG00000112658	SRF	9.45034	11.3926	5.97884	43.7896	31.7005	0	11.353	9.39429	16.1614
ENSG00000112837	TBX18	0	2.55058	2.98942	0	0	4.65816	0	5.63658	1.30034
ENSG00000113196	HAND1	0	0	0	0	0	0	0	0	0
ENSG00000113430	IRX4	0	3.74086	1.49471	0	0.556148	0	0	0	0.55729
ENSG00000113580	NR3C1	25.9884	39.6191	62.7778	16.6817	17.2406	13.9745	79.471	73.2755	49.0415
ENSG00000113658	SMAD5	15.7506	36.3883	59.7884	44.4846	62.8448	37.2653	19.6097	0	30.6509
ENSG00000113722	CDX1	0	1.87043	0	0	0	0	0.34403	0	3.71527
ENSG00000113761	ZNF346	44.1016	37.0685	14.9471	4.86551	38.9304	46.5816	102.521	52.608	31.7655
ENSG00000113916	BCL6	14.1755	50.5016	14.9471	102.176	101.775	177.01	112.154	35.6983	38.453
ENSG00000114126	TFDP2	148.055	174.8	228.691	106.346	226.909	121.112	305.499	285.587	269.543
ENSG00000114315	HES1	39.3764	97.9424	11.9577	77.153	46.7165	0	6.19254	1.87886	23.5919
ENSG00000114439	BBX	302.805	490.732	588.916	1116.98	1064.47	694.066	400.107	293.102	429.856
ENSG00000114853	ZBTB47	20.8695	22.1051	40.3572	34.0585	75.08	65.2143	24.4261	31.9406	53.4998
ENSG00000114861	FOXP1	59.0646	116.987	131.534	79.2383	119.016	74.5306	234.973	84.5486	107
ENSG00000115041	KCNIP3	3.93764	15.3035	2.98942	63.2516	13.9037	0	5.16045	3.75772	15.4184
ENSG00000115112	TFCP2L1	11.4192	1.70039	8.96826	0	0	0	0	0	9.1024
ENSG00000115163	CENPA	0	11.5626	0	0.695072	0.556148	4.65816	1.37612	0	2.22916
ENSG00000115297	TLX2	4.72517	0.340078	1.49471	0	0	0	19.2657	0	1.30034
ENSG00000115415	STAT1	35.8325	47.4409	43.3466	35.4487	42.2673	0	34.059	50.7292	28.6076
ENSG00000115507	OTX1	0	0	0	0	0	0	0	0	0.55729
ENSG00000115568	ZNF142	24.4134	30.0969	11.9577	0	1.1123	27.949	0	24.4252	12.0746
ENSG00000115816	CEBPZ	88.2031	155.076	131.534	72.2875	40.0427	18.6326	102.865	129.641	113.873
ENSG00000115844	DLX2	0	1.87043	2.98942	0	0	0	0	0	2.60069
ENSG00000115966	ATF2	155.931	77.1977	77.7249	21.5472	70.6309	97.8214	152.061	172.855	83.0362
ENSG00000116016	EPAS1	34.2575	115.116	65.7672	59.7762	367.058	18.6326	60.5493	11.2732	73.5623
ENSG00000116017	ARID3A	51.5831	61.3841	79.2196	1.39014	2.78074	0	116.282	92.0641	90.6525
ENSG00000116035	VAX2	0	0	2.98942	0	0	0	0	0	0
ENSG00000116044	NFE2L2	63.396	124.298	85.1985	192.535	178.524	209.617	45.756	41.3349	109.972
ENSG00000116132	PRRX1	30.7136	35.028	43.3466	0.695072	10.0107	0	7.22463	20.6674	45.512
ENSG00000116539	ASH1L	229.564	280.394	222.712	416.348	306.438	200.301	146.901	90.1852	137.093
ENSG00000116604	MEF2D	3.54388	37.9187	8.96826	86.189	11.6791	4.65816	16.1694	20.6674	29.3506
ENSG00000116731	PRDM2	76.784	139.602	92.672	56.3009	58.9517	79.1887	62.9575	84.5486	79.3209
ENSG00000116809	ZBTB17	43.7078	32.6475	28.3995	23.6325	44.4919	23.2908	88.7598	60.1235	55.3575
ENSG00000116819	TFAP2E	0	3.0607	0	0	0	32.6071	3.4403	0	3.5295
ENSG00000116833	NR5A2	0	4.25097	4.48413	0	11.123	0	2.75224	0	3.90103
ENSG00000116990	MYCL	1.18129	4.08094	0	1.39014	49.4972	0	5.16045	1.87886	2.60069
ENSG00000117000	RLF	90.9595	120.388	46.336	19.462	32.8128	13.9745	28.5545	20.6674	56.2863
ENSG00000117010	ZNF684	24.8071	21.4249	2.98942	0	3.33689	18.6326	7.22463	1.87886	8.73088
ENSG00000117036	ETV3	12.9942	16.8339	16.4418	11.8162	18.3529	0	55.7329	5.63658	14.6753
ENSG00000117139	KDM5B	1106.87	759.564	692.051	367.693	259.721	149.061	395.291	610.629	517.722
ENSG00000117505	DR1	194.126	110.525	134.524	118.857	16.6845	9.31632	161.006	178.492	118.703
ENSG00000117595	IRF6	5.5127	1.70039	1.49471	0	0	0	0	0	2.22916
ENSG00000117707	PROX1	7.87528	9.86226	34.3783	0.695072	6.11763	0	11.353	28.1829	23.0347
ENSG00000118058	KMT2A	51.1893	61.044	79.2196	221.033	563.378	121.112	106.305	13.152	56.6578
ENSG00000118156	ZNF541	115.373	98.1125	79.2196	0	0	0	181.648	52.608	75.4199
ENSG00000118217	ATF6	76.784	83.8292	50.8201	64.6417	58.9517	55.8979	20.6418	18.7886	48.8558
ENSG00000118260	CREB1	44.8891	45.2304	95.6615	47.2649	40.0427	18.6326	58.4851	124.005	63.9026
ENSG00000118263	KLF7	46.0704	37.5786	16.4418	51.4354	79.5292	23.2908	11.009	33.8195	29.1648
ENSG00000118418	HMGN3	77.5715	62.5743	79.2196	158.477	214.673	149.061	22.706	52.608	72.2619
ENSG00000118495	PLAGL1	0	23.2953	0	0	0	13.9745	0	0	10.5885
ENSG00000118513	MYB	0	1.70039	1.49471	0.695072	3.89304	9.31632	4.81642	0	1.30034
ENSG00000118526	TCF21	0	0.680156	0	0	0	0	0	0	2.60069
ENSG00000118620	ZNF430	50.7956	12.0728	23.9154	23.6325	46.1603	107.138	8.94478	33.8195	21.5485
ENSG00000118689	FOXO3	21.2633	64.7848	34.3783	184.889	109.005	88.5051	159.974	15.0309	36.0381
ENSG00000118707	TGIF2	13.388	58.1533	10.463	75.0678	49.4972	0	1.72015	13.152	27.8645
ENSG00000118922	KLF12	0	3.74086	2.98942	3.47536	0	13.9745	7.56866	0	10.0312
ENSG00000119042	SATB2	27.9572	9.01207	14.9471	0	0	0	11.697	9.39429	10.217
ENSG00000119138	KLF9	15.3568	34.5179	32.8836	25.0226	23.9144	41.9234	51.9486	0	52.0137
ENSG00000119403	PHF19	25.9884	11.2226	10.463	0.695072	0	0	78.0948	15.0309	13.5607
ENSG00000119508	NR4A3	1.96882	3.57082	0	2.08522	1.66845	13.9745	5.84851	5.63658	0.55729
ENSG00000119547	ONECUT2	18.9007	7.82179	1.49471	0.695072	3.89304	4.65816	39.5635	20.6674	4.08679
ENSG00000119574	ZBTB45	24.0196	4.59105	10.463	18.767	1.1123	0	5.50448	11.2732	15.7899
ENSG00000119608	PROX2	0	0.170039	0	0	0	0	0.34403	0	0
ENSG00000119614	VSX2	0	0	0	0	0	0	0	0	0
ENSG00000119715	ESRRB	0	8.16187	16.4418	0	0	0	0	0	5.94443
ENSG00000119725	ZNF410	12.6004	8.67199	2.98942	26.4128	0	0	0	0	0.928817
ENSG00000119866	BCL11A	5.5127	14.6234	19.4312	0	0	0	15.4814	22.5463	9.84546
ENSG00000119919	NKX2-3	0.787528	0	0	0	0	0	0	7.51543	0
ENSG00000119950	MXI1	46.0704	73.1168	58.2937	170.988	145.155	93.1632	34.059	56.3658	47.3696
ENSG00000120068	HOXB8	0	6.80156	0	0	0	0	0	0	1.67187
ENSG00000120075	HOXB5	5.11893	0	0	0	0	0	0	1.87886	3.71527
ENSG00000120093	HOXB3	25.9884	7.14164	25.4101	0	0	0	16.5134	39.456	22.8489
ENSG00000120094	HOXB1	1.18129	0.850195	5.97884	0	0	0	0	5.63658	0.185763
ENSG00000120149	MSX2	9.8441	38.4288	13.4524	11.1212	140.149	4.65816	7.22463	1.87886	7.80206
ENSG00000120669	SOHLH2	96.0784	48.121	23.9154	0	0	0	52.6366	63.8812	54.8002
ENSG00000120690	ELF1	6.69399	16.3237	20.9259	28.498	31.7005	55.8979	18.5776	15.0309	16.5329
ENSG00000120693	SMAD9	0	20.4047	1.49471	0	0	0	2.75224	0	10.5885
ENSG00000120738	EGR1	384.314	306.75	35.873	1980.96	1078.37	680.091	0.34403	3.75772	15.7899
ENSG00000120784	ZFP30	8.66281	34.6879	17.9365	9.73101	2.78074	27.949	41.9717	9.39429	34.3662
ENSG00000120798	NR2C1	95.6847	82.4689	23.9154	66.0319	28.3636	274.831	51.9486	50.7292	36.5954
ENSG00000120832	MTERF2	55.127	53.2222	26.9048	69.5072	83.9784	18.6326	3.4403	22.5463	20.434
ENSG00000120837	NFYB	54.3394	32.6475	23.9154	22.2423	74.5239	27.949	134.516	39.456	43.8401
ENSG00000120963	ZNF706	16.9319	61.5541	17.9365	4.86551	0	0	47.1321	11.2732	23.9635
ENSG00000121068	TBX2	0	10.0323	1.49471	20.8522	0	0	0.34403	1.87886	29.3506
ENSG00000121075	TBX4	5.11893	1.87043	4.48413	0	0	0	0	5.63658	2.0434
ENSG00000121297	TSHZ3	0.787528	16.8339	0	0	11.123	0	0	0	9.65969
ENSG00000121406	ZNF549	6.30022	21.935	8.96826	4.86551	4.44919	32.6071	22.0179	15.0309	10.0312
ENSG00000121413	ZSCAN18	95.2909	47.2708	40.3572	150.136	86.7592	102.48	66.0538	103.337	76.906
ENSG00000121417	ZNF211	14.963	18.0241	13.4524	2.78029	67.8501	0	0	11.2732	7.98782
ENSG00000121454	LHX4	0.787528	4.08094	8.96826	1.39014	0.556148	18.6326	6.19254	22.5463	4.82985
ENSG00000121864	ZNF639	14.1755	13.4331	16.4418	24.3275	44.4919	0	24.4261	16.9097	29.3506
ENSG00000121903	ZSCAN20	3.15011	4.76109	0	20.1571	4.44919	0	0	0	1.85763
ENSG00000122034	GTF3A	17.7194	24.3156	19.4312	9.73101	19.4652	0	13.4172	15.0309	32.8801
ENSG00000122085	MTERF4	22.4446	53.7323	20.9259	39.6191	37.2619	0	37.1553	16.9097	38.6388
ENSG00000122145	TBX22	9.8441	14.1132	38.8625	272.468	94.5452	46.5816	2.06418	9.39429	18.019
ENSG00000122180	MYOG	0	0	0	0	0	0	0	0	0
ENSG00000122386	ZNF205	8.26904	4.93113	4.48413	13.9014	1.66845	18.6326	24.7702	11.2732	10.0312
ENSG00000122482	ZNF644	153.962	154.055	70.2514	70.2023	51.1657	9.31632	59.8612	101.458	53.4998
ENSG00000122592	HOXA7	22.8383	10.7125	11.9577	0	0	0	0	30.0617	20.8055
ENSG00000122691	TWIST1	1.18129	10.2023	4.48413	0.695072	1.66845	18.6326	0.34403	0	3.5295
ENSG00000122859	NEUROG3	0	0	0	0	0	0	0	0	0
ENSG00000122877	EGR2	24.4134	64.6148	11.9577	56.9959	13.9037	172.352	8.25672	1.87886	10.4027
ENSG00000123095	BHLHE41	0.787528	19.7245	4.48413	4.17043	20.0213	41.9234	29.2426	1.87886	6.13019
ENSG00000123268	ATF1	13.7817	11.9027	8.96826	2.08522	2.22459	0	6.53657	9.39429	16.7187
ENSG00000123307	NEUROD4	0	0	0	0	0	0	0	0	0
ENSG00000123358	NR4A1	65.3648	46.2506	8.96826	462.918	205.219	74.5306	4.81642	7.51543	15.6041
ENSG00000123364	HOXC13	0	0	0	0	0	0	0	0	0
ENSG00000123388	HOXC11	3.93764	0	0	0	0	0	0	13.152	1.85763
ENSG00000123405	NFE2	0	0.850195	1.49471	0	0	0	0	5.63658	1.11458
ENSG00000123407	HOXC12	0	0	2.98942	0	0	0	4.47239	0	0
ENSG00000123411	IKZF4	20.4757	42.1697	44.8413	0.695072	8.34223	4.65816	43.6918	71.3966	38.0815
ENSG00000123576	ESX1	11.0254	16.8339	7.47355	0	0	0	32.3388	0	8.91664
ENSG00000123636	BAZ2B	521.737	313.722	328.836	290.54	531.678	400.602	228.78	398.318	369.855
ENSG00000123685	BATF3	1.57506	0.850195	0	0	0	0	0	0	2.22916
ENSG00000123933	MXD4	41.739	112.906	65.7672	175.853	213.561	46.5816	68.462	67.6389	92.5101
ENSG00000124092	CTCFL	5.90646	33.8378	23.9154	6.95072	0	0	17.2015	9.39429	24.8923
ENSG00000124151	NCOA3	16.9319	55.0926	10.463	10.4261	35.0374	46.5816	63.3015	39.456	54.6144
ENSG00000124203	ZNF831	0	4.76109	0	0	0	0	0	0	2.0434
ENSG00000124216	SNAI1	0	13.7732	4.48413	0	0	0	0	0	3.5295
ENSG00000124232	RBPJL	0	2.21051	0	0	0	0	0	0	0.185763
ENSG00000124440	HIF3A	14.5693	11.3926	2.98942	1.39014	0	0	0.34403	5.63658	10.5885
ENSG00000124444	ZNF576	33.8637	19.3844	37.3678	2.08522	3.33689	4.65816	30.2747	13.152	26.1926
ENSG00000124459	ZNF45	0	0	2.98942	0	1.66845	0	0	0	4.27256
ENSG00000124496	TRERF1	32.2887	54.5825	49.3254	152.221	48.9411	177.01	55.7329	24.4252	50.1561
ENSG00000124613	ZNF391	21.2633	8.16187	7.47355	0	0	0	5.50448	56.3658	15.2326
ENSG00000124664	SPDEF	0	1.02023	0	1.39014	0	0	4.12836	0	1.48611
ENSG00000124766	SOX4	131.517	127.359	270.543	147.355	250.267	130.429	89.7919	112.732	200.439
ENSG00000124782	RREB1	51.9769	60.7039	41.8519	145.965	61.7325	18.6326	39.5635	54.4869	60.5588
ENSG00000124813	RUNX2	5.90646	0.510117	5.97884	0	0	18.6326	6.8806	15.0309	10.96
ENSG00000124827	GCM2	0	1.53035	0	0	0	0	0	0	0
ENSG00000124920	MYRF	0.393764	3.0607	0	6.95072	2.22459	0	0	0	5.20137
ENSG00000125285	SOX21	0	1.02023	4.48413	2.08522	6.11763	0	1.37612	0	0.743053
ENSG00000125347	IRF1	34.2575	24.9957	29.8942	197.401	38.3742	0	23.3941	3.75772	9.65969
ENSG00000125398	SOX9	51.9769	103.724	118.082	353.097	352.042	144.403	75.6866	92.0641	86.5657
ENSG00000125482	TTF1	54.7332	74.9872	83.7038	62.5565	33.9251	65.2143	70.8702	48.8503	68.9182
ENSG00000125492	BARHL1	0	0	4.48413	0	0	0	0	0	0
ENSG00000125520	SLC2A4RG	72.0588	113.416	32.8836	416.348	201.326	163.036	89.1038	75.1543	96.4112
ENSG00000125533	BHLHE23	0	0	0	0	0	0	0	0	0
ENSG00000125618	PAX8	32.2887	26.5261	10.463	7.6458	12.2353	13.9745	8.94478	5.63658	19.8767
ENSG00000125740	FOSB	140.968	204.897	11.9577	1087.79	264.727	782.571	4.81642	5.63658	2.0434
ENSG00000125798	FOXA2	17.3256	7.99183	1.49471	4.17043	66.7378	23.2908	7.56866	0	5.38714
ENSG00000125812	GZF1	49.2205	34.858	28.3995	13.2064	0.556148	0	7.56866	80.7909	42.1683
ENSG00000125813	PAX1	1.57506	0	2.98942	0	0	0	0	3.75772	0.185763
ENSG00000125816	NKX2-4	0	0	0	0	0	0	0	1.87886	0.743053
ENSG00000125817	CENPB	24.0196	28.9066	23.9154	63.2516	122.353	13.9745	15.1373	43.2138	58.7012
ENSG00000125820	NKX2-2	0	0	8.96826	0.695072	0	0	0	0	0.371527
ENSG00000125826	RBCK1	42.5265	32.9876	50.8201	82.0185	96.7698	4.65816	34.747	41.3349	43.8401
ENSG00000125846	ZNF133	12.9942	15.9837	4.48413	4.86551	7.78608	27.949	16.1694	15.0309	13.1892
ENSG00000125850	OVOL2	7.08775	11.0525	16.4418	0	0	0	3.09627	11.2732	10.217
ENSG00000125878	TCF15	0	36.3883	11.9577	0	0	0	29.2426	37.5772	18.5763
ENSG00000125945	ZNF436	25.2009	25.3358	19.4312	18.767	46.1603	0	5.84851	18.7886	15.9756
ENSG00000125952	MAX	26.3822	59.1736	16.4418	2.78029	6.67378	9.31632	5.84851	41.3349	34.3662
ENSG00000126003	PLAGL2	20.4757	40.2992	86.6932	2.78029	13.9037	18.6326	73.9665	88.3064	63.5311
ENSG00000126351	THRA	9.8441	39.279	28.3995	0	3.89304	4.65816	24.4261	20.6674	25.078
ENSG00000126368	NR1D1	5.11893	23.8055	10.463	0.695072	13.3476	4.65816	1.72015	18.7886	10.0312
ENSG00000126456	IRF3	91.3533	85.0195	52.3149	27.8029	71.7432	0	94.2643	43.2138	27.3072
ENSG00000126464	PRR12	13.388	19.7245	58.2937	55.6058	7.78608	37.2653	14.1052	5.63658	23.7777
ENSG00000126561	STAT5A	1.57506	40.4693	5.97884	0	2.22459	0	5.16045	3.75772	13.375
ENSG00000126603	GLIS2	0	6.46148	0	0	0	0	14.1052	0	15.0468
ENSG00000126705	AHDC1	18.5069	28.3965	47.8307	174.463	72.8554	60.5561	84.2874	58.2446	41.0537
ENSG00000126733	DACH2	0	6.63152	0	0	0	0	0	0	0.371527
ENSG00000126746	ZNF384	56.3083	78.388	32.8836	110.517	10.5668	4.65816	74.9986	43.2138	33.6232
ENSG00000126767	ELK1	28.7448	39.7891	52.3149	251.616	66.7378	93.1632	28.2105	78.9121	59.8158
ENSG00000126778	SIX1	6.69399	2.55058	8.96826	0	7.78608	9.31632	0	0	5.38714
ENSG00000126804	ZBTB1	2.36258	26.016	5.97884	4.17043	20.5775	27.949	23.05	45.0926	10.0312
ENSG00000127081	ZNF484	0	3.40078	5.97884	0.695072	0	0	20.6418	0	3.34374
ENSG00000127124	HIVEP3	17.7194	17.344	23.9154	0.695072	31.7005	4.65816	0	41.3349	13.0034
ENSG00000127152	BCL11B	2.36258	6.46148	2.98942	2.08522	1.66845	0	18.2336	0	1.85763
ENSG00000127445	PIN1	102.379	120.558	198.796	36.8388	20.0213	37.2653	80.5031	195.401	140.437
ENSG00000127528	KLF2	1.96882	39.109	8.96826	82.7136	60.064	0	6.19254	15.0309	73.5623
ENSG00000127903	ZNF835	0	0	0	0	2.22459	0	0	0	0.185763
ENSG00000127989	MTERF1	19.2944	9.52218	2.98942	129.979	58.9517	9.31632	31.3067	18.7886	5.5729
ENSG00000128000	ZNF780B	12.2067	3.74086	14.9471	25.0226	8.89838	79.1887	2.75224	9.39429	11.7031
ENSG00000128272	ATF4	254.765	328.685	77.7249	631.126	284.748	102.48	75.6866	120.247	172.017
ENSG00000128573	FOXP2	17.3256	6.46148	10.463	2.78029	0	0	0	0	8.73088
ENSG00000128604	IRF5	0	0	4.48413	0	0	0	0	0	1.85763
ENSG00000128610	FEZF1	24.8071	14.1132	16.4418	0	0	0	59.5172	35.6983	12.2604
ENSG00000128645	HOXD1	0	1.53035	0	0	0	0	0	0	1.85763
ENSG00000128652	HOXD3	0	4.25097	0	0	1.66845	0	0	0	4.64408
ENSG00000128709	HOXD9	0	11.0525	8.96826	0	4.44919	0	0	0	15.2326
ENSG00000128710	HOXD10	0	0	0	0	0	0	0	0	1.48611
ENSG00000128713	HOXD11	0	0	0	0	0	0	0	0	0.371527
ENSG00000128714	HOXD13	0.393764	0	0	0	0	0	0	0	0.928817
ENSG00000129028	THAP10	0	0	10.463	0	0	0	0	0	3.34374
ENSG00000129071	MBD4	59.8521	58.1533	34.3783	11.8162	88.9838	0	14.1052	28.1829	39.5676
ENSG00000129152	MYOD1	0	0.340078	0	0.695072	0.556148	0	2.75224	0	0.55729
ENSG00000129173	E2F8	16.9319	24.4856	0	0	0	0	12.3851	13.152	5.75866
ENSG00000129194	SOX15	0	3.23074	0	0	0	0	8.25672	0	2.60069
ENSG00000129514	FOXA1	2.36258	12.4128	2.98942	18.0719	86.7592	37.2653	28.2105	0	2.41492
ENSG00000129535	NRL	31.5011	6.46148	14.9471	0.695072	0	0	0	15.0309	10.4027
ENSG00000129654	FOXJ1	18.1131	25.1658	16.4418	0	0	0	29.2426	1.87886	24.7065
ENSG00000129911	KLF16	22.8383	15.6436	13.4524	33.3635	2.22459	46.5816	7.56866	35.6983	40.8679
ENSG00000130182	ZSCAN10	0	0	0	0	0	0	0	0	0
ENSG00000130254	SAFB2	88.2031	174.29	159.934	387.85	512.213	358.678	121.787	75.1543	148.982
ENSG00000130522	JUND	78.7528	177.351	310.9	508.098	365.39	344.704	132.796	178.492	347.935
ENSG00000130544	ZNF557	77.1778	65.465	37.3678	11.1212	100.663	51.2398	63.3015	22.5463	35.6666
ENSG00000130584	ZBTB46	1.18129	7.82179	8.96826	0	0	0	0	1.87886	11.7031
ENSG00000130675	MNX1	0	0.850195	5.97884	0	0	0	0	0	5.75866
ENSG00000130684	ZNF337	0.393764	4.93113	5.97884	135.539	1.1123	9.31632	11.353	0	5.5729
ENSG00000130700	GATA5	28.7448	16.1537	20.9259	77.153	45.048	32.6071	23.3941	28.1829	33.9947
ENSG00000130711	PRDM12	0	0	0	0	0	0	0	0	0
ENSG00000130751	NPAS1	0	0.170039	0	0	0	0	0	0	0.928817
ENSG00000130803	ZNF317	3.93764	4.59105	4.48413	41.0093	15.5722	0	0	0	3.90103
ENSG00000130816	DNMT1	269.335	176.841	149.471	66.727	31.1443	37.2653	195.409	155.945	118.331
ENSG00000130818	ZNF426	3.15011	26.186	11.9577	2.78029	0.556148	0	0	39.456	19.8767
ENSG00000130844	ZNF331	52.7644	70.7362	40.3572	12.5113	18.909	32.6071	111.466	69.5178	47.9269
ENSG00000130856	ZNF236	31.8949	43.1899	43.3466	14.5965	37.2619	13.9745	78.4389	20.6674	24.335
ENSG00000130940	CASZ1	29.1385	59.3436	32.8836	0	0	0	52.6366	11.2732	17.8333
ENSG00000131061	ZNF341	14.5693	3.57082	8.96826	21.5472	1.1123	0	7.91269	0	6.13019
ENSG00000131115	ZNF227	0	8.16187	5.97884	33.3635	5.00534	0	0.68806	5.63658	9.65969
ENSG00000131116	ZNF428	91.3533	183.642	80.7144	129.283	90.6522	102.48	152.061	202.917	229.232
ENSG00000131127	ZNF141	43.314	27.2062	14.9471	17.3768	36.1497	55.8979	9.63284	16.9097	23.5919
ENSG00000131196	NFATC1	57.0958	12.0728	19.4312	0	2.22459	37.2653	31.3067	13.152	42.9113
ENSG00000131264	CDX4	0	0	0	0	0	0	0	0	0.185763
ENSG00000131381	RBSN	29.9261	76.0074	16.4418	46.5699	24.4705	0	13.0731	33.8195	31.5798
ENSG00000131408	NR1H2	52.7644	52.0319	58.2937	32.6684	6.11763	27.949	82.9113	58.2446	61.6734
ENSG00000131668	BARX1	0	1.19027	1.49471	0	0	0	0	3.75772	7.43053
ENSG00000131721	RHOXF2	0	0	0	0	0	0	0	0	0
ENSG00000131759	RARA	38.1951	40.6393	40.3572	10.4261	9.45452	9.31632	24.4261	56.3658	71.1474
ENSG00000131845	AC005261.1	0	12.7529	1.49471	0	2.22459	0	11.353	11.2732	7.43053
ENSG00000131848	ZSCAN5A	26.3822	27.5463	31.3889	8.34087	0	0	33.0269	26.304	50.3419
ENSG00000131849	ZNF132	0	0	11.9577	2.78029	2.78074	0	20.9858	0	6.68748
ENSG00000131914	LIN28A	11.4192	19.8946	16.4418	0	0	0	31.6508	20.6674	19.1336
ENSG00000131931	THAP1	38.5889	31.2872	16.4418	4.86551	0	0	34.747	46.9715	16.3472
ENSG00000132005	RFX1	34.6512	52.202	98.6509	17.3768	5.00534	32.6071	60.2053	97.7007	94.7393
ENSG00000132010	ZNF20	0	3.0607	5.97884	0	0	0	1.37612	7.51543	14.6753
ENSG00000132024	CC2D1A	163.412	70.0561	38.8625	104.956	45.048	27.949	20.2978	56.3658	49.2273
ENSG00000132170	PPARG	9.05657	23.1253	5.97884	2.08522	62.8448	18.6326	1.72015	7.51543	8.35935
ENSG00000132604	TERF2	52.7644	45.9105	29.8942	37.5339	59.5079	37.2653	35.0911	30.0617	36.4096
ENSG00000132846	ZBED3	18.9007	8.50195	23.9154	22.2423	5.00534	27.949	9.28881	22.5463	13.5607
ENSG00000133250	ZNF414	54.3394	21.935	31.3889	17.3768	20.0213	37.2653	47.8202	75.1543	79.1352
ENSG00000133740	E2F5	18.5069	9.35214	16.4418	4.86551	1.1123	4.65816	23.05	26.304	10.96
ENSG00000133794	ARNTL	24.0196	9.86226	7.47355	7.6458	33.9251	4.65816	4.12836	3.75772	12.8177
ENSG00000133937	GSC	0.393764	0.850195	0	0	0	0	0	0	0.55729
ENSG00000134046	MBD2	117.342	44.0401	59.7884	114.687	122.909	111.796	26.1463	54.4869	84.5223
ENSG00000134107	BHLHE40	5.90646	10.8825	2.98942	31.2783	27.2513	0	0	0	5.20137
ENSG00000134138	MEIS2	11.8129	4.76109	22.4207	0	7.22993	4.65816	2.40821	33.8195	10.7743
ENSG00000134317	GRHL1	18.1131	15.4735	13.4524	4.86551	21.6898	0	20.6418	7.51543	11.1458
ENSG00000134323	MYCN	5.5127	14.1132	8.96826	0	0.556148	0	2.40821	3.75772	4.64408
ENSG00000134438	RAX	1.18129	0	0	8.34087	0	0	0	0	0
ENSG00000134532	SOX5	77.9653	35.028	73.2408	0	0.556148	0	112.842	86.4275	111.458
ENSG00000134595	SOX3	0.787528	21.765	2.98942	16.6817	0	0	0	5.63658	10.7743
ENSG00000134852	CLOCK	235.471	184.832	133.029	29.8881	15.5722	60.5561	121.443	63.8812	124.461
ENSG00000134874	DZIP1	353.206	261.86	319.868	0	0	4.65816	154.47	199.159	250.78
ENSG00000134954	ETS1	0	15.3035	0	1.39014	3.33689	0	2.40821	5.63658	16.9045
ENSG00000135100	HNF1A	10.2379	2.38055	2.98942	3.47536	4.44919	0	6.8806	1.87886	3.34374
ENSG00000135111	TBX3	0.787528	6.29144	0	32.6684	3.33689	9.31632	5.50448	1.87886	3.90103
ENSG00000135148	TRAFD1	47.2517	28.5665	49.3254	17.3768	7.22993	0	1.72015	63.8812	30.2794
ENSG00000135164	DMTF1	318.555	234.314	85.1985	174.463	221.347	200.301	502.972	234.857	149.168
ENSG00000135365	PHF21A	38.1951	85.8697	50.8201	168.208	138.481	97.8214	67.7739	62.0023	57.0293
ENSG00000135373	EHF	0	1.87043	11.9577	0	0	0	0	0	9.28817
ENSG00000135374	ELF5	0.393764	0	1.49471	0	0	0	7.56866	31.9406	2.0434
ENSG00000135457	TFCP2	10.6316	48.2911	8.96826	13.2064	10.5668	79.1887	1.03209	1.87886	13.9322
ENSG00000135547	HEY2	42.5265	12.7529	13.4524	0	0	0	2.75224	16.9097	14.6753
ENSG00000135625	EGR4	10.2379	2.21051	2.98942	0	0	0	66.7418	1.87886	4.27256
ENSG00000135638	EMX1	10.2379	4.93113	1.49471	0	0	0	3.78433	0	4.08679
ENSG00000135899	SP110	8.66281	6.63152	11.9577	12.5113	23.3582	65.2143	73.2784	0	12.2604
ENSG00000135903	PAX3	5.11893	8.84203	8.96826	0.695072	3.89304	13.9745	7.56866	0	5.01561
ENSG00000136169	SETDB2	109.466	69.0358	34.3783	92.4446	302.545	111.796	157.222	67.6389	46.4408
ENSG00000136327	NKX2-8	0	0.510117	2.98942	22.2423	64.5132	23.2908	0	1.87886	7.43053
ENSG00000136352	NKX2-1	0.787528	1.19027	0	0	2.22459	0	4.12836	0	0
ENSG00000136367	ZFHX2	186.644	77.7078	133.029	13.9014	25.0267	41.9234	90.1359	90.1852	122.047
ENSG00000136451	VEZF1	58.6708	60.5339	65.7672	38.9241	41.7111	46.5816	102.521	9.39429	37.3384
ENSG00000136504	KAT7	212.239	112.566	150.966	9.03594	109.005	4.65816	84.6314	154.066	151.954
ENSG00000136535	TBR1	1.57506	1.53035	4.48413	0	0	0	3.4403	0	2.97221
ENSG00000136574	GATA4	7.48152	36.5584	23.9154	70.2023	97.8821	144.403	62.6135	31.9406	48.4842
ENSG00000136603	SKIL	50.4018	104.574	46.336	52.8255	4.44919	23.2908	178.208	124.005	71.5189
ENSG00000136630	HLX	0	0.170039	0	0	0	0	0	0	0.928817
ENSG00000136826	KLF4	21.2633	40.9794	55.3043	18.0719	13.3476	0	32.6829	108.974	84.1508
ENSG00000136866	ZFP37	11.8129	8.33191	13.4524	0	0	23.2908	16.8575	0	7.05901
ENSG00000136870	ZNF189	12.6004	11.0525	16.4418	58.3861	37.8181	37.2653	21.3299	22.5463	24.335
ENSG00000136931	NR5A1	17.7194	19.8946	16.4418	11.8162	33.3689	65.2143	11.353	35.6983	15.2326
ENSG00000136936	XPA	4.72517	27.8864	20.9259	198.096	54.5026	23.2908	7.91269	7.51543	19.5051
ENSG00000136944	LMX1B	0	2.55058	0	0	0.556148	0	0	0	0.743053
ENSG00000136997	MYC	6.30022	21.935	4.48413	41.0093	182.417	79.1887	110.09	3.75772	6.31595
ENSG00000137090	DMRT1	27.9572	38.9389	10.463	5.56058	3.89304	9.31632	7.56866	39.456	24.5208
ENSG00000137166	FOXP4	22.4446	35.1981	43.3466	0	1.1123	0	16.5134	16.9097	48.8558
ENSG00000137185	ZSCAN9	13.388	0.510117	5.97884	6.95072	1.1123	0	0	9.39429	10.217
ENSG00000137203	TFAP2A	2.75635	24.9957	10.463	0	5.00534	0	47.4762	1.87886	9.1024
ENSG00000137265	IRF4	0	3.57082	2.98942	0	1.1123	0	3.4403	1.87886	1.85763
ENSG00000137270	GCM1	17.7194	0	4.48413	0	0	0	0	0	1.11458
ENSG00000137273	FOXF2	0	0	0	0	0	0	0	0	0.185763
ENSG00000137309	HMGA1	57.0958	295.868	43.3466	1.39014	2.22459	4.65816	214.675	125.884	163.472
ENSG00000137492	THAP12	1.96882	10.7125	4.48413	1.39014	11.123	13.9745	0	0	0.371527
ENSG00000137504	CREBZF	7.08775	61.3841	19.4312	68.8122	117.903	13.9745	52.9806	43.2138	41.0537
ENSG00000137709	POU2F3	0	0.850195	0	0	0	0	3.4403	1.87886	2.60069
ENSG00000137871	ZNF280D	17.3256	17.1739	25.4101	26.4128	36.1497	18.6326	5.84851	30.0617	15.2326
ENSG00000137947	GTF2B	7.08775	20.5747	16.4418	6.95072	8.89838	13.9745	27.1784	20.6674	17.8333
ENSG00000138073	PREB	20.4757	59.0035	31.3889	34.0585	23.9144	23.2908	24.7702	43.2138	70.0328
ENSG00000138083	SIX3	0	1.36031	5.97884	0	0	0	0	0	4.82985
ENSG00000138136	LBX1	0	0	0	0	0	0	0	0	0
ENSG00000138311	ZNF365	0	0	2.98942	41.0093	0	0	0	0	1.48611
ENSG00000138336	TET1	1.96882	6.9716	4.48413	14.5965	6.67378	37.2653	9.28881	0	4.08679
ENSG00000138378	STAT4	51.9769	30.2669	94.1667	1.39014	0.556148	4.65816	75.3426	67.6389	78.3921
ENSG00000138380	CARF	119.704	64.7848	37.3678	88.9693	18.909	4.65816	237.037	28.1829	48.4842
ENSG00000138738	PRDM5	6.30022	32.3074	23.9154	57.691	11.6791	0	16.1694	18.7886	10.5885
ENSG00000138795	LEF1	81.9029	32.3074	47.8307	2.08522	1.1123	4.65816	107.681	16.9097	28.0503
ENSG00000139083	ETV6	7.08775	41.4895	17.9365	18.0719	69.5186	0	7.22463	20.6674	29.5364
ENSG00000139154	AEBP2	37.4076	28.7366	26.9048	151.526	104.556	9.31632	13.0731	1.87886	34.9235
ENSG00000139352	ASCL1	0.393764	0	2.98942	0	0	0	2.75224	0	0
ENSG00000139445	FOXN4	39.7702	19.2144	41.8519	0	0	0	23.7381	48.8503	26.1926
ENSG00000139515	PDX1	0	0	0	0	0	0	0	0	0.371527
ENSG00000139651	ZNF740	15.3568	63.9347	8.96826	39.6191	37.8181	0	0.34403	24.4252	15.4184
ENSG00000139793	MBNL2	12.2067	26.6961	50.8201	135.539	66.7378	41.9234	20.2978	28.1829	25.8211
ENSG00000139800	ZIC5	37.4076	12.923	19.4312	0	1.1123	0	22.362	20.6674	18.5763
ENSG00000140009	ESR2	60.6397	38.0887	26.9048	23.6325	72.2993	41.9234	108.025	28.1829	28.236
ENSG00000140044	JDP2	0.393764	5.61129	0	0	0	0	0	0	7.05901
ENSG00000140262	TCF12	69.3025	45.5704	32.8836	20.8522	23.9144	74.5306	79.1269	114.61	51.6422
ENSG00000140265	ZSCAN29	146.48	68.6957	67.262	19.462	12.2353	23.2908	81.5351	77.0332	63.3453
ENSG00000140382	HMG20A	30.3198	63.7646	50.8201	41.7043	97.8821	51.2398	66.7418	26.304	45.8835
ENSG00000140396	NCOA2	26.3822	28.0564	79.2196	224.508	182.417	437.867	33.0269	69.5178	50.3419
ENSG00000140548	ZNF710	0	7.99183	0	0.695072	0	0	3.78433	0	0.743053
ENSG00000140632	GLYR1	177.981	99.3028	65.7672	16.6817	9.45452	88.5051	44.3799	67.6389	57.2151
ENSG00000140836	ZFHX3	107.891	132.97	71.7461	140.405	75.08	237.566	29.9306	39.456	83.222
ENSG00000140968	IRF8	0	3.9109	0	0.695072	0	0	0.34403	0	1.30034
ENSG00000140987	ZSCAN32	26.776	24.1455	8.96826	4.86551	2.22459	0	0	11.2732	5.94443
ENSG00000140993	TIGD7	7.87528	32.4774	5.97884	19.462	8.89838	0	9.28881	1.87886	9.1024
ENSG00000141040	ZNF287	2.36258	9.86226	14.9471	0	0	186.326	1.37612	1.87886	10.4027
ENSG00000141258	SGSM2	67.7274	60.1938	80.7144	60.4713	102.331	32.6071	47.1321	63.8812	70.4043
ENSG00000141448	GATA6	15.3568	11.5626	23.9154	24.3275	35.0374	41.9234	11.697	5.63658	20.9913
ENSG00000141510	TP53	14.5693	40.2992	41.8519	68.8122	245.261	125.77	46.1	11.2732	16.9045
ENSG00000141568	FOXK2	73.2401	143.853	46.336	42.3994	32.8128	4.65816	34.747	101.458	58.5154
ENSG00000141579	ZNF750	1.96882	1.36031	5.97884	0.695072	0	0	0	0	0.185763
ENSG00000141644	MBD1	474.879	216.29	180.86	179.329	7.22993	13.9745	270.064	278.071	241.864
ENSG00000141646	SMAD4	35.045	99.6428	34.3783	121.638	162.395	97.8214	104.241	13.152	44.0259
ENSG00000141905	NFIC	104.741	217.48	257.09	592.202	622.33	419.234	125.915	82.6698	234.805
ENSG00000141946	ZIM3	0	7.14164	2.98942	0	0	0	0	0	0.743053
ENSG00000141956	PRDM15	10.2379	28.5665	16.4418	41.7043	24.4705	32.6071	3.4403	37.5772	10.217
ENSG00000142025	DMRTC2	166.956	79.5782	35.873	0	0	0	58.8292	108.974	52.571
ENSG00000142065	ZFP14	0	21.4249	11.9577	11.8162	3.89304	0	17.5455	0	8.54511
ENSG00000142409	ZNF787	91.747	44.2101	28.3995	56.9959	22.2459	83.8469	59.8612	73.2755	90.8383
ENSG00000142528	ZNF473	96.4722	106.614	112.103	0	0.556148	0	52.2926	108.974	90.6525
ENSG00000142556	ZNF614	0	12.2428	19.4312	7.6458	10.0107	0	26.8344	15.0309	18.3906
ENSG00000142611	PRDM16	0	12.4128	0	0	0	0	0	3.75772	3.5295
ENSG00000142700	DMRTA2	5.90646	7.14164	4.48413	0	0	0	0	3.75772	7.98782
ENSG00000143006	DMRTB1	229.564	192.484	101.64	0.695072	0	0	179.24	140.914	151.397
ENSG00000143032	BARHL2	0	0	0	0	0	0	0	3.75772	2.22916
ENSG00000143033	MTF2	132.698	174.46	130.04	207.827	227.465	284.148	249.766	108.974	119.446
ENSG00000143067	ZNF697	14.963	11.3926	25.4101	0	3.89304	4.65816	19.9537	28.1829	15.9756
ENSG00000143157	POGK	12.6004	11.3926	7.47355	43.0945	25.5828	46.5816	55.3889	11.2732	18.7621
ENSG00000143171	RXRG	0	0.170039	5.97884	0	2.22459	0	0.68806	0	2.0434
ENSG00000143178	TBX19	2.36258	3.9109	2.98942	32.6684	3.33689	0	9.97687	3.75772	3.90103
ENSG00000143190	POU2F1	84.2655	125.829	89.6826	25.7177	16.6845	9.31632	90.824	80.7909	72.4477
ENSG00000143257	NR1I3	5.5127	3.40078	4.48413	0	0	9.31632	0	5.63658	2.41492
ENSG00000143355	LHX9	4.72517	0.850195	1.49471	1.39014	1.1123	0	0	9.39429	3.90103
ENSG00000143365	RORC	2.75635	3.40078	13.4524	17.3768	24.4705	27.949	12.3851	0	11.5173
ENSG00000143373	ZNF687	37.0138	55.0926	26.9048	4.86551	9.45452	9.31632	148.277	56.3658	59.8158
ENSG00000143379	SETDB1	59.8521	85.6996	55.3043	5.56058	50.6095	69.8724	167.543	93.9429	55.9148
ENSG00000143390	RFX5	26.3822	11.0525	23.9154	0	1.66845	0	54.7008	9.39429	28.236
ENSG00000143437	ARNT	35.8325	22.9553	22.4207	31.2783	24.4705	9.31632	14.1052	48.8503	34.3662
ENSG00000143578	CREB3L4	19.6882	15.4735	8.96826	11.8162	30.5882	4.65816	9.28881	7.51543	23.4062
ENSG00000143614	GATAD2B	61.821	65.295	70.2514	56.3009	55.6148	60.5561	134.172	45.0926	77.6491
ENSG00000143842	SOX13	3.93764	13.093	22.4207	50.7403	48.9411	60.5561	75.3426	18.7886	15.6041
ENSG00000143867	OSR1	0	10.3724	0	1.39014	0	0	0	0	2.60069
ENSG00000143995	MEIS1	2.36258	1.53035	4.48413	0	3.33689	4.65816	0	0	14.6753
ENSG00000144026	ZNF514	10.6316	37.2385	16.4418	22.2423	8.89838	55.8979	39.5635	22.5463	32.5086
ENSG00000144161	ZC3H8	101.985	45.5704	40.3572	41.7043	16.6845	55.8979	40.5956	82.6698	54.0571
ENSG00000144331	ZNF385B	22.0508	27.3763	35.873	45.1797	58.9517	158.377	18.5776	20.6674	25.6353
ENSG00000144355	DLX1	0	0	0	0	0	0	0	0	0.371527
ENSG00000144485	HES6	28.351	35.1981	29.8942	2.78029	0	0	85.6635	18.7886	27.3072
ENSG00000144655	CSRNP1	12.9942	5.61129	16.4418	11.8162	9.45452	0	10.3209	43.2138	20.6197
ENSG00000144747	TMF1	105.529	172.42	249.617	200.876	72.8554	74.5306	172.703	133.399	180.005
ENSG00000144792	ZNF660	51.9769	23.6354	8.96826	0.695072	9.45452	18.6326	15.1373	16.9097	16.3472
ENSG00000144852	NR1I2	0.787528	0	1.49471	0	0.556148	0	0	0	0.371527
ENSG00000145908	ZNF300	26.3822	22.9553	20.9259	3.47536	5.00534	121.112	4.47239	22.5463	14.8611
ENSG00000146285	SCML4	7.08775	11.0525	28.3995	0	1.1123	4.65816	9.28881	7.51543	18.3906
ENSG00000146587	RBAK	10.2379	13.4331	13.4524	4.17043	18.909	0	4.12836	1.87886	11.3316
ENSG00000146592	CREB5	4.3314	0	7.47355	178.634	23.9144	0	0	0	5.20137
ENSG00000146618	FERD3L	0	0	0	0	0	0	0	0	0
ENSG00000146676	PURB	97.2597	86.5498	73.2408	45.1797	38.3742	111.796	105.961	93.9429	73.5623
ENSG00000146757	ZNF92	7.87528	3.74086	4.48413	3.47536	34.4812	0	0	1.87886	3.90103
ENSG00000147117	ZNF157	0	0.510117	0	0	0	0	0	0	0
ENSG00000147118	ZNF182	0.787528	17.6841	5.97884	0	3.89304	4.65816	13.0731	20.6674	15.4184
ENSG00000147124	ZNF41	1.96882	0.680156	1.49471	0	0	27.949	0	0	0.743053
ENSG00000147180	ZNF711	99.2285	152.525	83.7038	553.278	602.309	456.5	161.35	73.2755	84.1508
ENSG00000147183	CPXCR1	11.0254	10.0323	7.47355	0	0	0	0	3.75772	15.4184
ENSG00000147421	HMBOX1	57.0958	123.278	19.4312	76.458	35.5935	88.5051	111.466	88.3064	43.2829
ENSG00000147488	ST18	0	0	0	0.695072	0	0	0	0	0.743053
ENSG00000147596	PRDM14	0.393764	0.170039	1.49471	0	0	0	0.68806	0	0
ENSG00000147601	TERF1	0	138.752	8.96826	12.5113	9.45452	0	29.9306	45.0926	14.4895
ENSG00000147789	ZNF7	32.2887	38.7689	22.4207	37.5339	44.4919	9.31632	39.5635	20.6674	33.9947
ENSG00000147862	NFIB	2.75635	42.5097	22.4207	195.315	176.855	13.9745	0	11.2732	45.8835
ENSG00000148143	ZNF462	36.6201	83.9992	65.7672	105.651	155.722	130.429	91.856	35.6983	79.1352
ENSG00000148200	NR6A1	183.494	195.545	128.545	67.422	69.5186	27.949	241.853	90.1852	127.619
ENSG00000148300	REXO4	44.8891	41.1494	29.8942	19.462	2.78074	0	13.0731	46.9715	31.7655
ENSG00000148411	NACC2	16.1443	20.7448	35.873	50.7403	32.2566	23.2908	5.50448	1.87886	16.3472
ENSG00000148516	ZEB1	88.2031	105.254	49.3254	1.39014	0	13.9745	91.856	50.7292	95.8539
ENSG00000148704	VAX1	2.75635	1.36031	0	0	0	0	0	0	0.371527
ENSG00000148737	TCF7L2	19.6882	75.6673	34.3783	50.0452	99.5506	93.1632	31.6508	37.5772	38.8245
ENSG00000148826	NKX6-2	0	12.923	13.4524	0	0	0	21.6739	1.87886	13.5607
ENSG00000149050	ZNF214	14.1755	21.5949	22.4207	0.695072	0	0	17.2015	1.87886	7.6163
ENSG00000149054	ZNF215	0	5.95136	4.48413	2.08522	0	0	0	1.87886	5.94443
ENSG00000149922	TBX6	12.6004	8.16187	2.98942	0	2.78074	0	19.2657	0	4.82985
ENSG00000149948	HMGA2	37.8013	2.89066	20.9259	0.695072	2.78074	4.65816	4.12836	0	12.0746
ENSG00000150051	MKX	0	0.850195	0	0.695072	0	0	0	0	3.5295
ENSG00000150347	ARID5B	17.3256	71.0763	89.6826	168.208	204.106	111.796	23.3941	5.63658	40.3106
ENSG00000150907	FOXO1	35.8325	32.6475	40.3572	26.4128	110.674	18.6326	9.63284	16.9097	30.6509
ENSG00000151090	THRB	4.3314	1.02023	13.4524	0	0.556148	4.65816	0.34403	0	3.90103
ENSG00000151322	NPAS3	8.26904	3.23074	7.47355	42.3994	1.66845	0	3.4403	3.75772	8.35935
ENSG00000151379	MSGN1	0	0	0	0	0	0	0	0	0.185763
ENSG00000151500	THYN1	64.5773	76.1775	47.8307	45.1797	28.9197	55.8979	86.6956	52.608	68.7324
ENSG00000151612	ZNF827	18.9007	70.2261	58.2937	137.624	221.903	51.2398	50.2284	13.152	51.828
ENSG00000151615	POU4F2	1.57506	0.340078	2.98942	0	0	0	0	5.63658	2.0434
ENSG00000151623	NR3C2	8.66281	28.0564	14.9471	0	0	0	5.50448	18.7886	18.2048
ENSG00000151650	VENTX	2.75635	0	0	0	0	0	7.91269	0	6.68748
ENSG00000151657	KIN	13.388	19.3844	20.9259	38.9241	85.6469	27.949	0	7.51543	11.3316
ENSG00000151702	FLI1	3.15011	0.850195	0	2.08522	5.00534	4.65816	6.19254	0	3.90103
ENSG00000151789	ZNF385D	68.9087	40.1292	85.1985	0	5.00534	13.9745	62.6135	58.2446	86.7515
ENSG00000152192	POU4F1	2.36258	14.7934	2.98942	0	1.1123	0	0	20.6674	9.47393
ENSG00000152217	SETBP1	7.48152	9.69222	10.463	26.4128	33.3689	55.8979	13.4172	1.87886	11.1458
ENSG00000152284	TCF7L1	4.72517	59.5136	7.47355	2.08522	17.2406	0	0	15.0309	25.078
ENSG00000152433	ZNF547	7.48152	1.70039	7.47355	1.39014	10.0107	9.31632	0	0	5.38714
ENSG00000152439	ZNF773	0	0	0	0	21.6898	0	17.8896	0	3.71527
ENSG00000152443	ZNF776	16.1443	21.5949	1.49471	6.95072	8.89838	0	0	3.75772	15.9756
ENSG00000152454	AC010326.1	20.082	1.02023	2.98942	0	0	0	16.5134	0	5.94443
ENSG00000152467	ZSCAN1	35.8325	14.6234	11.9577	3.47536	20.5775	0	12.0411	0	10.4027
ENSG00000152475	ZNF837	4.72517	2.55058	1.49471	0	0	0	0	0	1.48611
ENSG00000152784	PRDM8	0	1.70039	0	0	0	0	0	0	4.82985
ENSG00000152804	HHEX	0	12.923	0	0.695072	0	0	0	0	0.55729
ENSG00000152926	ZNF117	19.2944	21.2549	10.463	243.275	298.652	144.403	0	9.39429	15.4184
ENSG00000152977	ZIC1	0	0.170039	2.98942	2.08522	0	13.9745	4.81642	11.2732	1.67187
ENSG00000153207	AHCTF1	161.049	187.893	89.6826	18.0719	107.337	23.2908	172.703	120.247	97.7115
ENSG00000153234	NR4A2	11.0254	2.21051	23.9154	45.8748	0	13.9745	31.6508	22.5463	15.6041
ENSG00000153266	FEZF2	3.15011	0.340078	0	0	0	0	0	1.87886	0.185763
ENSG00000153560	UBP1	33.0762	101.343	35.873	62.5565	43.9357	41.9234	70.5262	52.608	44.9547
ENSG00000153779	TGIF2LX	14.5693	3.23074	11.9577	0	0	0	0	11.2732	5.38714
ENSG00000153814	JAZF1	11.0254	27.8864	19.4312	6.25565	27.8074	0	25.8023	5.63658	17.276
ENSG00000153879	CEBPG	29.5323	32.4774	50.8201	1.39014	5.00534	0	279.008	77.0332	47.7412
ENSG00000153896	ZNF599	5.11893	7.31168	13.4524	0	7.78608	0	27.5224	28.1829	15.9756
ENSG00000153975	ZUP1	8.26904	19.5545	14.9471	20.1571	4.44919	0	4.81642	31.9406	5.94443
ENSG00000154655	L3MBTL4	55.5207	48.6311	52.3149	148.05	125.69	27.949	51.2605	30.0617	31.0225
ENSG00000154727	GABPA	18.9007	13.6031	11.9577	11.8162	0.556148	4.65816	0.34403	0	14.4895
ENSG00000154832	CXXC1	90.5657	83.9992	31.3889	34.7536	25.0267	41.9234	165.479	246.13	109.415
ENSG00000154957	ZNF18	3.93764	0	0	67.422	0	0	0	0	3.15798
ENSG00000155090	KLF10	1.57506	27.5463	17.9365	7.6458	12.2353	4.65816	19.9537	20.6674	14.118
ENSG00000155592	ZKSCAN2	11.4192	18.8743	14.9471	2.08522	4.44919	9.31632	1.03209	24.4252	17.0902
ENSG00000156127	BATF	0	0	0	0.695072	0	0	0	0	0
ENSG00000156150	ALX3	0	0	0	0	0	0	0	0	0
ENSG00000156273	BACH1	27.5635	81.6187	58.2937	4.86551	17.2406	0	46.1	78.9121	58.1439
ENSG00000156374	PCGF6	22.4446	44.2101	16.4418	3.47536	2.78074	0	1.72015	58.2446	19.6909
ENSG00000156469	MTERF3	4.72517	15.3035	10.463	14.5965	10.5668	0	12.3851	35.6983	7.98782
ENSG00000156853	ZNF689	373.682	127.359	165.913	1.39014	8.34223	0	108.714	259.283	231.09
ENSG00000156925	ZIC3	0	0.170039	0	0	0	0	0.34403	11.2732	3.90103
ENSG00000157429	ZNF19	22.0508	33.1576	5.97884	0	0	23.2908	23.7381	24.4252	17.0902
ENSG00000157554	ERG	0	2.04047	0	4.17043	5.00534	18.6326	10.3209	5.63658	1.67187
ENSG00000157557	ETS2	5.11893	12.5829	0	23.6325	32.8128	0	8.25672	0	9.65969
ENSG00000157613	CREB3L1	7.08775	3.40078	8.96826	0	5.00534	0	4.81642	0	7.43053
ENSG00000157657	ZNF618	26.776	31.4572	26.9048	9.03594	5.00534	13.9745	6.53657	0	15.2326
ENSG00000157933	SKI	39.7702	64.7848	62.7778	9.73101	40.5988	41.9234	209.17	22.5463	39.9391
ENSG00000158055	GRHL3	7.08775	6.9716	10.463	0	0	0	0	0	3.15798
ENSG00000158691	ZSCAN12	13.7817	18.8743	7.47355	0	0	4.65816	54.3568	15.0309	9.84546
ENSG00000158711	ELK4	96.866	49.9915	55.3043	16.6817	10.5668	0	32.3388	73.2755	62.2307
ENSG00000158773	USF1	0	1.36031	1.49471	0	1.66845	0	0	0	1.11458
ENSG00000158805	ZNF276	40.5577	37.5786	31.3889	118.162	63.4009	41.9234	28.2105	65.7601	34.3662
ENSG00000159140	SON	280.36	486.822	363.215	433.725	669.603	456.5	286.577	336.316	324.157
ENSG00000159184	HOXB13	1.57506	9.86226	0	13.2064	9.45452	13.9745	3.4403	3.75772	0.928817
ENSG00000159216	RUNX1	44.8891	59.1736	44.8413	70.8974	70.0747	60.5561	50.2284	39.456	52.0137
ENSG00000159263	SIM2	3.93764	11.0525	14.9471	0	0	0	23.7381	0	11.1458
ENSG00000159387	IRX6	0	0	1.49471	0	0	0	0	0	0.55729
ENSG00000159556	ISL2	0	6.9716	0	0	0	0	0	0	1.30034
ENSG00000159588	CCDC17	0	26.8662	1.49471	0	0	0	0	0	2.60069
ENSG00000159592	GPBP1L1	174.437	211.188	95.6615	72.2875	44.4919	79.1887	369.144	184.128	156.784
ENSG00000159882	ZNF230	18.5069	6.29144	14.9471	22.2423	0	0	0	0	4.45832
ENSG00000159885	ZNF222	1.57506	2.89066	4.48413	0	0	0	6.8806	0	17.0902
ENSG00000159905	ZNF221	0	1.53035	0	4.86551	4.44919	0	0	0	1.11458
ENSG00000159915	ZNF233	59.4584	19.0444	47.8307	0	1.1123	0	29.5866	28.1829	33.9947
ENSG00000159917	ZNF235	0	1.02023	1.49471	8.34087	1.66845	18.6326	1.72015	0	0.743053
ENSG00000160007	ARHGAP35	161.049	164.258	152.46	111.212	49.4972	55.8979	144.493	246.13	210.098
ENSG00000160062	ZBTB8A	9.05657	21.4249	0	69.5072	38.3742	27.949	19.6097	1.87886	20.8055
ENSG00000160094	ZNF362	3.93764	8.84203	25.4101	27.8029	6.11763	37.2653	13.7612	33.8195	15.2326
ENSG00000160113	NR2F6	53.9457	25.3358	31.3889	20.1571	98.9944	13.9745	17.5455	28.1829	36.0381
ENSG00000160199	PKNOX1	138.605	66.4852	80.7144	11.1212	9.45452	23.2908	80.5031	125.884	88.2376
ENSG00000160224	AIRE	0	3.0607	0	0	0	0	0	0	0.185763
ENSG00000160229	ZNF66	4.72517	4.76109	1.49471	0	0	0	0	0	0.185763
ENSG00000160321	ZNF208	3.54388	4.08094	5.97884	27.8029	78.4169	60.5561	0	5.63658	7.24477
ENSG00000160336	ZNF761	0	3.0607	1.49471	33.3635	22.2459	0	31.3067	3.75772	10.0312
ENSG00000160352	ZNF714	48.433	51.1817	52.3149	56.9959	142.93	55.8979	50.2284	16.9097	31.394
ENSG00000160633	SAFB	46.8579	127.189	68.7567	61.1664	74.5239	97.8214	86.6956	99.5795	75.9772
ENSG00000160685	ZBTB7B	7.08775	13.093	19.4312	12.5113	12.2353	9.31632	9.63284	9.39429	17.6475
ENSG00000160908	ZNF394	14.1755	39.9592	11.9577	0.695072	80.6415	4.65816	71.5583	13.152	13.0034
ENSG00000160961	ZNF333	28.351	35.1981	26.9048	62.5565	68.4063	9.31632	121.099	30.0617	22.1058
ENSG00000160973	FOXH1	3.93764	1.19027	5.97884	0	0	0	9.63284	7.51543	4.45832
ENSG00000161277	THAP8	43.314	23.8055	20.9259	2.08522	82.31	0	16.8575	0	25.078
ENSG00000161298	ZNF382	14.5693	17.6841	14.9471	2.78029	75.6362	0	8.60075	20.6674	10.7743
ENSG00000161405	IKZF3	40.9515	23.2953	34.3783	1.39014	1.66845	0	1.37612	56.3658	11.7031
ENSG00000161551	ZNF577	63.7898	34.6879	59.7884	36.1438	27.8074	60.5561	101.145	99.5795	62.4165
ENSG00000161642	ZNF385A	0	16.8339	7.47355	15.2916	0	0	9.28881	5.63658	4.27256
ENSG00000161914	ZNF653	44.8891	22.7852	61.2831	24.3275	7.22993	4.65816	74.3105	20.6674	41.9825
ENSG00000161940	BCL6B	3.54388	6.29144	7.47355	0	0	0	0	0	2.41492
ENSG00000162086	ZNF75A	70.8775	63.9347	32.8836	65.3368	70.6309	107.138	87.0396	103.337	43.0971
ENSG00000162367	TAL1	6.30022	0.170039	2.98942	0	0	0	0	3.75772	2.60069
ENSG00000162419	GMEB1	54.3394	36.5584	17.9365	18.767	49.4972	0	108.369	48.8503	28.7933
ENSG00000162599	NFIA	108.285	260.84	182.355	487.246	426.566	279.49	204.354	35.6983	157.156
ENSG00000162601	MYSM1	70.8775	139.262	26.9048	136.929	121.24	116.454	25.1142	60.1235	23.9635
ENSG00000162624	LHX8	0	3.0607	0	0	0	0	0	0	0.55729
ENSG00000162664	ZNF326	137.817	100.833	58.2937	145.27	170.738	251.541	91.856	35.6983	52.571
ENSG00000162676	GFI1	0	1.53035	2.98942	0	0.556148	0	0	1.87886	1.67187
ENSG00000162702	ZNF281	83.0842	85.3596	68.7567	28.498	12.7914	13.9745	49.5403	58.2446	49.2273
ENSG00000162714	ZNF496	63.0022	36.7284	26.9048	26.4128	17.2406	97.8214	43.6918	39.456	35.8523
ENSG00000162761	LMX1A	0	5.44125	7.47355	0	0.556148	0	31.6508	0	11.8889
ENSG00000162772	ATF3	6.69399	8.84203	1.49471	352.402	0	4.65816	0	30.0617	10.217
ENSG00000162924	REL	5.5127	28.9066	25.4101	50.7403	28.9197	41.9234	2.40821	1.87886	14.3038
ENSG00000162992	NEUROD1	8.66281	0.850195	14.9471	0	0	0	0	0	3.34374
ENSG00000163064	EN1	0	0.510117	0	0	0	0	0	0	0.185763
ENSG00000163132	MSX1	0	0.340078	11.9577	5.56058	5.00534	9.31632	0	0	7.24477
ENSG00000163320	CGGBP1	137.03	57.3031	61.2831	39.6191	33.9251	46.5816	46.4441	127.762	67.8036
ENSG00000163435	ELF3	0	5.78132	26.9048	3.47536	70.6309	37.2653	11.697	0	2.22916
ENSG00000163497	FEV	0	0	0	0	0	0	0	0	0.55729
ENSG00000163508	EOMES	8.26904	0.680156	7.47355	0	15.5722	0	0	0	4.82985
ENSG00000163516	ANKZF1	22.0508	28.9066	17.9365	13.9014	26.139	27.949	44.0359	18.7886	34.1805
ENSG00000163623	NKX6-1	15.7506	12.923	8.96826	0	0	0	0	18.7886	22.2916
ENSG00000163666	HESX1	1.18129	15.4735	0	0	0	0	4.12836	0	3.5295
ENSG00000163792	TCF23	1.18129	26.5261	5.97884	76.458	2.78074	0	2.06418	0	24.1492
ENSG00000163795	ZNF513	51.9769	56.623	20.9259	20.8522	24.4705	37.2653	31.9948	46.9715	36.9669
ENSG00000163848	ZNF148	100.41	63.9347	103.135	170.293	36.7058	13.9745	122.819	101.458	67.4321
ENSG00000163884	KLF15	1.18129	0.510117	8.96826	8.34087	9.45452	0	24.4261	0	12.6319
ENSG00000163909	HEYL	2.75635	32.3074	13.4524	11.8162	27.8074	37.2653	9.97687	5.63658	34.552
ENSG00000164011	ZNF691	1.57506	2.38055	5.97884	48.6551	0	0	0	20.6674	6.50172
ENSG00000164048	ZNF589	0	12.0728	4.48413	20.8522	17.2406	37.2653	45.412	3.75772	9.84546
ENSG00000164093	PITX2	0.393764	0.510117	0	0	0	0	0	1.87886	0.371527
ENSG00000164107	HAND2	1.57506	0	1.49471	0	2.78074	0	4.81642	0	3.90103
ENSG00000164185	ZNF474	1.18129	3.23074	8.96826	0	0.556148	4.65816	0	0	6.68748
ENSG00000164256	PRDM9	22.8383	22.7852	2.98942	0	0	0	6.19254	0	9.1024
ENSG00000164296	TIGD6	11.4192	3.9109	14.9471	9.03594	3.33689	13.9745	8.60075	22.5463	7.05901
ENSG00000164299	SPZ1	16.1443	31.7973	62.7778	0	0	0	183.712	13.152	49.5988
ENSG00000164330	EBF1	18.9007	20.0646	13.4524	13.9014	0	0	23.3941	0	52.0137
ENSG00000164334	FAM170A	25.5947	8.33191	1.49471	0	0.556148	0	2.75224	3.75772	14.118
ENSG00000164379	FOXQ1	0	1.53035	1.49471	0	0	0	0.34403	0	1.85763
ENSG00000164438	TLX3	0	0.340078	0	0	0.556148	0	0.34403	0	0
ENSG00000164458	TBXT	0	0	0	0	0	0	0	0	0
ENSG00000164532	TBX20	0	0	0	0	0	0	0	0	0
ENSG00000164600	NEUROD6	0	0	0	0	0	0	0	0	0
ENSG00000164631	ZNF12	49.2205	35.3681	13.4524	13.2064	52.8341	41.9234	36.1232	11.2732	22.4774
ENSG00000164651	SP8	0	0	4.48413	0	0	0	0	0	0
ENSG00000164683	HEY1	2.36258	3.57082	4.48413	0	0	0	13.4172	20.6674	10.5885
ENSG00000164684	ZNF704	14.963	50.8417	32.8836	81.3235	152.385	88.5051	70.8702	20.6674	45.512
ENSG00000164736	SOX17	0	1.53035	10.463	1.39014	0	9.31632	5.16045	0	8.54511
ENSG00000164749	HNF4G	14.1755	3.57082	5.97884	0	41.7111	0	7.22463	0	4.64408
ENSG00000164778	EN2	11.0254	0	2.98942	0	0	0	23.7381	1.87886	5.01561
ENSG00000164853	UNCX	0	0	0	0	0	0	0	0	0
ENSG00000164900	GBX1	0	0	0	0	0	0	0.34403	0	0
ENSG00000164916	FOXK1	84.6593	40.1292	56.799	59.0812	27.2513	46.5816	99.7687	73.2755	66.5033
ENSG00000164920	OSR2	0	65.8051	0	11.1212	0	0	20.6418	0	29.1648
ENSG00000165030	NFIL3	7.48152	10.2023	31.3889	10.4261	2.78074	32.6071	22.706	28.1829	18.5763
ENSG00000165061	ZMAT4	0.393764	1.02023	10.463	0	0	0	0	0	2.60069
ENSG00000165066	NKX6-3	0	2.38055	0	0	0	0	0	18.7886	0
ENSG00000165156	ZHX1	49.2205	71.2463	41.8519	10.4261	122.353	27.949	24.7702	1.87886	35.4808
ENSG00000165244	ZNF367	36.6201	24.9957	5.97884	0	0	0	0	30.0617	13.0034
ENSG00000165259	HDX	0	2.04047	4.48413	15.9867	130.139	13.9745	3.78433	9.39429	3.90103
ENSG00000165462	PHOX2A	0	0	0	0	0	0	0	0	1.85763
ENSG00000165495	PKNOX2	3.93764	2.38055	7.47355	0	0	27.949	0	0	11.8889
ENSG00000165512	ZNF22	1.18129	0.510117	5.97884	11.8162	0	55.8979	0	0	6.31595
ENSG00000165556	CDX2	0	0	0	0	0	0	0	0	0.185763
ENSG00000165588	OTX2	0	0	0	0	0	0	0	0	0.371527
ENSG00000165606	DRGX	0	0.170039	2.98942	0	0	0	0	0	0
ENSG00000165643	SOHLH1	23.2321	42.6798	29.8942	0	0	0	33.0269	22.5463	34.9235
ENSG00000165655	ZNF503	21.2633	9.52218	1.49471	0	0	0	0	0	12.6319
ENSG00000165684	SNAPC4	95.2909	114.946	76.2302	93.8348	34.4812	4.65816	127.291	67.6389	80.6213
ENSG00000165702	GFI1B	5.90646	2.38055	20.9259	0	0	0	8.25672	1.87886	9.1024
ENSG00000165804	ZNF219	1.96882	11.2226	25.4101	64.6417	18.909	0	7.22463	7.51543	19.6909
ENSG00000165821	SALL2	0	0	0	0	0	0	0	0	2.22916
ENSG00000165891	E2F7	4.72517	6.9716	16.4418	0	0	0	0	0	15.7899
ENSG00000166188	ZNF319	10.2379	5.10117	11.9577	0	0	0	0	18.7886	6.68748
ENSG00000166211	SPIC	0	0	0	0	0	0	0	0	0
ENSG00000166261	ZNF202	52.7644	15.4735	38.8625	27.8029	28.9197	27.949	17.8896	35.6983	30.0937
ENSG00000166268	MYRFL	23.6258	6.29144	20.9259	0	0	0	20.9858	82.6698	26.3784
ENSG00000166349	RAG1	0	0.170039	1.49471	0	0	0	0.68806	1.87886	1.67187
ENSG00000166432	ZMAT1	37.0138	65.1249	80.7144	233.544	299.764	209.617	10.6649	16.9097	62.6022
ENSG00000166454	ATMIN	86.6281	81.6187	86.6932	122.333	6.67378	32.6071	106.305	135.278	71.5189
ENSG00000166478	ZNF143	74.8152	57.9833	23.9154	4.86551	0.556148	0	15.4814	43.2138	33.6232
ENSG00000166526	ZNF3	7.48152	22.9553	8.96826	34.7536	1.1123	0	8.60075	9.39429	25.078
ENSG00000166529	ZSCAN21	17.3256	27.2062	2.98942	0.695072	13.9037	4.65816	11.009	7.51543	13.1892
ENSG00000166704	ZNF606	12.9942	15.4735	13.4524	50.0452	25.0267	4.65816	26.4903	7.51543	12.2604
ENSG00000166716	ZNF592	24.0196	18.1942	17.9365	7.6458	0	0	38.1873	9.39429	16.3472
ENSG00000166823	MESP1	19.2944	10.2023	7.47355	0	0	0	0.34403	0	10.96
ENSG00000166860	ZBTB39	8.66281	22.1051	32.8836	6.95072	2.78074	18.6326	19.9537	20.6674	20.6197
ENSG00000166888	STAT6	11.8129	21.2549	8.96826	12.5113	27.8074	27.949	203.322	5.63658	32.1371
ENSG00000166949	SMAD3	2.36258	9.86226	2.98942	15.9867	26.6951	32.6071	3.78433	1.87886	7.24477
ENSG00000166987	MBD6	159.474	186.533	65.7672	70.2023	171.85	232.908	415.588	238.615	161.057
ENSG00000167034	NKX3-1	57.8833	63.2545	82.2091	204.351	120.128	102.48	62.6135	45.0926	54.2429
ENSG00000167074	TEF	26.776	30.607	14.9471	66.0319	35.0374	9.31632	1.03209	7.51543	54.9859
ENSG00000167081	PBX3	9.8441	29.9269	25.4101	183.499	84.5346	177.01	7.91269	45.0926	24.335
ENSG00000167157	PRRX2	34.6512	23.4654	10.463	0	0	0	59.8612	18.7886	20.6197
ENSG00000167182	SP2	3.15011	10.3724	11.9577	1.39014	0	0	0	26.304	18.3906
ENSG00000167232	ZNF91	53.1581	31.4572	55.3043	145.27	47.2726	93.1632	38.5314	45.0926	72.0762
ENSG00000167377	ZNF23	0	4.25097	1.49471	1.39014	0	0	0	0	0.928817
ENSG00000167380	ZNF226	2.36258	36.3883	8.96826	25.7177	112.342	97.8214	17.8896	16.9097	21.5485
ENSG00000167384	ZNF180	0	9.1821	8.96826	0	0	4.65816	9.28881	9.39429	10.4027
ENSG00000167394	ZNF668	24.4134	13.6031	1.49471	6.25565	2.22459	0	14.1052	24.4252	13.9322
ENSG00000167395	ZNF646	51.1893	37.2385	20.9259	0	27.2513	0	30.6187	105.216	35.295
ENSG00000167491	GATAD2A	101.591	135.521	141.997	114.687	86.203	88.5051	261.807	90.1852	190.036
ENSG00000167528	ZNF641	18.5069	31.7973	13.4524	54.2156	18.909	65.2143	11.353	7.51543	19.8767
ENSG00000167554	ZNF610	19.6882	9.52218	10.463	2.08522	1.66845	0	7.91269	108.974	33.0659
ENSG00000167555	ZNF528	22.0508	39.7891	23.9154	36.1438	105.112	74.5306	37.1553	30.0617	27.1214
ENSG00000167562	ZNF701	12.9942	29.7568	14.9471	13.9014	15.016	13.9745	6.53657	16.9097	16.7187
ENSG00000167625	ZNF526	13.7817	1.87043	8.96826	2.78029	11.6791	0	2.40821	28.1829	9.65969
ENSG00000167635	ZNF146	54.3394	58.6634	17.9365	105.651	34.4812	60.5561	25.4582	62.0023	37.1527
ENSG00000167637	ZNF283	0.393764	0.850195	0	18.767	16.6845	0	0	0	3.5295
ENSG00000167685	ZNF444	18.1131	46.0806	52.3149	32.6684	28.9197	37.2653	21.6739	28.1829	33.4374
ENSG00000167766	ZNF83	26.776	27.7164	13.4524	108.431	27.8074	23.2908	66.0538	75.1543	31.394
ENSG00000167785	ZNF558	0.393764	55.6027	4.48413	3.47536	1.66845	0	0	0	8.73088
ENSG00000167800	TBX10	0	0	0	0	0	0	0	0	0.371527
ENSG00000167840	ZNF232	15.3568	13.4331	13.4524	0	0.556148	0	22.0179	1.87886	14.118
ENSG00000167962	ZNF598	33.0762	73.9669	29.8942	11.1212	45.6042	18.6326	77.4068	52.608	34.552
ENSG00000167967	E4F1	19.2944	30.0969	20.9259	15.9867	45.048	69.8724	2.40821	7.51543	28.6076
ENSG00000167981	ZNF597	9.8441	10.8825	8.96826	11.1212	1.66845	9.31632	3.4403	20.6674	9.65969
ENSG00000168062	BATF2	0	0	0	15.9867	0	0	0	1.87886	1.48611
ENSG00000168152	THAP9	20.082	35.5381	28.3995	0	0	0	77.4068	24.4252	19.8767
ENSG00000168214	RBPJ	87.8094	106.104	41.8519	40.3142	21.1336	93.1632	31.6508	71.3966	74.4911
ENSG00000168267	PTF1A	24.4134	6.80156	4.48413	0	0	0	4.47239	0	3.90103
ENSG00000168269	FOXI1	0	0	0	0	0	0	0	0	0.371527
ENSG00000168286	THAP11	7.48152	33.8378	4.48413	0	0	4.65816	24.4261	3.75772	9.47393
ENSG00000168310	IRF2	0	1.87043	5.97884	14.5965	5.00534	18.6326	2.75224	0	4.08679
ENSG00000168348	INSM2	1.57506	0	4.48413	0	0	0	17.8896	0	1.48611
ENSG00000168505	GBX2	0	0	0	0	0	0	0	0	0.185763
ENSG00000168610	STAT3	73.2401	45.7405	64.2725	107.736	114.567	428.551	42.3157	46.9715	88.4233
ENSG00000168661	ZNF30	2.75635	14.2833	0	6.25565	3.89304	0	0	0	2.78645
ENSG00000168769	TET2	6.30022	43.53	10.463	98.7003	15.5722	60.5561	28.5545	15.0309	14.118
ENSG00000168772	CXXC4	1.57506	29.7568	29.8942	12.5113	40.0427	23.2908	0	9.39429	18.019
ENSG00000168779	SHOX2	16.9319	10.2023	17.9365	0	0	4.65816	3.4403	33.8195	23.2204
ENSG00000168795	ZBTB5	18.1131	35.8782	11.9577	2.78029	15.5722	4.65816	10.6649	16.9097	22.2916
ENSG00000168813	ZNF507	57.4895	62.4043	47.8307	86.189	100.107	9.31632	89.7919	99.5795	70.2185
ENSG00000168826	ZBTB49	0	45.0603	4.48413	0.695072	0	0	3.4403	3.75772	7.80206
ENSG00000168874	ATOH8	0.787528	1.02023	4.48413	0.695072	0.556148	0	0.68806	3.75772	10.217
ENSG00000168875	SOX14	0	0.170039	0	0	0	0	0	0	0
ENSG00000168916	ZNF608	150.812	90.1207	95.6615	28.498	37.8181	27.949	103.897	52.608	55.9148
ENSG00000169016	E2F6	8.66281	22.9553	25.4101	26.4128	13.3476	74.5306	24.7702	11.2732	8.54511
ENSG00000169057	MECP2	33.0762	98.7926	56.799	61.1664	107.337	60.5561	41.9717	18.7886	31.394
ENSG00000169083	AR	56.702	73.6269	92.672	285.675	339.807	307.439	23.7381	20.6674	76.906
ENSG00000169131	ZNF354A	70.09	34.6879	10.463	2.08522	21.6898	13.9745	13.7612	28.1829	39.0103
ENSG00000169136	ATF5	68.1212	52.542	41.8519	68.8122	162.952	74.5306	60.5493	86.4275	99.5691
ENSG00000169155	ZBTB43	93.7158	148.274	67.262	157.781	152.941	0	142.428	67.6389	86.5657
ENSG00000169297	NR0B1	45.6766	21.5949	19.4312	100.09	67.8501	23.2908	49.8844	86.4275	42.354
ENSG00000169548	ZNF280A	0	0	0	0	0	0	0	0	0.743053
ENSG00000169554	ZEB2	14.963	41.1494	35.873	119.552	161.839	83.8469	25.4582	15.0309	65.3887
ENSG00000169594	BNC1	96.0784	22.7852	50.8201	0	0	0	23.3941	24.4252	51.6422
ENSG00000169635	HIC2	55.5207	63.0845	20.9259	49.3501	72.2993	32.6071	72.2463	39.456	38.453
ENSG00000169689	CENPX	49.2205	23.6354	34.3783	8.34087	0	0	18.5776	15.0309	34.3662
ENSG00000169740	ZNF32	11.4192	12.5829	2.98942	0	9.45452	0	0	22.5463	8.73088
ENSG00000169840	GSX1	0	0	0	0	0	0	0	0	0
ENSG00000169856	ONECUT1	41.739	10.8825	7.47355	0.695072	0	0	78.0948	15.0309	9.65969
ENSG00000169926	KLF13	3.54388	35.7082	16.4418	1.39014	2.22459	4.65816	14.7933	5.63658	16.9045
ENSG00000169946	ZFPM2	0.393764	12.0728	16.4418	15.2916	25.0267	0	6.19254	7.51543	9.47393
ENSG00000169951	ZNF764	52.7644	34.1778	49.3254	16.6817	17.2406	13.9745	15.4814	28.1829	31.5798
ENSG00000169953	HSFY2	0	0	0	0	0	0	0	0	0
ENSG00000169955	ZNF747	17.3256	8.67199	19.4312	22.9374	0	0	5.16045	39.456	20.434
ENSG00000169957	ZNF768	77.9653	65.295	47.8307	71.5925	30.032	195.643	161.35	50.7292	71.5189
ENSG00000169981	ZNF35	37.8013	21.2549	19.4312	4.86551	9.45452	4.65816	1.37612	13.152	22.6631
ENSG00000169989	TIGD4	10.2379	2.04047	14.9471	0	0	0	0	9.39429	13.375
ENSG00000170100	ZNF778	55.5207	20.5747	28.3995	3.47536	10.0107	46.5816	173.047	56.3658	27.493
ENSG00000170122	FOXD4	0	0	0	0	0	0	0	0	0
ENSG00000170166	HOXD4	0	0.510117	0	6.25565	0	0	0	11.2732	4.08679
ENSG00000170178	HOXD12	0	0	0	0	0	0	0	0	0
ENSG00000170260	ZNF212	32.6824	27.2062	20.9259	5.56058	20.0213	0	87.0396	73.2755	46.6266
ENSG00000170265	ZNF282	14.1755	15.4735	8.96826	0.695072	1.66845	0	19.2657	7.51543	14.8611
ENSG00000170325	PRDM10	3.15011	4.25097	4.48413	19.462	0.556148	0	13.7612	16.9097	4.82985
ENSG00000170345	FOS	174.831	224.962	25.4101	1358.17	598.416	251.541	0	0	1.85763
ENSG00000170365	SMAD1	26.3822	58.6634	28.3995	27.1078	5.56148	32.6071	45.0679	122.126	48.67
ENSG00000170370	EMX2	13.388	2.89066	1.49471	7.6458	2.22459	0	7.56866	0	5.01561
ENSG00000170374	SP7	1.96882	2.72062	4.48413	0	0	0	3.09627	0	6.50172
ENSG00000170396	ZNF804A	2.36258	0.170039	0	0	0	0	0	0	0.55729
ENSG00000170448	NFXL1	66.9399	64.2747	53.8096	0.695072	1.66845	13.9745	140.02	73.2755	44.0259
ENSG00000170485	NPAS2	31.5011	31.6272	46.336	11.1212	16.1283	0	44.3799	33.8195	62.788
ENSG00000170515	PA2G4	229.958	132.29	143.492	79.9333	12.7914	27.949	90.1359	135.278	133.007
ENSG00000170549	IRX1	0	0	4.48413	0	0	0	0	0	1.11458
ENSG00000170561	IRX2	20.8695	33.8378	4.48413	0	0	0	34.403	30.0617	10.7743
ENSG00000170577	SIX2	0	0	0	0	0	0	0	1.87886	0.371527
ENSG00000170581	STAT2	22.8383	20.0646	26.9048	107.041	67.294	51.2398	17.8896	28.1829	44.769
ENSG00000170608	FOXA3	1.18129	2.55058	5.97884	2.08522	25.0267	4.65816	3.09627	0	2.22916
ENSG00000170631	ZNF16	11.0254	19.7245	13.4524	8.34087	10.5668	0	11.009	3.75772	12.4461
ENSG00000170653	ATF7	17.3256	27.3763	16.4418	20.1571	113.454	88.5051	0	0	31.2082
ENSG00000170684	ZNF296	1.57506	5.61129	1.49471	10.4261	20.0213	0	0	0	3.71527
ENSG00000170689	HOXB9	8.26904	0	7.47355	0	0	0	49.1963	5.63658	4.45832
ENSG00000170802	FOXN2	12.6004	22.9553	32.8836	16.6817	22.8021	9.31632	11.353	28.1829	17.8333
ENSG00000170903	MSANTD4	9.45034	3.40078	13.4524	40.3142	31.1443	279.49	12.7291	0	17.6475
ENSG00000170949	ZNF160	48.433	43.0199	35.873	68.1171	95.1014	69.8724	28.2105	54.4869	36.9669
ENSG00000170954	ZNF415	27.1697	25.6759	35.873	18.0719	49.4972	125.77	68.806	45.0926	34.3662
ENSG00000171056	SOX7	6.30022	14.6234	5.97884	0	1.1123	0	0.34403	0	2.78645
ENSG00000171116	HSFX1	0	0	0	0	0	0	0	0	0
ENSG00000171161	ZNF672	44.8891	48.6311	28.3995	7.6458	22.8021	93.1632	36.4672	41.3349	39.7534
ENSG00000171163	ZNF692	146.48	110.525	35.873	34.0585	3.89304	23.2908	137.956	135.278	83.5935
ENSG00000171169	NAIF1	26.3822	23.1253	16.4418	0	45.048	32.6071	0	7.51543	22.1058
ENSG00000171223	JUNB	189.794	196.905	35.873	601.933	308.106	232.908	0.34403	9.39429	6.31595
ENSG00000171291	ZNF439	16.9319	25.8459	16.4418	30.5832	65.0694	83.8469	94.6083	15.0309	6.31595
ENSG00000171295	ZNF440	57.0958	13.263	16.4418	1.39014	22.8021	0	27.5224	24.4252	14.6753
ENSG00000171425	ZNF581	4.3314	16.4938	2.98942	17.3768	0	4.65816	22.362	39.456	9.47393
ENSG00000171443	ZNF524	8.66281	8.50195	1.49471	1.39014	8.89838	0	0	5.63658	9.28817
ENSG00000171448	ZBTB26	26.776	56.1129	22.4207	13.2064	39.4865	0	14.4493	31.9406	36.5954
ENSG00000171466	ZNF562	48.0392	22.9553	32.8836	45.8748	176.299	60.5561	18.9217	5.63658	20.9913
ENSG00000171467	ZNF318	360.294	195.375	146.482	1.39014	12.7914	32.6071	168.919	193.522	135.236
ENSG00000171469	ZNF561	3.15011	12.7529	4.48413	0	11.6791	0	0	0	5.20137
ENSG00000171532	NEUROD2	0	0.170039	5.97884	0	0	0	64.6777	3.75772	2.78645
ENSG00000171540	OTP	7.08775	0	0	0	0	0	0	0	0.928817
ENSG00000171574	ZNF584	25.2009	2.21051	7.47355	0	5.00534	0	35.4351	1.87886	4.08679
ENSG00000171604	CXXC5	28.7448	32.8175	77.7249	11.1212	13.3476	0	115.938	75.1543	90.0952
ENSG00000171606	ZNF274	107.891	32.1374	65.7672	45.1797	9.45452	107.138	16.1694	46.9715	45.6978
ENSG00000171634	BPTF	505.199	640.877	526.138	718.01	661.261	1029.45	569.714	323.164	397.348
ENSG00000171649	ZIK1	7.48152	7.65175	0	0	0	0	19.6097	1.87886	3.71527
ENSG00000171735	CAMTA1	72.4526	46.2506	76.2302	128.588	72.8554	102.48	68.118	118.368	65.2029
ENSG00000171786	NHLH1	0	5.10117	2.98942	0	7.22993	0	0	0	1.85763
ENSG00000171817	ZNF540	0	1.87043	2.98942	2.78029	0	9.31632	0	9.39429	12.0746
ENSG00000171827	ZNF570	32.2887	40.4693	37.3678	66.0319	11.6791	69.8724	10.3209	33.8195	34.552
ENSG00000171872	KLF17	16.1443	13.263	32.8836	3.47536	114.567	0	16.8575	37.5772	37.1527
ENSG00000171940	ZNF217	98.0472	90.6308	100.146	2.08522	9.45452	9.31632	71.9023	92.0641	96.7827
ENSG00000171956	FOXB1	14.1755	8.84203	14.9471	0	9.45452	0	9.63284	3.75772	10.0312
ENSG00000171970	ZNF57	16.9319	5.44125	7.47355	0	13.3476	0	22.0179	9.39429	10.96
ENSG00000172000	ZNF556	10.6316	3.0607	8.96826	22.9374	0	27.949	8.94478	3.75772	2.60069
ENSG00000172006	ZNF554	0.393764	8.33191	1.49471	0	0.556148	0	0	0	3.90103
ENSG00000172059	KLF11	20.082	91.651	49.3254	0	0	0	37.1553	30.0617	50.5276
ENSG00000172216	CEBPB	21.2633	7.82179	13.4524	7.6458	7.22993	0	10.6649	28.1829	16.1614
ENSG00000172238	ATOH1	0	0	0	0	0	0	0	0	0
ENSG00000172262	ZNF131	133.486	170.719	144.987	34.7536	103.444	102.48	43.6918	97.7007	87.3088
ENSG00000172273	HINFP	49.6143	26.186	8.96826	24.3275	45.6042	18.6326	73.2784	5.63658	33.2516
ENSG00000172379	ARNT2	25.5947	9.01207	25.4101	155.696	84.5346	46.5816	17.2015	9.39429	14.6753
ENSG00000172466	ZNF24	45.6766	62.9144	98.6509	110.517	111.23	97.8214	39.5635	48.8503	79.5067
ENSG00000172468	HSFY1	0	0	0	0	0	0	0	0	0
ENSG00000172733	PURG	3.54388	0	1.49471	0	0	0	0	9.39429	4.08679
ENSG00000172748	ZNF596	27.5635	14.6234	34.3783	12.5113	7.78608	9.31632	49.8844	16.9097	34.7377
ENSG00000172789	HOXC5	0	0.680156	1.49471	0	0	0	0	0	0.371527
ENSG00000172818	OVOL1	83.0842	124.979	85.1985	0.695072	1.1123	4.65816	56.765	135.278	77.0918
ENSG00000172819	RARG	3.54388	6.80156	0	0	0.556148	0	0	0	5.75866
ENSG00000172845	SP3	42.1328	66.1452	43.3466	85.4939	44.4919	46.5816	54.3568	46.9715	62.6022
ENSG00000172888	ZNF621	37.4076	26.5261	29.8942	82.7136	89.5399	27.949	0.68806	15.0309	24.7065
ENSG00000173039	RELA	66.1524	38.4288	52.3149	77.8481	37.2619	149.061	92.8881	48.8503	40.3106
ENSG00000173041	ZNF680	7.08775	3.57082	0	15.9867	22.2459	13.9745	24.7702	0	9.28817
ENSG00000173068	BNC2	25.2009	29.5868	28.3995	0.695072	0	0	68.118	62.0023	27.3072
ENSG00000173120	KDM2A	300.836	289.236	215.238	292.625	326.459	451.842	172.015	251.767	159.385
ENSG00000173153	ESRRA	12.2067	9.52218	14.9471	66.727	0	0	0	7.51543	11.5173
ENSG00000173253	DMRT2	6.30022	2.55058	0	0	0	0	0	3.75772	0.55729
ENSG00000173258	ZNF483	99.6223	46.7607	29.8942	31.2783	18.909	0	67.0859	110.853	54.0571
ENSG00000173275	ZNF449	0.393764	5.44125	5.97884	2.78029	20.0213	23.2908	6.8806	0	7.05901
ENSG00000173276	ZBTB21	50.7956	26.186	35.873	27.1078	12.7914	0	7.91269	62.0023	35.8523
ENSG00000173404	INSM1	0	0	0	0	0	0	0	0	0.371527
ENSG00000173451	THAP2	0.787528	15.1335	32.8836	5.56058	1.1123	32.6071	0	46.9715	18.019
ENSG00000173480	ZNF417	42.5265	52.7121	28.3995	19.462	4.44919	4.65816	68.462	20.6674	26.0069
ENSG00000173673	HES3	0	0	0	0	0	0	0	0	0
ENSG00000173757	STAT5B	25.5947	28.7366	23.9154	70.2023	41.7111	9.31632	69.4941	30.0617	54.2429
ENSG00000173825	TIGD3	0	0.850195	4.48413	0	12.2353	0	0	9.39429	5.75866
ENSG00000173875	ZNF791	40.5577	19.8946	53.8096	123.723	81.1977	97.8214	22.0179	15.0309	42.7256
ENSG00000173894	CBX2	2.36258	14.9634	16.4418	0	0	0	16.1694	39.456	15.2326
ENSG00000173917	HOXB2	21.657	5.27121	5.97884	0	0	0	11.697	7.51543	3.71527
ENSG00000173976	RAX2	0	0	1.49471	0	0	0	0	0	0
ENSG00000174197	MGA	107.891	220.2	122.566	133.454	235.807	167.694	239.101	77.0332	93.6247
ENSG00000174255	ZNF80	0	0	0	0	0	0	0.34403	1.87886	0
ENSG00000174279	EVX2	0	2.55058	13.4524	0	0	0	53.6687	60.1235	20.9913
ENSG00000174282	ZBTB4	105.135	105.764	74.7355	59.0812	79.5292	74.5306	77.7508	169.097	135.793
ENSG00000174306	ZHX3	40.9515	50.3315	26.9048	16.6817	37.2619	9.31632	44.7239	110.853	65.3887
ENSG00000174332	GLIS1	4.72517	1.53035	4.48413	0	2.78074	0	0	13.152	1.11458
ENSG00000174428	GTF2IRD2B	1.18129	2.55058	2.98942	0	0	0	0	16.9097	3.5295
ENSG00000174446	SNAPC5	35.8325	20.9148	14.9471	2.08522	15.5722	0	27.8664	28.1829	18.7621
ENSG00000174576	NPAS4	0	1.70039	0	0	0	0	0	0	0
ENSG00000174586	ZNF497	0	1.02023	0	1.39014	0	0	3.4403	0	2.41492
ENSG00000174652	ZNF266	87.4156	51.8619	34.3783	25.0226	13.3476	0	15.8254	35.6983	20.0624
ENSG00000174738	NR1D2	69.3025	78.388	26.9048	27.1078	21.6898	93.1632	117.314	75.1543	107.928
ENSG00000174796	THAP6	47.6454	53.0522	35.873	139.71	56.7271	65.2143	32.6829	33.8195	31.7655
ENSG00000174963	ZIC4	0	1.02023	0	1.39014	0	0	0	0	0.55729
ENSG00000175105	ZNF654	33.0762	32.6475	41.8519	14.5965	10.5668	37.2653	9.63284	1.87886	17.276
ENSG00000175197	DDIT3	89.3844	112.906	28.3995	98.7003	62.8448	4.65816	76.0307	56.3658	38.6388
ENSG00000175213	ZNF408	0	17.514	2.98942	7.6458	6.11763	0	28.2105	15.0309	9.84546
ENSG00000175279	CENPS	70.8775	77.8778	98.6509	12.5113	3.89304	0	64.3336	148.43	90.281
ENSG00000175322	ZNF519	31.5011	12.923	14.9471	3.47536	0	0	2.75224	0	9.47393
ENSG00000175325	PROP1	0	0	0	0	0	0	0	0	0
ENSG00000175329	ISX	0	0	0	0	0	0	0	0	0
ENSG00000175395	ZNF25	18.1131	28.0564	11.9577	7.6458	18.3529	0	34.059	1.87886	21.177
ENSG00000175550	DRAP1	555.601	269.682	424.498	239.105	186.866	149.061	444.831	477.23	580.51
ENSG00000175592	FOSL1	0	0.850195	0	0.695072	0	0	0	0	0.55729
ENSG00000175691	ZNF77	0	3.23074	2.98942	0	5.56148	0	6.19254	15.0309	1.85763
ENSG00000175727	MLXIP	58.6708	205.747	46.336	141.1	341.475	65.2143	60.5493	77.0332	107.928
ENSG00000175745	NR2F1	0	12.0728	1.49471	4.17043	0.556148	9.31632	6.19254	1.87886	17.276
ENSG00000175787	ZNF169	16.9319	18.1942	7.47355	3.47536	0	13.9745	0	7.51543	3.34374
ENSG00000175809	CBLL2	3.15011	7.31168	29.8942	0	0	0	4.81642	0	24.8923
ENSG00000175832	ETV4	0	1.87043	0	11.8162	5.00534	4.65816	2.40821	0	1.67187
ENSG00000175879	HOXD8	14.5693	31.7973	28.3995	0	25.0267	0	8.94478	18.7886	17.8333
ENSG00000176009	ASCL3	0	0	0	0	0	0	0	0	0
ENSG00000176024	ZNF613	0	2.89066	0	0	0	0	2.75224	0	2.22916
ENSG00000176083	ZNF683	93.3221	46.5907	162.923	0	0.556148	0	211.579	139.036	192.079
ENSG00000176160	HSF5	305.955	225.812	195.807	0	0.556148	0	126.947	242.373	203.968
ENSG00000176165	FOXG1	27.9572	35.5381	17.9365	0	0.556148	0	51.6045	48.8503	22.6631
ENSG00000176182	MYPOP	65.3648	13.4331	10.463	204.351	3.33689	0	35.7791	18.7886	28.236
ENSG00000176222	ZNF404	6.69399	1.19027	0	0	24.4705	0	30.9627	3.75772	2.41492
ENSG00000176293	ZNF135	7.87528	2.21051	20.9259	0	15.5722	13.9745	5.84851	39.456	13.7465
ENSG00000176302	FOXR1	7.48152	1.87043	2.98942	0	0	0	16.8575	3.75772	5.38714
ENSG00000176371	ZSCAN2	5.90646	20.2346	13.4524	0	0	0	36.8112	0	13.9322
ENSG00000176399	DMRTA1	0	2.21051	0	0	1.66845	0	0	0	0
ENSG00000176407	KCMF1	98.8348	131.1	97.1562	34.0585	13.9037	32.6071	249.766	161.582	96.7827
ENSG00000176472	ZNF575	0	19.0444	0	0	0.556148	0	0	0	0.371527
ENSG00000176542	USF3	64.5773	54.0724	40.3572	49.3501	18.909	9.31632	76.7187	20.6674	39.7534
ENSG00000176678	FOXL1	4.3314	1.70039	0	0	0	0	0	0	3.15798
ENSG00000176679	TGIF2LY	0	1.19027	0	0	0	0	0	0	1.48611
ENSG00000176692	FOXC2	4.72517	9.1821	5.97884	0.695072	1.66845	0	0	0	7.80206
ENSG00000176723	ZNF843	0	0	10.463	0.695072	0.556148	0	0.34403	1.87886	3.71527
ENSG00000176842	IRX5	12.9942	2.04047	0	0	0	0	0	0	4.27256
ENSG00000176887	SOX11	2.75635	2.72062	13.4524	3.47536	8.89838	9.31632	0.34403	3.75772	1.67187
ENSG00000176946	THAP4	31.8949	48.2911	31.3889	3.47536	5.00534	0	20.2978	35.6983	39.7534
ENSG00000177030	DEAF1	14.963	50.8417	53.8096	118.162	91.7645	83.8469	20.6418	86.4275	43.4686
ENSG00000177045	SIX5	4.3314	10.2023	1.49471	0	0.556148	0	0	0	7.98782
ENSG00000177125	ZBTB34	6.69399	11.9027	4.48413	54.2156	0	0	0	1.87886	5.01561
ENSG00000177311	ZBTB38	51.1893	47.951	173.386	141.1	201.326	153.719	62.9575	112.732	140.809
ENSG00000177374	HIC1	0.787528	11.7327	10.463	0.695072	0.556148	0	0	20.6674	8.17359
ENSG00000177426	TGIF1	11.0254	3.9109	14.9471	68.8122	76.7485	41.9234	70.1822	13.152	32.3228
ENSG00000177463	NR2C2	51.9769	64.1047	46.336	4.86551	71.187	13.9745	20.2978	86.4275	52.0137
ENSG00000177468	OLIG3	0	0	0	0	0	0	0	0	0
ENSG00000177485	ZBTB33	0	17.0039	1.49471	17.3768	5.56148	4.65816	18.5776	13.152	11.1458
ENSG00000177494	ZBED2	0	0	0	0	0	0	0	0	0
ENSG00000177508	IRX3	0	5.61129	4.48413	0	1.1123	0	10.3209	0	0.371527
ENSG00000177551	NHLH2	0	10.2023	2.98942	0	3.33689	0	0	13.152	4.27256
ENSG00000177599	ZNF491	1.57506	3.9109	0	0	0.556148	0	18.5776	0	4.64408
ENSG00000177606	JUN	96.0784	185.513	53.8096	1213.6	659.036	447.183	3.78433	9.39429	26.7499
ENSG00000177683	THAP5	37.0138	48.6311	74.7355	79.9333	17.2406	0	22.362	48.8503	64.0883
ENSG00000177732	SOX12	16.1443	44.7202	32.8836	35.4487	106.224	135.087	6.53657	41.3349	48.4842
ENSG00000177842	ZNF620	16.1443	27.5463	5.97884	1.39014	3.89304	0	0.34403	9.39429	5.20137
ENSG00000177853	ZNF518A	130.336	240.945	106.124	437.201	472.726	270.173	245.293	112.732	100.684
ENSG00000177873	ZNF619	0	2.38055	0	2.78029	0.556148	0	0	0	5.20137
ENSG00000177888	ZBTB41	19.6882	31.1171	19.4312	9.03594	35.0374	13.9745	150.341	15.0309	20.9913
ENSG00000177932	ZNF354C	67.7274	15.6436	11.9577	8.34087	0	0	36.1232	16.9097	12.2604
ENSG00000177946	CENPBD1	19.6882	34.5179	14.9471	27.1078	0	13.9745	24.0821	31.9406	19.5051
ENSG00000178150	ZNF114	6.69399	0.510117	5.97884	4.17043	0	0	7.91269	0	1.30034
ENSG00000178163	ZNF518B	70.8775	63.4245	37.3678	63.9467	54.5026	60.5561	44.7239	54.4869	44.5832
ENSG00000178175	ZNF366	1.96882	0.510117	1.49471	0	0	0	0	0	2.22916
ENSG00000178177	LCORL	90.9595	76.6876	67.262	7.6458	4.44919	4.65816	29.9306	37.5772	58.887
ENSG00000178187	ZNF454	7.08775	23.1253	11.9577	5.56058	12.2353	60.5561	17.5455	1.87886	10.0312
ENSG00000178229	ZNF543	4.3314	2.89066	0	9.03594	0	0	0	5.63658	5.20137
ENSG00000178338	ZNF354B	3.54388	25.3358	14.9471	2.78029	14.4599	4.65816	0.34403	1.87886	9.65969
ENSG00000178386	ZNF223	0	1.19027	4.48413	28.498	0	0	0	1.87886	6.87324
ENSG00000178403	NEUROG2	0	0.850195	13.4524	0	0	0	2.06418	0	4.27256
ENSG00000178573	MAF	32.6824	42.1697	58.2937	80.6284	148.492	46.5816	8.25672	24.4252	62.4165
ENSG00000178662	CSRNP3	3.15011	3.9109	13.4524	48.6551	36.7058	23.2908	0	16.9097	14.4895
ENSG00000178665	ZNF713	42.9203	16.3237	13.4524	11.8162	17.7968	9.31632	14.4493	7.51543	18.3906
ENSG00000178764	ZHX2	0	1.87043	2.98942	5.56058	8.34223	0	18.9217	3.75772	4.45832
ENSG00000178860	MSC	0	5.27121	0	0	0	0	0	0	1.11458
ENSG00000178917	ZNF852	7.87528	0.850195	0	1.39014	0	9.31632	0	1.87886	0.928817
ENSG00000178919	FOXE1	3.54388	1.70039	5.97884	0	0	0	1.03209	0	0.185763
ENSG00000178928	TPRX1	0	0	0	0	0	0	0	0	2.41492
ENSG00000178935	ZNF552	0	3.23074	0	2.78029	4.44919	0	0.34403	0	2.78645
ENSG00000178951	ZBTB7A	89.3844	90.2907	153.955	298.881	317.005	363.337	58.8292	82.6698	165.515
ENSG00000179059	ZFP42	2.75635	0.850195	7.47355	0	0	0	2.75224	16.9097	2.97221
ENSG00000179111	HES7	0	3.23074	1.49471	0	0	0	0	3.75772	1.30034
ENSG00000179195	ZNF664	34.2575	85.1895	35.873	6.95072	26.139	9.31632	33.0269	48.8503	49.413
ENSG00000179348	GATA2	5.11893	7.48171	1.49471	2.08522	8.89838	0	4.81642	0	7.05901
ENSG00000179361	ARID3B	13.7817	60.5339	46.336	45.1797	4.44919	0	79.1269	35.6983	41.0537
ENSG00000179388	EGR3	97.6535	8.67199	17.9365	48.6551	63.9571	23.2908	0	3.75772	12.4461
ENSG00000179456	ZBTB18	85.053	135.521	83.7038	31.2783	10.5668	0	220.867	86.4275	74.3053
ENSG00000179528	LBX2	0	0.340078	0	0	0	0	0	0	0.55729
ENSG00000179588	ZFPM1	39.3764	68.5257	44.8413	91.7496	87.8715	9.31632	15.1373	26.304	57.9582
ENSG00000179627	ZBTB42	6.30022	6.63152	10.463	0.695072	0	0	8.60075	9.39429	9.47393
ENSG00000179772	FOXS1	11.4192	11.2226	8.96826	0	0	0	4.47239	15.0309	8.17359
ENSG00000179774	ATOH7	0	0	0	0	0	0	0	0	0.743053
ENSG00000179886	TIGD5	13.388	7.82179	5.97884	47.2649	26.139	0	15.1373	0	8.73088
ENSG00000179909	ZNF154	0	0.170039	1.49471	5.56058	7.22993	9.31632	0	0	0.928817
ENSG00000179922	ZNF784	3.93764	19.5545	1.49471	48.6551	18.909	4.65816	1.37612	16.9097	10.217
ENSG00000179930	ZNF648	0	2.38055	5.97884	3.47536	0	0	0	0	1.30034
ENSG00000179943	FIZ1	26.3822	5.78132	2.98942	33.3635	5.00534	0	0	0	12.0746
ENSG00000179965	ZNF771	3.15011	17.344	0	7.6458	5.00534	4.65816	15.4814	0	7.98782
ENSG00000179981	TSHZ1	5.5127	31.7973	7.47355	18.767	35.0374	51.2398	10.6649	3.75772	24.1492
ENSG00000180035	ZNF48	0	19.0444	2.98942	10.4261	1.66845	23.2908	39.2194	0	4.45832
ENSG00000180053	NKX2-6	0	0	0	0	0	0	0	0	0
ENSG00000180257	ZNF816	0	4.08094	0	0	0	0	0	0	1.85763
ENSG00000180318	ALX1	0	0	0	0	0.556148	0	0	0	1.30034
ENSG00000180346	TIGD2	7.87528	6.63152	4.48413	0	31.7005	4.65816	2.06418	0	6.31595
ENSG00000180357	ZNF609	176.013	155.756	125.556	92.4446	50.6095	116.454	56.765	112.732	89.5379
ENSG00000180479	ZNF571	11.4192	1.53035	5.97884	4.86551	1.1123	0	0	0	5.20137
ENSG00000180532	ZSCAN4	0	0	0	0	0	0	0	3.75772	0.185763
ENSG00000180535	BHLHA15	0	0	0	0	0	0	0	0	0
ENSG00000180613	GSX2	0	0	0	0	0	0	12.0411	0	0
ENSG00000180626	ZNF594	26.3822	41.4895	11.9577	22.2423	133.476	32.6071	15.4814	0	10.5885
ENSG00000180787	ZFP3	11.0254	4.25097	2.98942	4.86551	3.33689	4.65816	0.34403	63.8812	8.35935
ENSG00000180806	HOXC9	9.8441	35.028	7.47355	1.39014	1.66845	4.65816	0	16.9097	5.38714
ENSG00000180818	HOXC10	0	0.680156	1.49471	0	0	0	4.47239	1.87886	1.11458
ENSG00000180828	BHLHE22	0	1.36031	0	0	0	0	0	0	1.85763
ENSG00000180855	ZNF443	3.93764	12.2428	2.98942	0	0	0	0	0	1.11458
ENSG00000180884	ZNF792	0.393764	0	0	0	0	0	0.34403	0	0
ENSG00000180938	ZNF572	3.15011	2.89066	1.49471	0	5.56148	18.6326	2.40821	3.75772	8.91664
ENSG00000181007	ZFP82	16.5381	32.3074	29.8942	33.3635	34.4812	69.8724	34.403	18.7886	25.078
ENSG00000181135	ZNF707	9.45034	18.5342	10.463	45.8748	16.6845	0	27.5224	16.9097	15.2326
ENSG00000181220	ZNF746	24.0196	20.4047	34.3783	36.8388	0	0	7.56866	7.51543	15.9756
ENSG00000181315	ZNF322	2.75635	5.61129	2.98942	0	11.6791	0	0	7.51543	5.94443
ENSG00000181444	ZNF467	0	2.89066	1.49471	0	0	0	0	3.75772	0.928817
ENSG00000181449	SOX2	50.4018	12.5829	4.48413	332.245	230.802	116.454	58.1411	7.51543	12.6319
ENSG00000181450	ZNF678	26.776	14.1132	8.96826	5.56058	8.89838	4.65816	6.53657	11.2732	15.6041
ENSG00000181472	ZBTB2	2.36258	7.14164	17.9365	3.47536	3.89304	0	1.37612	18.7886	13.375
ENSG00000181638	ZFP41	34.2575	19.5545	14.9471	4.17043	2.22459	0	10.3209	33.8195	24.5208
ENSG00000181666	ZNF875	44.4953	37.0685	34.3783	97.3101	118.46	190.985	51.2605	45.0926	48.8558
ENSG00000181690	PLAG1	9.8441	25.8459	14.9471	1.39014	1.1123	0	8.94478	30.0617	13.375
ENSG00000181722	ZBTB20	139.392	158.476	152.46	408.703	360.384	232.908	113.874	131.52	243.907
ENSG00000181827	RFX7	13.7817	51.0117	37.3678	1.39014	1.1123	0	12.7291	73.2755	20.8055
ENSG00000181894	ZNF329	51.5831	31.2872	17.9365	0.695072	3.33689	0	22.362	11.2732	23.9635
ENSG00000181896	ZNF101	92.9283	31.6272	40.3572	0	0	18.6326	59.8612	131.52	37.3384
ENSG00000181965	NEUROG1	0	0	0	0	0	0	0	0	0
ENSG00000182111	ZNF716	9.05657	2.89066	1.49471	0	0	0	5.16045	5.63658	4.27256
ENSG00000182141	ZNF708	5.11893	38.0887	13.4524	34.0585	37.2619	135.087	0	0	7.80206
ENSG00000182158	CREB3L2	15.7506	26.016	25.4101	21.5472	96.2137	13.9745	7.22463	7.51543	31.0225
ENSG00000182318	ZSCAN22	3.15011	0.510117	0	0	0	0	0	0	2.97221
ENSG00000182348	ZNF804B	0	9.86226	2.98942	0	0	0	0	0	0
ENSG00000182463	TSHZ2	26.3822	82.979	38.8625	90.3594	114.01	102.48	17.8896	20.6674	78.3921
ENSG00000182521	TBPL2	0	0.170039	0	0	0	0	0	0	0
ENSG00000182568	SATB1	12.2067	34.3479	19.4312	0	0	9.31632	24.7702	18.7886	12.6319
ENSG00000182742	HOXB4	5.5127	11.3926	5.97884	0	11.6791	0	0	7.51543	6.31595
ENSG00000182759	MAFA	8.26904	9.69222	2.98942	0	0.556148	0	47.1321	0	18.019
ENSG00000182903	ZNF721	34.6512	28.2265	8.96826	27.1078	7.78608	46.5816	84.2874	11.2732	15.9756
ENSG00000182968	SOX1	4.72517	1.70039	1.49471	2.78029	21.1336	0	2.40821	0	2.97221
ENSG00000182983	ZNF662	8.26904	25.1658	2.98942	0.695072	29.4759	4.65816	27.5224	13.152	18.2048
ENSG00000182986	ZNF320	10.2379	20.7448	17.9365	0.695072	28.3636	0	92.2001	0	8.54511
ENSG00000183072	NKX2-5	0	0	0	0	0	0	0	0	1.85763
ENSG00000183309	ZNF623	19.6882	26.5261	10.463	6.95072	9.45452	0	15.4814	0	13.1892
ENSG00000183340	JRKL	7.87528	11.3926	25.4101	5.56058	5.00534	13.9745	26.1463	41.3349	24.8923
ENSG00000183434	TFDP3	0	2.04047	1.49471	0	0	0	0	0	3.15798
ENSG00000183621	ZNF438	66.1524	18.5342	7.47355	9.03594	5.00534	51.2398	11.697	16.9097	19.8767
ENSG00000183647	ZNF530	0	0.340078	2.98942	0	28.9197	0	0	1.87886	3.90103
ENSG00000183733	FIGLA	0	0	0	0	0	0	0	0	0
ENSG00000183734	ASCL2	1.18129	15.8136	0	0	0	0	0	1.87886	5.38714
ENSG00000183770	FOXL2	10.6316	8.33191	4.48413	2.08522	28.3636	4.65816	9.28881	0	7.6163
ENSG00000183779	ZNF703	2.75635	3.23074	5.97884	20.8522	1.1123	9.31632	2.75224	0	13.0034
ENSG00000183850	ZNF730	3.93764	25.6759	8.96826	0	1.1123	0	0	1.87886	8.91664
ENSG00000184058	TBX1	1.57506	69.5459	64.2725	0	0	0	33.715	77.0332	37.3384
ENSG00000184221	OLIG1	0	15.1335	1.49471	0	0	0	0	16.9097	0.743053
ENSG00000184271	POU6F1	0	9.01207	4.48413	0	0	0	15.4814	7.51543	16.7187
ENSG00000184302	SIX6	0	0.680156	0	0	0	0	0	0	1.67187
ENSG00000184436	THAP7	62.2147	89.1004	62.7778	6.25565	15.016	0	26.8344	73.2755	48.2985
ENSG00000184481	FOXO4	51.5831	41.3195	13.4524	78.5432	42.2673	88.5051	17.5455	69.5178	62.2307
ENSG00000184486	POU3F2	1.18129	2.89066	0	0	0	0	8.60075	3.75772	0
ENSG00000184492	FOXD4L1	0	0	0	0	0	0	0	0	0
ENSG00000184517	ZFP1	7.48152	18.5342	2.98942	36.1438	12.7914	4.65816	29.2426	39.456	17.4618
ENSG00000184635	ZNF93	7.87528	6.9716	0	0	12.7914	0	0	1.87886	14.4895
ENSG00000184659	FOXD4L4	0	0	0	0	0	0	0	0	0
ENSG00000184677	ZBTB40	8.26904	61.8942	20.9259	2.08522	7.78608	0	37.4993	105.216	26.3784
ENSG00000184828	ZBTB7C	16.5381	17.0039	23.9154	59.0812	146.823	46.5816	9.28881	73.2755	15.4184
ENSG00000184895	SRY	0	2.89066	0	5.56058	2.78074	0	2.06418	0	0.185763
ENSG00000184937	WT1	29.5323	53.2222	43.3466	449.017	126.802	79.1887	72.5904	33.8195	45.3263
ENSG00000184939	ZFP90	32.2887	68.3557	40.3572	32.6684	20.5775	9.31632	7.56866	54.4869	31.7655
ENSG00000185002	RFX6	0	0	0	0	0	0	0	0	0
ENSG00000185022	MAFF	18.5069	0.170039	0	24.3275	8.89838	0	0	0	2.60069
ENSG00000185122	HSF1	262.641	160.857	273.532	82.0185	13.3476	251.541	166.511	283.708	313.197
ENSG00000185129	PURA	60.6397	153.715	89.6826	111.907	136.813	69.8724	113.53	84.5486	96.5969
ENSG00000185155	MIXL1	5.5127	1.19027	1.49471	0	0	0	7.91269	0	3.15798
ENSG00000185177	ZNF479	0	0	0	0	0	0	0	0	9.47393
ENSG00000185219	ZNF445	35.8325	55.2627	26.9048	41.7043	25.5828	167.694	8.25672	9.39429	30.8367
ENSG00000185238	PRMT3	33.8637	8.84203	1.49471	0	0.556148	18.6326	26.1463	16.9097	7.80206
ENSG00000185252	ZNF74	0	0	0	0	1.1123	0	4.81642	7.51543	2.97221
ENSG00000185278	ZBTB37	35.045	74.8171	62.7778	25.7177	22.2459	51.2398	79.471	39.456	57.4009
ENSG00000185404	SP140L	0	4.42101	13.4524	75.7629	0.556148	0	14.1052	7.51543	15.2326
ENSG00000185420	SMYD3	14.1755	35.028	14.9471	99.3954	2.22459	46.5816	4.81642	0	21.177
ENSG00000185507	IRF7	1.57506	3.40078	1.49471	0	0	4.65816	10.6649	3.75772	3.34374
ENSG00000185513	L3MBTL1	71.2713	59.3436	22.4207	109.126	138.481	9.31632	21.3299	93.9429	32.3228
ENSG00000185551	NR2F2	30.7136	104.744	10.463	10.4261	26.139	23.2908	18.2336	1.87886	164.586
ENSG00000185591	SP1	50.7956	65.8051	67.262	135.539	46.7165	107.138	36.8112	107.095	58.3297
ENSG00000185610	DBX2	0	0.510117	0	3.47536	3.89304	0	0	0	2.0434
ENSG00000185630	PBX1	3.93764	13.6031	25.4101	38.229	0	0	0	3.75772	27.1214
ENSG00000185668	POU3F1	4.3314	12.923	1.49471	68.1171	0	0	9.97687	16.9097	6.87324
ENSG00000185669	SNAI3	0	0.510117	0	0	1.66845	0	7.56866	0	1.85763
ENSG00000185670	ZBTB3	23.2321	10.3724	10.463	0	0	0	51.6045	41.3349	15.9756
ENSG00000185697	MYBL1	136.242	59.3436	40.3572	1.39014	0	0	34.747	45.0926	33.6232
ENSG00000185730	ZNF696	0.393764	23.4654	26.9048	0	15.5722	0	1.72015	30.0617	6.50172
ENSG00000185811	IKZF1	0	6.80156	8.96826	3.47536	37.2619	4.65816	2.40821	18.7886	3.71527
ENSG00000185869	ZNF829	44.4953	34.3479	91.1773	48.6551	5.00534	9.31632	101.833	133.399	68.3609
ENSG00000185947	ZNF267	11.8129	27.5463	23.9154	2.08522	49.4972	4.65816	55.7329	9.39429	17.4618
ENSG00000185960	SHOX	4.3314	0.680156	0	0	0	0	0	0	1.48611
ENSG00000186017	ZNF566	7.48152	12.7529	17.9365	82.7136	12.2353	18.6326	6.53657	5.63658	15.6041
ENSG00000186020	ZNF529	35.8325	40.9794	22.4207	5.56058	2.22459	13.9745	116.282	58.2446	26.7499
ENSG00000186026	ZNF284	0	0	0	4.17043	0	0	0	0	2.41492
ENSG00000186051	TAL2	2.36258	12.0728	2.98942	0	0	0	0	0	2.22916
ENSG00000186103	ARGFX	1.18129	0	10.463	8.34087	41.7111	23.2908	4.81642	0	2.22916
ENSG00000186130	ZBTB6	15.7506	13.6031	11.9577	11.8162	1.1123	0	0	30.0617	17.6475
ENSG00000186230	ZNF749	0	14.1132	4.48413	0	0.556148	0	0.68806	9.39429	1.11458
ENSG00000186272	ZNF17	7.08775	0	5.97884	0	0	4.65816	0	5.63658	4.82985
ENSG00000186300	ZNF555	17.7194	21.2549	19.4312	0	0	0	52.9806	5.63658	28.6076
ENSG00000186350	RXRA	18.9007	40.2992	31.3889	31.2783	111.23	69.8724	77.0628	45.0926	46.8124
ENSG00000186376	ZNF75D	26.3822	1.70039	23.9154	6.25565	0	0	7.22463	9.39429	23.7777
ENSG00000186416	NKRF	8.66281	1.02023	4.48413	23.6325	17.2406	27.949	0	7.51543	2.41492
ENSG00000186446	ZNF501	0	14.2833	0	0	0.556148	0	0	46.9715	7.6163
ENSG00000186448	ZNF197	27.9572	54.0724	20.9259	2.78029	70.6309	4.65816	1.72015	28.1829	19.1336
ENSG00000186487	MYT1L	50.7956	78.558	31.3889	52.8255	42.2673	0	84.9754	18.7886	22.2916
ENSG00000186496	ZNF396	22.4446	3.57082	5.97884	0	28.3636	0	9.63284	9.39429	7.05901
ENSG00000186564	FOXD2	0	3.40078	1.49471	0	0	0	0	9.39429	3.5295
ENSG00000186660	ZFP91	1019.06	443.462	588.916	128.588	92.3206	209.617	513.637	695.178	575.123
ENSG00000186766	FOXI2	1.18129	0	0	0	0	0	0	0	0
ENSG00000186777	ZNF732	0	0.170039	0	0	0	0	0	0	1.11458
ENSG00000186790	FOXE3	10.6316	0	1.49471	0	0	0	8.60075	0	2.60069
ENSG00000186812	ZNF397	51.9769	57.1331	52.3149	101.481	36.1497	102.48	118.002	62.0023	77.8348
ENSG00000186814	ZSCAN30	35.8325	18.0241	11.9577	41.0093	81.1977	18.6326	3.09627	18.7886	18.7621
ENSG00000186918	ZNF395	10.2379	82.4689	40.3572	30.5832	63.4009	130.429	69.4941	9.39429	41.2395
ENSG00000186951	PPARA	67.7274	21.935	20.9259	5.56058	78.9731	18.6326	0.68806	5.63658	10.217
ENSG00000187079	TEAD1	24.4134	51.3518	38.8625	55.6058	45.048	69.8724	26.8344	15.0309	33.4374
ENSG00000187098	MITF	0.787528	2.72062	14.9471	0.695072	15.016	9.31632	3.4403	33.8195	11.7031
ENSG00000187140	FOXD3	0	0	2.98942	0	0	0	0	0	2.78645
ENSG00000187187	ZNF546	253.584	138.242	71.7461	0.695072	0	4.65816	125.227	174.734	93.0674
ENSG00000187559	FOXD4L3	0	0	0	0	0	0	0	0	0
ENSG00000187595	ZNF385C	5.11893	12.4128	8.96826	0	1.66845	32.6071	18.2336	31.9406	14.3038
ENSG00000187605	TET3	0.393764	30.9471	4.48413	5.56058	1.66845	0	16.8575	5.63658	7.80206
ENSG00000187607	ZNF286A	4.3314	9.01207	2.98942	2.08522	1.1123	4.65816	0	11.2732	6.13019
ENSG00000187626	ZKSCAN4	69.3025	22.4451	34.3783	108.431	2.78074	32.6071	32.6829	41.3349	36.0381
ENSG00000187772	LIN28B	4.72517	14.2833	10.463	0	0	0	0.34403	11.2732	10.4027
ENSG00000187792	ZNF70	20.8695	5.44125	11.9577	0	11.6791	9.31632	34.059	3.75772	7.05901
ENSG00000187801	ZFP69B	0	0	2.98942	0	0	0	10.6649	0	1.85763
ENSG00000187815	ZFP69	5.11893	0	4.48413	0	0	0	3.78433	41.3349	4.08679
ENSG00000187821	HELT	0	0	0	0	0	0	0	0	0
ENSG00000187855	ASCL4	0.787528	0	0	0	0	0	0	0	0
ENSG00000187987	ZSCAN23	3.54388	1.02023	5.97884	7.6458	36.7058	0	0.34403	5.63658	3.34374
ENSG00000188033	ZNF490	0	2.04047	0	0	0	0	11.353	11.2732	2.60069
ENSG00000188070	C11orf95	1.57506	20.7448	16.4418	19.462	3.33689	0	4.47239	26.304	15.6041
ENSG00000188095	MESP2	2.75635	0	10.463	0	0	0	5.84851	0	1.30034
ENSG00000188171	ZNF626	0.787528	10.2023	20.9259	3.47536	20.0213	4.65816	0	7.51543	9.1024
ENSG00000188227	ZNF793	52.3706	46.5907	41.8519	233.544	73.9677	349.362	51.2605	43.2138	51.0849
ENSG00000188283	ZNF383	24.8071	9.01207	19.4312	15.2916	2.78074	37.2653	61.2374	30.0617	30.2794
ENSG00000188290	HES4	6.30022	17.344	1.49471	2.78029	0	0	35.4351	5.63658	17.276
ENSG00000188295	ZNF669	0	4.25097	8.96826	2.78029	3.89304	4.65816	0	24.4252	4.45832
ENSG00000188313	PLSCR1	26.3822	10.0323	8.96826	107.736	240.256	13.9745	22.362	15.0309	7.80206
ENSG00000188321	ZNF559	23.6258	28.9066	22.4207	45.1797	44.4919	4.65816	10.3209	11.2732	26.0069
ENSG00000188620	HMX3	3.54388	2.38055	5.97884	0	0	0	0	0	0.928817
ENSG00000188629	ZNF177	0	0.170039	0	0	0	0	0	0	0
ENSG00000188779	SKOR1	17.7194	3.9109	4.48413	0	1.1123	0	0	0	7.43053
ENSG00000188785	ZNF548	23.6258	12.0728	7.47355	6.25565	0	0	9.63284	24.4252	14.6753
ENSG00000188786	MTF1	39.7702	48.6311	82.2091	38.229	20.5775	23.2908	60.8933	41.3349	57.0293
ENSG00000188816	HMX2	0	0	0	0	0	0	0	0	0.371527
ENSG00000188868	ZNF563	42.5265	18.8743	47.8307	22.2423	54.5026	0	30.9627	24.4252	35.295
ENSG00000188909	BSX	0	0	0	0	0	0	0	0	0
ENSG00000188981	MSANTD1	2.36258	0.510117	16.4418	0	2.78074	0	9.63284	0	4.64408
ENSG00000188994	ZNF292	98.441	215.099	119.577	232.849	224.128	218.934	106.305	124.005	129.663
ENSG00000189042	ZNF567	19.6882	10.2023	13.4524	3.47536	13.3476	0	25.8023	5.63658	17.6475
ENSG00000189079	ARID2	315.011	251.998	243.638	131.369	122.353	335.388	220.179	287.465	179.262
ENSG00000189120	SP6	3.54388	0.170039	0	0	0	0	0	0	0.185763
ENSG00000189144	ZNF573	1.96882	13.7732	11.9577	6.25565	42.2673	4.65816	13.0731	20.6674	5.75866
ENSG00000189164	ZNF527	7.48152	20.4047	7.47355	29.193	43.9357	18.6326	7.22463	7.51543	11.3316
ENSG00000189180	ZNF33A	5.11893	13.9432	4.48413	58.3861	10.0107	37.2653	29.9306	41.3349	13.1892
ENSG00000189190	ZNF600	1.18129	7.82179	4.48413	7.6458	0	23.2908	51.9486	9.39429	9.65969
ENSG00000189298	ZKSCAN3	1.96882	3.0607	5.97884	2.78029	0	97.8214	0	9.39429	5.20137
ENSG00000189299	FOXR2	5.5127	6.63152	2.98942	0	0	9.31632	0	3.75772	1.67187
ENSG00000189308	LIN54	7.87528	4.42101	13.4524	2.08522	25.0267	0	65.7098	5.63658	12.2604
ENSG00000189420	ZFP92	0	3.0607	0	0	0	0	0	0	2.78645
ENSG00000196081	ZNF724	18.1131	4.93113	4.48413	25.0226	0	32.6071	24.4261	5.63658	4.27256
ENSG00000196092	PAX5	1.57506	10.5424	14.9471	11.8162	2.22459	0	2.75224	15.0309	2.97221
ENSG00000196109	ZNF676	0.787528	3.0607	8.96826	10.4261	0	0	25.8023	0	4.64408
ENSG00000196110	ZNF699	10.6316	3.74086	2.98942	9.03594	5.56148	13.9745	25.8023	0	4.82985
ENSG00000196132	MYT1	5.11893	3.0607	0	0	0	0	6.53657	1.87886	3.15798
ENSG00000196150	ZNF250	9.8441	1.53035	0	3.47536	8.34223	9.31632	0	7.51543	5.20137
ENSG00000196152	ZNF79	15.7506	2.38055	0	0	0	0	0	1.87886	5.20137
ENSG00000196172	ZNF681	11.0254	4.08094	4.48413	0.695072	0	0	3.78433	3.75772	5.75866
ENSG00000196214	ZNF766	22.8383	42.3397	14.9471	12.5113	6.67378	0	49.5403	52.608	66.3175
ENSG00000196233	LCOR	44.8891	82.809	52.3149	120.248	123.465	32.6071	78.4389	86.4275	55.5432
ENSG00000196247	ZNF107	11.4192	3.23074	2.98942	2.78029	2.22459	0	70.1822	11.2732	8.73088
ENSG00000196263	ZNF471	7.48152	17.514	44.8413	18.767	31.1443	55.8979	1.37612	41.3349	22.1058
ENSG00000196267	ZNF836	11.0254	5.95136	1.49471	0	0	13.9745	0	0	2.0434
ENSG00000196268	ZNF493	16.1443	19.2144	17.9365	0	68.9624	111.796	4.81642	7.51543	19.1336
ENSG00000196275	GTF2IRD2	16.1443	20.5747	5.97884	18.767	35.5935	0	0	7.51543	7.05901
ENSG00000196323	ZBTB44	274.06	276.823	197.302	103.566	142.93	242.224	363.296	323.164	259.14
ENSG00000196345	ZKSCAN7	29.1385	4.42101	11.9577	0.695072	0	18.6326	19.2657	11.2732	9.65969
ENSG00000196350	ZNF729	3.54388	0	0	0	0	0	0	0	0
ENSG00000196357	ZNF565	3.93764	4.08094	5.97884	0	0	0	23.3941	9.39429	11.1458
ENSG00000196378	ZNF34	5.11893	3.74086	2.98942	0	0	0	25.8023	13.152	5.5729
ENSG00000196381	ZNF781	4.72517	18.3642	25.4101	6.25565	13.3476	4.65816	0	77.0332	22.2916
ENSG00000196387	ZNF140	21.657	21.0848	32.8836	8.34087	20.0213	4.65816	20.6418	45.0926	38.2672
ENSG00000196391	ZNF774	3.93764	23.4654	20.9259	0	0	4.65816	8.94478	0	6.31595
ENSG00000196417	ZNF765	5.90646	20.4047	8.96826	22.9374	91.7645	23.2908	91.168	15.0309	29.1648
ENSG00000196418	ZNF124	7.08775	9.69222	37.3678	0	0	0	2.06418	50.7292	27.6787
ENSG00000196437	ZNF569	60.6397	31.4572	26.9048	0	1.66845	4.65816	48.1642	103.337	39.1961
ENSG00000196453	ZNF777	32.2887	32.4774	20.9259	1.39014	12.7914	0	41.2836	15.0309	25.078
ENSG00000196456	ZNF775	4.72517	4.42101	8.96826	6.95072	2.22459	0	15.1373	20.6674	12.0746
ENSG00000196458	ZNF605	20.8695	32.8175	25.4101	211.302	62.8448	18.6326	2.75224	5.63658	19.5051
ENSG00000196460	RFX8	89.7782	27.3763	0	0	0	0	43.3478	13.152	10.217
ENSG00000196466	ZNF799	0.393764	8.33191	2.98942	0	0	0	0	0	4.08679
ENSG00000196482	ESRRG	2.75635	3.23074	14.9471	0	1.1123	0	18.2336	0	4.08679
ENSG00000196597	ZNF782	23.6258	28.7366	14.9471	0	0	27.949	10.3209	33.8195	9.65969
ENSG00000196605	ZNF846	74.0276	30.7771	82.2091	12.5113	7.78608	9.31632	17.5455	62.0023	61.4877
ENSG00000196628	TCF4	75.9965	132.8	127.05	124.418	280.299	139.745	55.7329	52.608	134.864
ENSG00000196646	ZNF136	27.5635	14.6234	13.4524	15.9867	11.6791	41.9234	11.353	37.5772	23.4062
ENSG00000196652	ZKSCAN5	81.5092	58.3234	50.8201	25.0226	31.1443	0	82.5672	41.3349	42.5398
ENSG00000196653	ZNF502	29.1385	16.4938	11.9577	19.462	0.556148	13.9745	78.4389	9.39429	20.434
ENSG00000196670	ZFP62	29.1385	12.2428	16.4418	14.5965	21.6898	18.6326	12.3851	26.304	32.1371
ENSG00000196693	ZNF33B	79.1466	50.8417	26.9048	15.9867	36.7058	107.138	147.589	26.304	25.078
ENSG00000196700	ZNF512B	116.554	71.0763	53.8096	110.517	48.9411	60.5561	62.9575	45.0926	44.2117
ENSG00000196705	ZNF431	76.784	136.881	104.63	293.321	345.924	256.199	88.4157	75.1543	119.446
ENSG00000196724	ZNF418	1.18129	12.7529	4.48413	2.08522	2.22459	0	0	0	4.27256
ENSG00000196757	ZNF700	9.45034	18.7043	14.9471	4.86551	10.0107	0	0	7.51543	16.3472
ENSG00000196767	POU3F4	1.18129	1.19027	0	1.39014	1.1123	0	0	0	0
ENSG00000196793	ZNF239	14.5693	5.95136	22.4207	0	25.0267	0	23.7381	15.0309	31.0225
ENSG00000196812	ZSCAN16	0	0.850195	1.49471	0	0	0	0	0	1.48611
ENSG00000196843	ARID5A	3.93764	28.9066	8.96826	3.47536	13.9037	0	11.009	0	17.6475
ENSG00000196867	ZFP28	10.6316	11.2226	8.96826	47.96	30.032	4.65816	33.0269	7.51543	14.6753
ENSG00000196946	ZNF705A	0	0	4.48413	0	0	0	0	0	0.371527
ENSG00000196967	ZNF585A	37.0138	27.3763	23.9154	81.3235	33.9251	37.2653	10.3209	48.8503	38.8245
ENSG00000197008	ZNF138	0	6.80156	0	4.86551	3.33689	0	0	1.87886	8.73088
ENSG00000197013	ZNF429	30.7136	80.5985	11.9577	1.39014	25.5828	9.31632	49.1963	65.7601	23.7777
ENSG00000197016	ZNF470	1.18129	13.6031	11.9577	4.86551	8.89838	13.9745	3.78433	11.2732	11.7031
ENSG00000197020	ZNF100	41.3452	51.5218	17.9365	0	11.123	37.2653	12.7291	28.1829	14.6753
ENSG00000197024	ZNF398	52.7644	37.9187	31.3889	0	0	0	21.3299	35.6983	30.2794
ENSG00000197037	ZSCAN25	28.351	20.2346	5.97884	36.1438	36.7058	23.2908	0.68806	15.0309	9.47393
ENSG00000197044	ZNF441	4.72517	5.61129	5.97884	56.3009	3.33689	4.65816	4.81642	1.87886	6.68748
ENSG00000197050	ZNF420	33.4699	12.0728	10.463	1.39014	6.11763	0	24.4261	7.51543	19.6909
ENSG00000197054	ZNF763	29.1385	8.67199	8.96826	0	0	23.2908	40.5956	112.732	15.9756
ENSG00000197062	ZSCAN26	9.45034	5.61129	5.97884	0.695072	3.33689	0	2.06418	9.39429	11.3316
ENSG00000197063	MAFG	70.4838	63.7646	49.3254	99.3954	28.3636	0	43.0038	84.5486	75.6057
ENSG00000197114	ZGPAT	0	0	0	0	0	0	0.34403	0	0
ENSG00000197123	ZNF679	0	0	0	0	0	0	0	0	2.22916
ENSG00000197124	ZNF682	6.30022	4.59105	10.463	20.1571	14.4599	27.949	20.2978	0	11.5173
ENSG00000197128	ZNF772	4.3314	3.40078	0	11.1212	3.33689	0	0	0	4.45832
ENSG00000197134	ZNF257	5.5127	2.72062	8.96826	0	4.44919	0	0	26.304	7.05901
ENSG00000197162	ZNF785	11.8129	23.2953	4.48413	39.6191	20.0213	27.949	2.40821	15.0309	15.2326
ENSG00000197213	ZSCAN5B	0	0.850195	0	0	0	0	8.60075	0	2.41492
ENSG00000197279	ZNF165	90.9595	25.6759	16.4418	0	6.11763	0	54.3568	30.0617	70.9616
ENSG00000197343	ZNF655	69.3025	101.173	59.7884	117.467	51.1657	111.796	89.4478	82.6698	61.4877
ENSG00000197360	ZNF98	4.3314	5.44125	0	1.39014	0.556148	0	7.22463	0	3.5295
ENSG00000197362	ZNF786	1.96882	3.74086	13.4524	0	6.11763	0	0	1.87886	6.50172
ENSG00000197363	ZNF517	0.393764	3.74086	1.49471	20.8522	17.2406	0	2.75224	9.39429	3.15798
ENSG00000197372	ZNF675	28.351	31.9673	16.4418	0	1.1123	0	17.2015	5.63658	20.6197
ENSG00000197385	ZNF860	0	2.89066	2.98942	6.25565	2.78074	0	0	0	0.743053
ENSG00000197472	ZNF695	1.18129	0.680156	0	0	0	0	0	0	0.185763
ENSG00000197483	ZNF628	53.9457	34.6879	58.2937	6.25565	27.8074	13.9745	46.4441	88.3064	115.173
ENSG00000197497	ZNF665	9.8441	8.67199	1.49471	0.695072	0	0	7.91269	3.75772	8.54511
ENSG00000197566	ZNF624	20.8695	11.3926	5.97884	2.08522	0	9.31632	5.50448	43.2138	10.96
ENSG00000197576	HOXA4	0.393764	1.53035	13.4524	0	0	0	0	0	1.85763
ENSG00000197579	TOPORS	20.8695	89.2705	65.7672	118.162	53.9464	121.112	32.3388	75.1543	70.0328
ENSG00000197587	DMBX1	0	4.93113	14.9471	0	0	0	6.53657	0	2.78645
ENSG00000197608	ZNF841	0	1.36031	7.47355	0	2.22459	4.65816	0	0	3.34374
ENSG00000197619	ZNF615	1.57506	11.7327	2.98942	5.56058	0	0	9.63284	1.87886	15.9756
ENSG00000197647	ZNF433	45.2829	32.4774	71.7461	3.47536	3.89304	0	76.0307	124.005	65.7602
ENSG00000197714	ZNF460	18.9007	6.46148	2.98942	3.47536	8.89838	60.5561	0	1.87886	5.01561
ENSG00000197757	HOXC6	54.7332	15.8136	23.9154	2.08522	5.00534	23.2908	64.3336	58.2446	25.2638
ENSG00000197779	ZNF81	0	0.680156	1.49471	0.695072	7.78608	0	0.68806	0	3.15798
ENSG00000197782	ZNF780A	3.54388	2.38055	8.96826	13.9014	0	23.2908	36.4672	28.1829	15.9756
ENSG00000197808	ZNF461	19.2944	28.9066	4.48413	0	26.139	0	0	45.0926	16.7187
ENSG00000197841	ZNF181	14.5693	12.5829	10.463	29.193	21.1336	0	21.3299	20.6674	12.6319
ENSG00000197857	ZNF44	16.5381	79.5782	67.262	146.66	65.6255	65.2143	14.1052	129.641	50.5276
ENSG00000197863	ZNF790	1.57506	5.27121	25.4101	20.1571	21.1336	0	14.1052	75.1543	18.3906
ENSG00000197905	TEAD4	0	12.4128	1.49471	0	0	0	0	0	1.48611
ENSG00000197921	HES5	0	1.36031	0	0	0	0	0	0	3.15798
ENSG00000197928	ZNF677	48.0392	41.8296	46.336	16.6817	44.4919	65.2143	62.6135	92.0641	92.8817
ENSG00000197933	ZNF823	0	0	1.49471	0	1.1123	0	0	0	2.78645
ENSG00000197935	ZNF311	7.87528	5.95136	4.48413	0.695072	7.22993	13.9745	0.34403	33.8195	5.38714
ENSG00000197937	ZNF347	11.8129	2.21051	13.4524	23.6325	2.22459	0	15.1373	7.51543	10.4027
ENSG00000197951	ZNF71	8.26904	8.84203	0	2.08522	8.34223	0	17.2015	0	5.20137
ENSG00000197961	ZNF121	18.5069	33.4977	31.3889	155.696	32.8128	0	79.1269	65.7601	32.3228
ENSG00000198026	ZNF335	31.8949	12.923	67.262	13.2064	44.4919	60.5561	25.1142	67.6389	43.8401
ENSG00000198028	ZNF560	1.18129	10.0323	19.4312	2.08522	0	4.65816	14.1052	5.63658	12.4461
ENSG00000198039	ZNF273	58.6708	6.46148	17.9365	0	0	0	33.3709	62.0023	29.7221
ENSG00000198040	ZNF84	32.6824	54.9226	23.9154	119.552	25.0267	55.8979	12.3851	33.8195	42.5398
ENSG00000198046	ZNF667	15.7506	44.5502	7.47355	36.1438	27.8074	0	0	31.9406	11.5173
ENSG00000198081	ZBTB14	8.26904	15.1335	5.97884	18.0719	9.45452	18.6326	6.53657	1.87886	4.64408
ENSG00000198093	ZNF649	0	2.55058	2.98942	21.5472	3.89304	4.65816	0	1.87886	4.27256
ENSG00000198105	ZNF248	66.9399	54.5825	8.96826	63.9467	56.7271	32.6071	2.40821	20.6674	23.7777
ENSG00000198131	ZNF544	64.5773	23.2953	26.9048	47.96	60.064	4.65816	76.7187	71.3966	29.5364
ENSG00000198146	ZNF770	38.5889	86.7199	11.9577	15.9867	17.2406	18.6326	4.47239	15.0309	28.4218
ENSG00000198169	ZNF251	6.30022	1.87043	11.9577	2.08522	1.1123	0	0	24.4252	13.1892
ENSG00000198176	TFDP1	68.1212	67.6755	40.3572	0.695072	8.34223	0	29.2426	58.2446	40.8679
ENSG00000198182	ZNF607	2.36258	3.0607	11.9577	0	0	0	4.81642	1.87886	9.84546
ENSG00000198185	ZNF334	31.5011	35.3681	14.9471	43.0945	46.1603	116.454	5.16045	11.2732	11.8889
ENSG00000198205	ZXDA	4.3314	1.02023	0	0	0.556148	0	0	0	3.15798
ENSG00000198298	ZNF485	8.66281	4.59105	20.9259	0	0	0	4.81642	20.6674	8.54511
ENSG00000198300	PEG3	100.804	306.75	137.513	208.522	120.684	116.454	156.19	92.0641	168.673
ENSG00000198315	ZKSCAN8	33.0762	30.0969	22.4207	8.34087	18.909	18.6326	95.9844	35.6983	33.9947
ENSG00000198342	ZNF442	0	0.510117	1.49471	3.47536	0	0	0	1.87886	1.85763
ENSG00000198346	ZNF813	7.48152	8.16187	5.97884	0	37.2619	0	20.9858	13.152	9.65969
ENSG00000198353	HOXC4	0	7.82179	0	0	0	0	0	7.51543	6.13019
ENSG00000198393	ZNF26	19.2944	69.3759	20.9259	18.767	110.117	27.949	151.373	82.6698	28.236
ENSG00000198429	ZNF69	7.87528	19.3844	11.9577	18.0719	45.048	37.2653	115.594	0	9.28817
ENSG00000198440	ZNF583	6.69399	13.4331	25.4101	0	0.556148	0	38.1873	5.63658	11.5173
ENSG00000198453	ZNF568	17.7194	19.3844	13.4524	0	74.5239	9.31632	13.0731	16.9097	15.9756
ENSG00000198455	ZXDB	0	1.70039	2.98942	0	7.22993	0	0	0	5.20137
ENSG00000198464	ZNF480	18.1131	10.5424	10.463	42.3994	14.4599	41.9234	3.09627	1.87886	15.6041
ENSG00000198466	ZNF587	74.8152	44.7202	52.3149	116.077	156.834	256.199	102.865	197.28	54.8002
ENSG00000198482	ZNF808	19.2944	21.5949	17.9365	43.0945	37.2619	13.9745	12.7291	20.6674	14.4895
ENSG00000198517	MAFK	1.18129	14.1132	7.47355	0.695072	0.556148	0	5.50448	37.5772	12.8177
ENSG00000198521	ZNF43	61.821	24.6556	20.9259	10.4261	34.4812	4.65816	37.4993	73.2755	40.6822
ENSG00000198538	ZNF28	16.9319	5.27121	7.47355	0	0	0	0	0	8.54511
ENSG00000198546	ZNF511	32.2887	27.0362	31.3889	11.8162	25.0267	27.949	15.8254	20.6674	36.4096
ENSG00000198551	ZNF627	22.0508	12.0728	2.98942	8.34087	3.89304	0	0	9.39429	15.0468
ENSG00000198556	ZNF789	5.11893	9.01207	13.4524	3.47536	7.78608	4.65816	20.2978	1.87886	21.7343
ENSG00000198597	ZNF536	16.1443	11.7327	5.97884	185.584	31.7005	97.8214	3.09627	7.51543	8.73088
ENSG00000198633	ZNF534	0	18.7043	7.47355	0	0	0	0	0	1.67187
ENSG00000198715	GLMP	0	11.5626	1.49471	15.2916	73.9677	0	0	0	9.65969
ENSG00000198740	ZNF652	126.792	127.189	98.6509	253.701	162.952	125.77	157.91	140.914	115.359
ENSG00000198783	ZNF830	5.90646	61.044	13.4524	6.95072	15.016	18.6326	2.06418	28.1829	13.1892
ENSG00000198795	ZNF521	0	11.7327	0	0	0	0	4.47239	7.51543	7.80206
ENSG00000198807	PAX9	6.30022	1.02023	0	0	0	0	0	7.51543	0.55729
ENSG00000198815	FOXJ3	25.9884	25.6759	61.2831	12.5113	17.2406	97.8214	60.5493	99.5795	46.0693
ENSG00000198816	ZNF358	8.66281	12.4128	2.98942	47.96	2.78074	9.31632	21.3299	7.51543	34.552
ENSG00000198824	CHAMP1	6.69399	21.935	13.4524	0	18.3529	18.6326	15.4814	26.304	9.65969
[truncated: 180 more rows]
