# Supplementary material for: In situ transcriptomic analysis of spermatocytes in non-obstructive azoospermia reveals senescence-like states in arrested spermatocytes
Source: Genes Dis. 2024 Jan 3;12(1):101205. doi: 10.1016/j.gendis.2024.101205 (PMC11462241; doi:10.1016/j.gendis.2024.101205)
Supplement: Multimedia component 4 [file mmc4.xlsx]

## Sheet: 0-1(TFs)
geneID	gene.name	SP_NOA97	SP_NOA100	SP_NOA107	OA241	OA253	OA254
ENSG00000006047	YBX2	2.78029	0.556148	0	567.306	501.655	482.985
ENSG00000011590	ZBTB32	0.695072	0	0	393.57	259.283	242.607
ENSG00000039600	SOX30	0	0	0	194.377	73.2755	103.099
ENSG00000059728	MXD1	0	0	0	12.0411	99.5795	31.7655
ENSG00000063438	AHRR	0	0	0	54.7008	86.4275	60.0016
ENSG00000069812	HES2	0	0	0	6.19254	43.2138	13.375
ENSG00000079263	SP140	0	0	0	22.0179	15.0309	8.35935
ENSG00000085644	ZNF213	2.08522	0.556148	0	40.5956	144.672	92.1386
ENSG00000096654	ZNF184	0	0	0	5.84851	50.7292	21.7343
ENSG00000101412	E2F1	0	0	0	41.6276	11.2732	28.7933
ENSG00000102984	ZNF821	2.78029	0.556148	0	79.815	157.824	101.055
ENSG00000105672	ETV2	0	0	0	40.2515	20.6674	34.9235
ENSG00000105732	ZNF574	0	3.89304	0	49.5403	86.4275	68.7324
ENSG00000106554	CHCHD3	0	0.556148	4.65816	68.118	11.2732	18.7621
ENSG00000106852	LHX6	0	0	0	45.412	11.2732	12.8177
ENSG00000111206	FOXM1	0.695072	0	0	49.8844	37.5772	46.9981
ENSG00000111783	RFX4	0	1.1123	9.31632	404.235	398.318	246.322
ENSG00000116017	ARID3A	1.39014	2.78074	0	116.282	92.0641	90.6525
ENSG00000118156	ZNF541	0	0	0	181.648	52.608	75.4199
ENSG00000120093	HOXB3	0	0	0	16.5134	39.456	22.8489
ENSG00000120669	SOHLH2	0	0	0	52.6366	63.8812	54.8002
ENSG00000125878	TCF15	0	0	0	29.2426	37.5772	18.5763
ENSG00000128610	FEZF1	0	0	0	59.5172	35.6983	12.2604
ENSG00000131914	LIN28A	0	0	0	31.6508	20.6674	19.1336
ENSG00000134532	SOX5	0	0.556148	0	112.842	86.4275	111.458
ENSG00000134874	DZIP1	0	0	4.65816	154.47	199.159	250.78
ENSG00000137309	HMGA1	1.39014	2.22459	4.65816	214.675	125.884	163.472
ENSG00000138378	STAT4	1.39014	0.556148	4.65816	75.3426	67.6389	78.3921
ENSG00000139445	FOXN4	0	0	0	23.7381	48.8503	26.1926
ENSG00000139800	ZIC5	0	1.1123	0	22.362	20.6674	18.5763
ENSG00000142025	DMRTC2	0	0	0	58.8292	108.974	52.571
ENSG00000142528	ZNF473	0	0.556148	0	52.2926	108.974	90.6525
ENSG00000143006	DMRTB1	0.695072	0	0	179.24	140.914	151.397
ENSG00000143390	RFX5	0	1.66845	0	54.7008	9.39429	28.236
ENSG00000144485	HES6	2.78029	0	0	85.6635	18.7886	27.3072
ENSG00000153879	CEBPG	1.39014	5.00534	0	279.008	77.0332	47.7412
ENSG00000156853	ZNF689	1.39014	8.34223	0	108.714	259.283	231.09
ENSG00000159915	ZNF233	0	1.1123	0	29.5866	28.1829	33.9947
ENSG00000164299	SPZ1	0	0	0	183.712	13.152	49.5988
ENSG00000165643	SOHLH1	0	0	0	33.0269	22.5463	34.9235
ENSG00000166268	MYRFL	0	0	0	20.9858	82.6698	26.3784
ENSG00000167157	PRRX2	0	0	0	59.8612	18.7886	20.6197
ENSG00000167554	ZNF610	2.08522	1.66845	0	7.91269	108.974	33.0659
ENSG00000168152	THAP9	0	0	0	77.4068	24.4252	19.8767
ENSG00000169594	BNC1	0	0	0	23.3941	24.4252	51.6422
ENSG00000169856	ONECUT1	0.695072	0	0	78.0948	15.0309	9.65969
ENSG00000170561	IRX2	0	0	0	34.403	30.0617	10.7743
ENSG00000172059	KLF11	0	0	0	37.1553	30.0617	50.5276
ENSG00000172818	OVOL1	0.695072	1.1123	4.65816	56.765	135.278	77.0918
ENSG00000173068	BNC2	0.695072	0	0	68.118	62.0023	27.3072
ENSG00000174279	EVX2	0	0	0	53.6687	60.1235	20.9913
ENSG00000176083	ZNF683	0	0.556148	0	211.579	139.036	192.079
ENSG00000176160	HSF5	0	0.556148	0	126.947	242.373	203.968
ENSG00000176165	FOXG1	0	0.556148	0	51.6045	48.8503	22.6631
ENSG00000184058	TBX1	0	0	0	33.715	77.0332	37.3384
ENSG00000185670	ZBTB3	0	0	0	51.6045	41.3349	15.9756
ENSG00000185697	MYBL1	1.39014	0	0	34.747	45.0926	33.6232
ENSG00000186300	ZNF555	0	0	0	52.9806	5.63658	28.6076
ENSG00000187187	ZNF546	0.695072	0	4.65816	125.227	174.734	93.0674
ENSG00000196357	ZNF565	0	0	0	23.3941	9.39429	11.1458
ENSG00000196418	ZNF124	0	0	0	2.06418	50.7292	27.6787
ENSG00000196437	ZNF569	0	1.66845	4.65816	48.1642	103.337	39.1961
ENSG00000196460	RFX8	0	0	0	43.3478	13.152	10.217
ENSG00000197024	ZNF398	0	0	0	21.3299	35.6983	30.2794
ENSG00000197279	ZNF165	0	6.11763	0	54.3568	30.0617	70.9616
ENSG00000197647	ZNF433	3.47536	3.89304	0	76.0307	124.005	65.7602
