# Supplementary material for: In situ transcriptomic analysis of spermatocytes in non-obstructive azoospermia reveals senescence-like states in arrested spermatocytes
Source: Genes Dis. 2024 Jan 3;12(1):101205. doi: 10.1016/j.gendis.2024.101205 (PMC11462241; doi:10.1016/j.gendis.2024.101205)
Supplement: Multimedia component 5 [file mmc5.xlsx]

## Sheet: deg_SP_NOA_vs_OA
ensembol	gene.name	baseMean	log2FoldChange	lfcSE	stat	pvalue	padj
ENSG00000001460	STPG1	112.482	-4.3836	0.914154	-4.79525	1.6247e-06	3.7534e-05
ENSG00000003147	ICA1	62.2311	-3.62437	0.888286	-4.08018	4.50006e-05	0.000585753
ENSG00000004478	FKBP4	84.086	-8.44695	1.35227	-6.2465	4.19763e-10	3.15166e-08
ENSG00000004487	KDM1A	205.347	-3.25016	0.806415	-4.03038	5.56877e-05	0.000702175
ENSG00000004809	SLC22A16	18.7697	-7.21957	1.90782	-3.7842	0.000154204	0.00163734
ENSG00000004838	ZMYND10	328.835	-9.05224	1.06715	-8.48266	2.20105e-17	2.59693e-14
ENSG00000005189	REXO5	338.45	-8.78718	0.978501	-8.98025	2.70154e-19	5.578e-16
ENSG00000005194	CIAPIN1	75.1388	-4.77566	1.44048	-3.31534	0.000915327	0.00697066
ENSG00000005249	PRKAR2B	149.548	2.95099	0.738244	3.99731	6.40657e-05	0.0007833
ENSG00000005448	WDR54	28.2105	-7.82864	1.61343	-4.85218	1.2211e-06	2.92963e-05
ENSG00000005893	LAMP2	133.631	2.37488	0.740274	3.20811	0.00133611	0.00944371
ENSG00000006042	TMEM98	14.2152	-6.8291	1.89427	-3.60513	0.000311997	0.00290015
ENSG00000006047	YBX2	260.879	-8.34548	0.984904	-8.4734	2.38339e-17	2.62459e-14
ENSG00000006071	ABCC8	11.599	-6.5332	1.92813	-3.38837	0.000703097	0.00565422
ENSG00000006453	BAIAP2L1	10.0385	-6.33925	1.87587	-3.37937	0.000726515	0.00579179
ENSG00000006607	FARP2	93.1741	-3.14869	0.845413	-3.72443	0.000195754	0.00197889
ENSG00000006837	CDKL3	16.6787	-7.05605	1.8345	-3.84631	0.000119909	0.00132751
ENSG00000007038	PRSS21	72.3062	-7.36838	1.30587	-5.64251	1.67592e-08	7.66838e-07
ENSG00000007174	DNAH9	21.0752	-7.397	2.28252	-3.24072	0.0011923	0.00861897
ENSG00000007237	AC005747.1	142.4	1.99705	0.59995	3.32869	0.000872552	0.006713
ENSG00000007350	TKTL1	135.791	-8.29538	1.29494	-6.40597	1.49415e-10	1.39437e-08
ENSG00000008282	SYPL1	98.3237	-4.27126	0.88557	-4.82318	1.41288e-06	3.30565e-05
ENSG00000008405	CRY1	34.5529	-3.23079	0.899675	-3.59106	0.000329334	0.0030354
ENSG00000008441	NFIX	76.5605	-3.59709	0.872415	-4.12314	3.73747e-05	0.000497867
ENSG00000009950	MLXIPL	513.83	2.8767	0.709935	4.05205	5.07698e-05	0.000651605
ENSG00000010017	RANBP9	97.9007	-3.35201	0.722463	-4.63969	3.48929e-06	7.08059e-05
ENSG00000010072	SPRTN	35.3442	-5.37259	1.39579	-3.84913	0.00011854	0.00131501
ENSG00000010318	PHF7	1301.71	-6.89318	0.681856	-10.1094	5.01673e-24	1.65733e-20
ENSG00000010626	LRRC23	86.3727	-5.66575	1.21137	-4.67716	2.90881e-06	6.17037e-05
ENSG00000011590	ZBTB32	173.344	-9.50203	1.3084	-7.26231	3.80523e-13	1.04758e-10
ENSG00000013523	ANGEL1	35.1321	-5.20118	1.44707	-3.59429	0.000325276	0.00299995
ENSG00000014914	MTMR11	115.972	3.93058	1.14575	3.43056	0.000602333	0.00497716
ENSG00000017260	ATP2C1	193.755	2.80969	0.685204	4.10052	4.12222e-05	0.000543423
ENSG00000020577	SAMD4A	127.909	-4.13959	0.828777	-4.99482	5.88895e-07	1.53187e-05
ENSG00000022267	FHL1	29.5884	-6.98828	1.52913	-4.5701	4.87502e-06	9.39622e-05
ENSG00000023892	DEF6	47.2094	-7.65799	1.37427	-5.57241	2.51243e-08	1.08925e-06
ENSG00000023902	PLEKHO1	238.743	-5.08243	0.812792	-6.25305	4.02517e-10	3.07814e-08
ENSG00000025156	HSF2	76.2707	-4.34739	1.00778	-4.31385	1.60437e-05	0.000252461
ENSG00000028839	TBPL1	98.2544	-3.84111	0.734558	-5.22914	1.70303e-07	5.39937e-06
ENSG00000032389	EIPR1	11.5125	-5.61351	1.73228	-3.24053	0.00119306	0.00862072
ENSG00000033327	GAB2	11.5978	-6.54709	1.84961	-3.53972	0.000400552	0.00357445
ENSG00000034239	EFCAB1	43.8987	-8.46204	1.54873	-5.46386	4.65879e-08	1.80361e-06
ENSG00000036257	CUL3	184.736	-3.49217	0.91051	-3.8354	0.000125359	0.00137954
ENSG00000036672	USP2	120.641	-4.96867	0.860998	-5.77083	7.8883e-09	3.96045e-07
ENSG00000038219	BOD1L1	749.1	2.09979	0.601277	3.49221	0.000479038	0.00411265
ENSG00000039600	SOX30	36.0352	-8.17865	1.58927	-5.14616	2.65869e-07	7.80038e-06
ENSG00000040275	SPDL1	40.4625	-4.24499	1.16327	-3.6492	0.000263061	0.0025117
ENSG00000042813	ZPBP	103.567	-4.72626	0.85982	-5.4968	3.86749e-08	1.52865e-06
ENSG00000046774	MAGEC2	13.1887	-6.73452	1.96638	-3.42483	0.000615192	0.00505811
ENSG00000047634	SCML1	217.621	2.48797	0.662443	3.75575	0.000172826	0.00179318
ENSG00000050438	SLC4A8	172.359	-4.73439	0.990784	-4.77842	1.76674e-06	4.03637e-05
ENSG00000054654	SYNE2	1716.52	3.18339	0.629614	5.0561	4.27925e-07	1.15498e-05
ENSG00000054690	PLEKHH1	138.975	3.73463	0.993459	3.75922	0.000170445	0.00177293
ENSG00000056558	TRAF1	42.1957	5.90686	1.47511	4.00434	6.21897e-05	0.000764323
ENSG00000057468	MSH4	14.0622	-6.82611	2.04131	-3.34399	0.000825826	0.00639822
ENSG00000058799	YIPF1	31.4585	-7.00063	1.61328	-4.33937	1.42889e-05	0.000230717
ENSG00000059145	UNKL	25.8946	-5.36431	1.28605	-4.17116	3.03051e-05	0.000421719
ENSG00000059728	MXD1	27.1246	-7.75536	1.70088	-4.55961	5.12499e-06	9.75284e-05
ENSG00000059915	PSD	40.3706	-6.37007	1.33707	-4.76419	1.89614e-06	4.29048e-05
ENSG00000060138	YBX3	578.878	-2.86763	0.725569	-3.95225	7.742e-05	0.000917628
ENSG00000060642	PIGV	44.9822	-2.79105	0.846936	-3.29547	0.00098256	0.00738731
ENSG00000060762	MPC1	22.1329	-6.49008	1.51182	-4.2929	1.76354e-05	0.000274037
ENSG00000061656	SPAG4	42.6232	-3.1328	0.889115	-3.5235	0.000425889	0.00375191
ENSG00000062282	DGAT2	19.0246	-6.34185	1.50717	-4.20779	2.57879e-05	0.000372672
ENSG00000063127	SLC6A16	108.868	-9.77376	1.44537	-6.76211	1.35998e-11	1.98798e-09
ENSG00000063438	AHRR	39.5633	-8.30902	1.51867	-5.47124	4.46888e-08	1.73687e-06
ENSG00000064199	SPA17	213.849	-8.44921	1.42609	-5.92475	3.12776e-09	1.80015e-07
ENSG00000064419	TNPO3	171.303	-2.07303	0.62075	-3.33956	0.000839101	0.00647676
ENSG00000064703	DDX20	102.463	-2.73793	0.804049	-3.40518	0.000661203	0.00536695
ENSG00000064726	BTBD1	57.9111	-3.44715	1.07771	-3.19858	0.00138105	0.00971972
ENSG00000065054	SLC9A3R2	38.4388	-4.1749	1.18091	-3.53531	0.000407296	0.00361705
ENSG00000065371	ROPN1	78.1824	-9.29555	1.47516	-6.30139	2.94984e-10	2.41215e-08
ENSG00000065518	NDUFB4	161.871	-2.76965	0.652245	-4.24633	2.17298e-05	0.00032512
ENSG00000065609	SNAP91	79.2564	-7.68011	1.49436	-5.13941	2.75597e-07	8.01464e-06
ENSG00000065613	SLK	123.556	2.06613	0.643471	3.21092	0.0013231	0.00938788
ENSG00000065618	COL17A1	13.3131	-6.73072	1.79059	-3.75895	0.000170627	0.00177307
ENSG00000065882	TBC1D1	65.6354	-3.34458	0.929453	-3.59844	0.000320137	0.00295917
ENSG00000065989	PDE4A	24.5338	-7.61778	1.74346	-4.36935	1.24618e-05	0.000206464
ENSG00000066185	ZMYND12	72.6948	-5.30599	1.53664	-3.45298	0.00055444	0.00464885
ENSG00000066279	ASPM	27.1635	-6.85808	1.62415	-4.22257	2.41535e-05	0.000354009
ENSG00000066855	MTFR1	92.104	-9.5304	1.53317	-6.21615	5.09511e-10	3.64775e-08
ENSG00000066923	STAG3	78.2293	-5.45767	1.35801	-4.01887	5.84787e-05	0.00072957
ENSG00000067057	PFKP	170.937	-7.53091	0.981955	-7.66931	1.7293e-14	7.51698e-12
ENSG00000067191	CACNB1	169.558	3.28041	0.818969	4.00553	6.18779e-05	0.000761624
ENSG00000067208	EVI5	264.785	1.95177	0.587132	3.32424	0.000886584	0.00679248
ENSG00000067606	PRKCZ	47.7697	-6.03244	1.45756	-4.13872	3.49244e-05	0.00047208
ENSG00000068354	TBC1D25	12.3143	-6.63166	1.78593	-3.71328	0.000204588	0.00204936
ENSG00000068615	REEP1	391.531	2.45328	0.616488	3.97945	6.9075e-05	0.000835883
ENSG00000069206	ADAM7	15.803	-6.99925	1.79765	-3.89355	9.87861e-05	0.0011269
ENSG00000069667	RORA	237.717	3.11922	0.639459	4.8779	1.0722e-06	2.61604e-05
ENSG00000069812	HES2	12.3777	-6.61776	1.87052	-3.53792	0.000403288	0.00358918
ENSG00000069849	ATP1B3	74.362	-3.15456	0.949912	-3.3209	0.000897292	0.00684664
ENSG00000070031	SCT	14.4049	-6.84709	1.81055	-3.78178	0.000155712	0.00164558
ENSG00000070371	CLTCL1	34.0828	-7.17715	1.4605	-4.91418	8.91534e-07	2.22117e-05
ENSG00000070614	NDST1	123.778	2.57192	0.766915	3.3536	0.000797685	0.00623281
ENSG00000070770	CSNK2A2	164.5	-2.67218	0.789302	-3.3855	0.000710488	0.00569701
ENSG00000070886	EPHA8	27.2826	-7.76617	1.71158	-4.53743	5.69451e-06	0.00010701
ENSG00000071189	SNX13	71.9569	-3.17398	0.949057	-3.34435	0.000824747	0.00639585
ENSG00000071539	TRIP13	15.5639	-6.03822	1.64618	-3.66801	0.000244444	0.00237793
ENSG00000071859	FAM50A	45.648	2.74035	0.850399	3.22242	0.00127111	0.00909711
ENSG00000072571	HMMR	30.1522	-4.76652	1.33781	-3.56293	0.000366738	0.00331388
ENSG00000073146	MOV10L1	48.9465	-8.61666	1.48905	-5.78667	7.17964e-09	3.63783e-07
ENSG00000073464	CLCN4	36.4082	5.61125	1.61248	3.47988	0.000501636	0.00427335
ENSG00000073598	FNDC8	62.6265	-8.9753	1.50641	-5.95806	2.55244e-09	1.53266e-07
ENSG00000073792	IGF2BP2	49.2957	-4.69671	1.42185	-3.30323	0.000955788	0.00722219
ENSG00000074276	CDHR2	22.5322	-5.04434	1.37962	-3.65632	0.000255866	0.00245721
ENSG00000075043	KCNQ2	54.9085	-8.7877	1.86434	-4.71358	2.43402e-06	5.27627e-05
ENSG00000075218	GTSE1	27.4653	-7.79018	1.5833	-4.92022	8.64476e-07	2.16355e-05
ENSG00000075702	WDR62	180.073	-3.7922	0.88448	-4.28749	1.80701e-05	0.000279216
ENSG00000075886	TUBA3D	281.588	-10.2063	1.27873	-7.98159	1.44458e-15	8.52196e-13
ENSG00000076513	ANKRD13A	78.1823	-3.39532	0.86637	-3.91902	8.89109e-05	0.00103062
ENSG00000076770	MBNL3	225.001	2.41401	0.725199	3.32875	0.000872363	0.006713
ENSG00000077152	UBE2T	16.5864	-7.06015	1.72814	-4.08541	4.39985e-05	0.000574519
ENSG00000077264	PAK3	85.7345	3.06936	0.894471	3.43148	0.000600301	0.00497026
ENSG00000077327	SPAG6	164.424	-7.67744	1.02145	-7.51622	5.63836e-14	2.02466e-11
ENSG00000077616	NAALAD2	128.873	3.02641	0.820984	3.68632	0.000227524	0.00223972
ENSG00000077800	FKBP6	49.2925	-8.62099	1.6241	-5.30815	1.10741e-07	3.7561e-06
ENSG00000077935	SMC1B	118.052	-8.35415	1.19688	-6.97992	2.95349e-12	5.72813e-10
ENSG00000077942	FBLN1	14.8694	-6.90059	1.77439	-3.88899	0.000100661	0.00114276
ENSG00000077943	ITGA8	80.3585	6.59525	1.548	4.2605	2.03974e-05	0.000309105
ENSG00000078487	ZCWPW1	183.835	-5.29879	0.857642	-6.17832	6.47865e-10	4.57326e-08
ENSG00000078687	TNRC6C	143.182	-3.4251	0.957807	-3.57598	0.00034892	0.00317546
ENSG00000079102	RUNX1T1	124.037	2.50161	0.743783	3.36336	0.000770012	0.00607695
ENSG00000079263	SP140	10.2579	-6.36394	1.93782	-3.28407	0.0010232	0.00762344
ENSG00000079387	SENP1	105.722	-3.69401	0.827321	-4.46502	8.00608e-06	0.000141287
ENSG00000079393	DUSP13	20.1374	-7.3356	1.82628	-4.0167	5.90189e-05	0.000734646
ENSG00000079841	RIMS1	33.2153	-4.83321	1.15983	-4.16715	3.08429e-05	0.00042848
ENSG00000079974	RABL2B	44.1599	-6.45976	1.15416	-5.59696	2.18147e-08	9.58988e-07
ENSG00000080007	DDX43	32.1734	-4.87234	1.39956	-3.48134	0.000498903	0.00425665
ENSG00000080986	NDC80	24.5986	-7.61522	1.69946	-4.48096	7.43088e-06	0.000132839
ENSG00000081320	STK17B	12.6563	-5.65811	1.63372	-3.46333	0.000533534	0.00449868
ENSG00000081853	PCDHGA2	27.8383	5.7332	1.76725	3.24413	0.00117809	0.00854247
ENSG00000082196	C1QTNF3	69.11	-5.96775	1.26255	-4.72676	2.28134e-06	4.99114e-05
ENSG00000083067	TRPM3	102.43	2.64573	0.788685	3.35461	0.000794763	0.00621292
ENSG00000083290	ULK2	125.064	-4.25331	0.881191	-4.82678	1.38759e-06	3.265e-05
ENSG00000083720	OXCT1	29.9929	-6.93549	1.56915	-4.4199	9.87469e-06	0.000168935
ENSG00000084234	APLP2	87.3877	-2.51755	0.766725	-3.28351	0.00102523	0.00762825
ENSG00000084693	AGBL5	371.453	-6.39722	0.791608	-8.0813	6.40802e-16	4.41032e-13
ENSG00000084710	EFR3B	20.3291	-7.34998	1.74791	-4.205	2.61077e-05	0.000376635
ENSG00000085224	ATRX	257.877	2.13177	0.575694	3.70295	0.000213109	0.00212057
ENSG00000085433	WDR47	44.5838	-2.65715	0.808324	-3.28724	0.00101175	0.00755841
ENSG00000085465	OVGP1	22.667	-7.50013	1.66636	-4.5009	6.76677e-06	0.000123643
ENSG00000085552	IGSF9	13.0616	-6.71295	1.80107	-3.72721	0.000193614	0.00196445
ENSG00000085644	ZNF213	47.4518	-6.16351	1.2448	-4.95139	7.36871e-07	1.87256e-05
ENSG00000085831	TTC39A	43.868	-4.26619	1.28632	-3.31659	0.000911237	0.00694272
ENSG00000085872	CHERP	64.1587	-3.30124	1.00561	-3.28283	0.00102771	0.00764256
ENSG00000086288	NME8	20.2021	-7.34504	1.64493	-4.46526	7.99714e-06	0.00014128
ENSG00000087077	TRIP6	76.5597	2.68589	0.81841	3.28184	0.00103134	0.00765991
ENSG00000088756	ARHGAP28	58.4382	-4.96868	1.19684	-4.1515	3.30301e-05	0.000453903
ENSG00000088992	TESC	49.3358	-4.27298	1.08205	-3.94897	7.84883e-05	0.000927375
ENSG00000089682	RBM41	301.293	3.92909	0.942916	4.16696	3.0869e-05	0.000428482
ENSG00000089685	BIRC5	58.8987	-6.84547	1.16243	-5.88894	3.88685e-09	2.1401e-07
ENSG00000089723	OTUB2	18.987	-4.94752	1.52532	-3.24359	0.00118033	0.0085474
ENSG00000091592	NLRP1	32.1245	-7.09489	1.66878	-4.25155	2.12296e-05	0.000319373
ENSG00000092020	PPP2R3C	56.2634	-2.69709	0.803334	-3.35738	0.000786862	0.0061716
ENSG00000092200	RPGRIP1	88.2247	-9.4686	1.44206	-6.56603	5.16741e-11	5.77731e-09
ENSG00000092208	GEMIN2	46.335	-8.54087	1.76027	-4.85204	1.22201e-06	2.92963e-05
ENSG00000092345	DAZL	67.9653	-6.45855	1.25773	-5.13508	2.82019e-07	8.17262e-06
ENSG00000092850	TEKT2	77.342	-9.28297	1.46601	-6.33212	2.41818e-10	2.06961e-08
ENSG00000092853	CLSPN	33.426	-4.18458	1.07097	-3.90729	9.33364e-05	0.00107513
ENSG00000093009	CDC45	22.1954	-6.49778	1.49048	-4.35953	1.30342e-05	0.000213803
ENSG00000095209	TMEM38B	68.9951	-4.86277	1.00004	-4.86257	1.15869e-06	2.78998e-05
ENSG00000095319	NUP188	119.454	-3.97575	1.04358	-3.80971	0.000139132	0.00150405
ENSG00000095321	CRAT	287.833	-2.93531	0.673538	-4.35805	1.31229e-05	0.000215043
ENSG00000095627	TDRD1	53.5291	-7.1309	1.29597	-5.50234	3.74776e-08	1.4917e-06
ENSG00000095777	MYO3A	22.7271	-7.52064	1.72107	-4.36976	1.24384e-05	0.000206283
ENSG00000095794	CREM	144.996	-3.57997	1.06693	-3.35538	0.000792573	0.0062046
ENSG00000096060	FKBP5	276.562	2.28697	0.693082	3.29972	0.000967824	0.00729978
ENSG00000096654	ZNF184	13.9047	-6.78891	1.90731	-3.55941	0.000371693	0.00335315
ENSG00000096872	IFT74	206.832	-2.89266	0.814673	-3.55071	0.0003842	0.00345655
ENSG00000099331	MYO9B	402.661	2.69091	0.594079	4.52955	5.911e-06	0.000110575
ENSG00000099338	CATSPERG	111.8	-8.20284	1.22997	-6.66912	2.57344e-11	3.26985e-09
ENSG00000099341	PSMD8	232.072	-2.3088	0.656759	-3.51545	0.000439013	0.00384497
ENSG00000099365	STX1B	11.2231	-6.49463	1.81389	-3.5805	0.000342934	0.0031348
ENSG00000099625	CBARP	15.9929	-7.01359	1.74487	-4.01955	5.8309e-05	0.000728238
ENSG00000099840	IZUMO4	875.783	-8.03255	0.740504	-10.8474	2.0518e-27	8.4729e-24
ENSG00000099860	GADD45B	186.393	4.49566	1.18092	3.80692	0.000140707	0.0015148
ENSG00000099901	RANBP1	51.0516	-3.77985	0.991416	-3.81258	0.000137524	0.00149154
ENSG00000099954	CECR2	9.6017	-6.27176	1.881	-3.33427	0.000855237	0.00658899
ENSG00000099958	DERL3	42.9622	-8.43404	1.56504	-5.38902	7.08416e-08	2.57431e-06
ENSG00000100027	YPEL1	166.437	-6.89189	0.925013	-7.45059	9.29262e-14	2.95184e-11
ENSG00000100036	SLC35E4	24.1597	-7.60941	1.6484	-4.61624	3.90764e-06	7.79545e-05
ENSG00000100056	ESS2	36.0372	-5.02869	1.16242	-4.32605	1.51808e-05	0.00024151
ENSG00000100065	CARD10	159.693	2.71904	0.78579	3.46026	0.000539656	0.00454334
ENSG00000100084	HIRA	33.124	-4.06571	1.00955	-4.02725	5.64342e-05	0.000710503
ENSG00000100139	MICALL1	25.2426	-4.9316	1.36115	-3.6231	0.000291098	0.00274449
ENSG00000100206	DMC1	26.2538	-7.716	1.72056	-4.48458	7.30566e-06	0.000131885
ENSG00000100228	RAB36	22.855	-7.52238	1.7884	-4.20621	2.59684e-05	0.000374952
ENSG00000100246	DNAL4	62.5753	-4.13456	1.03568	-3.99211	6.54866e-05	0.000798309
ENSG00000100312	ACR	25.689	-7.68139	1.62941	-4.71423	2.4263e-06	5.26644e-05
ENSG00000100321	SYNGR1	37.3733	-3.61576	0.991109	-3.64819	0.000264094	0.0025172
ENSG00000100376	FAM118A	66.2529	-3.72336	1.10341	-3.37441	0.000739728	0.00587444
ENSG00000100379	KCTD17	56.5731	-4.42667	1.33606	-3.31323	0.000922244	0.00701041
ENSG00000100526	CDKN3	102.313	-9.68189	1.48224	-6.53191	6.49343e-11	6.74647e-09
ENSG00000100565	LRRC74A	31.3951	-7.9773	1.55498	-5.13018	2.89465e-07	8.36571e-06
ENSG00000100583	SAMD15	17.7706	-7.1639	1.72807	-4.1456	3.38925e-05	0.000461288
ENSG00000100721	TCL1A	11.5364	-6.51796	1.90081	-3.42904	0.000605711	0.00499508
ENSG00000100749	VRK1	65.5468	-3.94224	0.916452	-4.30164	1.69542e-05	0.000265449
ENSG00000100906	NFKBIA	272.134	3.08737	0.838867	3.68041	0.000232863	0.00228682
ENSG00000100908	EMC9	27.2892	-3.40549	1.03432	-3.29249	0.000993059	0.00744254
ENSG00000100941	PNN	492.849	2.2186	0.681838	3.25385	0.00113853	0.00829564
ENSG00000101040	ZMYND8	351.776	2.50297	0.616261	4.06154	4.87495e-05	0.000630576
ENSG00000101189	MRGBP	131.763	-3.99784	1.01359	-3.94425	8.00495e-05	0.000941779
ENSG00000101203	COL20A1	43.3241	-4.35351	1.25033	-3.48189	0.000497888	0.00425019
ENSG00000101222	SPEF1	28.7742	-7.85525	1.55974	-5.03625	4.74739e-07	1.2648e-05
ENSG00000101251	SEL1L2	34.448	-7.13526	1.47546	-4.83596	1.32501e-06	3.13113e-05
ENSG00000101276	SLC52A3	170.928	2.91919	0.747312	3.90625	9.37388e-05	0.00107826
ENSG00000101412	E2F1	17.2406	-7.12201	1.78125	-3.99832	6.37947e-05	0.000781142
ENSG00000101425	BPI	11.2238	-6.4759	1.9835	-3.26489	0.00109508	0.0080501
ENSG00000101442	ACTR5	38.7652	-7.35877	1.51981	-4.84189	1.28609e-06	3.05663e-05
ENSG00000101457	DNTTIP1	69.425	-3.29995	0.857694	-3.84746	0.000119347	0.00132307
ENSG00000101605	MYOM1	19.5175	-7.28608	1.67477	-4.35049	1.35831e-05	0.000220615
ENSG00000101746	NOL4	27.476	-6.62509	1.61383	-4.10521	4.03955e-05	0.000533802
ENSG00000102021	LUZP4	9.94588	-6.32183	1.92741	-3.27997	0.00103819	0.00770734
ENSG00000102054	RBBP7	369.825	2.59412	0.652782	3.97394	7.06927e-05	0.00085296
ENSG00000102055	PPP1R2C	17.8297	-7.1718	1.72889	-4.1482	3.35103e-05	0.000458214
ENSG00000102109	PCSK1N	11.6898	-6.55566	1.83232	-3.5778	0.000346503	0.00315717
ENSG00000102144	PGK1	167.054	3.84752	1.12025	3.43451	0.000593626	0.00492987
ENSG00000102349	KLF8	55.1517	4.44589	1.34507	3.30532	0.000948678	0.00717503
ENSG00000102547	CAB39L	34	-5.43643	1.61038	-3.37586	0.000735844	0.00585768
ENSG00000102699	PARP4	43.7237	2.58433	0.777569	3.3236	0.000888645	0.00680196
ENSG00000102897	LYRM1	85.1563	-4.80101	0.945302	-5.07881	3.79808e-07	1.04387e-05
ENSG00000102900	NUP93	103.316	-4.56422	0.786543	-5.80289	6.51834e-09	3.39653e-07
ENSG00000102904	TSNAXIP1	50.1623	-4.15964	1.23535	-3.36718	0.000759405	0.00600759
ENSG00000102924	CBLN1	23.5677	-7.56183	1.63774	-4.61723	3.8889e-06	7.76745e-05
ENSG00000102984	ZNF821	53.7166	-6.05581	1.18879	-5.09409	3.50428e-07	9.74472e-06
ENSG00000102996	MMP15	274.204	2.24301	0.586258	3.82598	0.000130254	0.00142486
ENSG00000103023	PRSS54	40.2163	-8.33545	1.50551	-5.53665	3.08314e-08	1.27001e-06
ENSG00000103067	ESRP2	13.0623	-6.70448	1.8332	-3.65726	0.000254928	0.00245104
ENSG00000103363	ELOB	152.914	-2.61848	0.71519	-3.66124	0.000250996	0.00242738
ENSG00000103415	HMOX2	75.3878	-3.82304	0.904176	-4.22821	2.35561e-05	0.0003471
ENSG00000103494	RPGRIP1L	43.9819	-4.77129	1.03226	-4.62217	3.79747e-06	7.61246e-05
ENSG00000103540	CCP110	62.9983	-4.41387	0.950636	-4.64307	3.43277e-06	7.00031e-05
ENSG00000103599	IQCH	26.0998	-4.55827	1.36436	-3.34096	0.000834904	0.00645341
ENSG00000104341	LAPTM4B	242.727	2.85454	0.698211	4.08837	4.34422e-05	0.000569506
ENSG00000104368	PLAT	173.949	4.19857	0.71779	5.84931	4.93614e-09	2.67328e-07
ENSG00000104722	NEFM	22.4437	-6.50096	1.60674	-4.04606	5.20876e-05	0.00066514
ENSG00000104728	ARHGEF10	239.818	1.92994	0.594683	3.24532	0.00117317	0.00851227
ENSG00000104755	ADAM2	161.139	-7.96691	1.03743	-7.67943	1.59793e-14	7.13369e-12
ENSG00000104760	FGL1	14.6546	-6.866	1.84522	-3.72096	0.000198467	0.00200261
ENSG00000104783	KCNN4	25.6704	-6.76674	1.68705	-4.01099	6.04636e-05	0.000749803
ENSG00000104804	TULP2	20.6059	-7.3747	1.63529	-4.50972	6.49121e-06	0.000119268
ENSG00000104870	FCGRT	25.2522	-7.67226	1.69516	-4.52597	6.01182e-06	0.000112189
ENSG00000104901	DKKL1	246.29	-10.01	1.29059	-7.75613	8.75617e-15	4.13241e-12
ENSG00000104903	LYL1	54.6052	-4.3894	1.25286	-3.5035	0.000459188	0.00398365
ENSG00000104941	RSPH6A	78.5701	-9.30378	1.56821	-5.93275	2.979e-09	1.72782e-07
ENSG00000104951	IL4I1	25.6239	-7.68768	1.62261	-4.73786	2.15991e-06	4.75064e-05
ENSG00000104983	CCDC61	27.3792	-4.64117	1.41337	-3.28377	0.00102429	0.0076247
ENSG00000105011	ASF1B	38.5838	-6.73545	1.31936	-5.10509	3.30637e-07	9.3199e-06
ENSG00000105146	AURKC	52.501	-8.72281	1.5072	-5.78742	7.14774e-09	3.63281e-07
ENSG00000105173	CCNE1	32.2968	-5.33564	1.28169	-4.16296	3.14151e-05	0.000434966
ENSG00000105185	PDCD5	85.8633	-4.29599	1.29889	-3.30743	0.00094156	0.00712519
ENSG00000105186	ANKRD27	10.7944	-5.51179	1.68096	-3.27894	0.00104196	0.00773187
ENSG00000105258	POLR2I	113.143	-3.14387	0.829693	-3.7892	0.000151135	0.00160957
ENSG00000105278	ZFR2	125.745	-9.98048	1.50841	-6.61655	3.67667e-11	4.36916e-09
ENSG00000105289	TJP3	20.4784	-7.36551	1.91339	-3.84947	0.000118375	0.00131406
ENSG00000105339	DENND3	12.2923	-5.67853	1.69867	-3.34292	0.000829013	0.00641654
ENSG00000105376	ICAM5	10.5686	-6.39437	1.93151	-3.31056	0.000931089	0.00706464
ENSG00000105409	ATP1A3	45.3837	-6.41675	1.36571	-4.69848	2.62103e-06	5.62263e-05
ENSG00000105428	ZNRF4	82.5802	-8.46417	1.44765	-5.84682	5.01065e-09	2.70477e-07
ENSG00000105467	SYNGR4	41.5298	-8.3858	1.67016	-5.02095	5.14167e-07	1.35671e-05
ENSG00000105479	CCDC114	216.341	-3.59853	0.908627	-3.9604	7.48247e-05	0.000892386
ENSG00000105549	THEG	17.7681	-7.16314	1.70057	-4.2122	2.52894e-05	0.000367074
ENSG00000105556	MIER2	27.8446	-5.50307	1.37632	-3.9984	6.37713e-05	0.000781142
ENSG00000105559	PLEKHA4	20.0445	-6.35592	1.58245	-4.01651	5.90658e-05	0.000734676
ENSG00000105618	PRPF31	62.0845	-2.96818	0.831374	-3.57021	0.000356696	0.00323554
ENSG00000105664	COMP	28.8673	-4.87329	1.46546	-3.32544	0.000882805	0.00677296
ENSG00000105672	ETV2	14.6206	-6.88203	1.73203	-3.97338	7.08605e-05	0.000853615
ENSG00000105679	GAPDHS	154.837	-9.33307	1.3445	-6.94165	3.87552e-12	7.19279e-10
ENSG00000105711	SCN1B	16.0114	5.09546	1.48918	3.42165	0.000622415	0.00510733
ENSG00000105732	ZNF574	44.6105	-5.49748	1.24854	-4.40313	1.067e-05	0.000179477
ENSG00000105737	GRIK5	74.9334	-8.10474	1.5967	-5.07593	3.85611e-07	1.05456e-05
ENSG00000105894	PTN	236.995	3.21627	0.699998	4.59468	4.33416e-06	8.51268e-05
ENSG00000105926	MPP6	70.124	-4.96657	1.1254	-4.41317	1.01867e-05	0.000173289
ENSG00000105976	MET	140.901	4.24484	1.07503	3.94857	7.86202e-05	0.000928269
ENSG00000105982	RNF32	60.6081	-3.71532	0.921498	-4.03183	5.53453e-05	0.000698966
ENSG00000106013	ANKRD7	534.623	-6.674	0.799744	-8.34517	7.11091e-17	7.34113e-14
ENSG00000106244	PDAP1	17.884	-5.23749	1.52376	-3.43722	0.000587719	0.00489311
ENSG00000106304	SPAM1	16.3676	-7.04486	1.74114	-4.04612	5.20746e-05	0.00066514
ENSG00000106328	FSCN3	44.1269	-6.46025	1.15369	-5.59966	2.14774e-08	9.48568e-07
ENSG00000106330	MOSPD3	64.3172	-9.00809	1.527	-5.89922	3.65226e-09	2.03811e-07
ENSG00000106336	FBXO24	96.1908	-4.48177	1.20828	-3.70921	0.000207908	0.00207631
ENSG00000106415	GLCCI1	98.9582	-5.97144	1.17183	-5.09582	3.47228e-07	9.67203e-06
ENSG00000106554	CHCHD3	23.5593	-5.62995	1.61489	-3.48628	0.000489791	0.00418973
ENSG00000106638	TBL2	246.893	-6.29177	0.837626	-7.51143	5.84847e-14	2.05543e-11
ENSG00000106648	GALNTL5	25.7563	-6.78317	1.48765	-4.55965	5.12389e-06	9.75284e-05
ENSG00000106686	SPATA6L	13.0303	-6.70491	2.00752	-3.33991	0.000838071	0.00647183
ENSG00000106785	TRIM14	21.7325	-5.13265	1.38294	-3.7114	0.000206114	0.00206214
ENSG00000106789	CORO2A	113.385	2.87546	0.870928	3.30161	0.000961309	0.00726059
ENSG00000106804	C5	17.8353	-7.16571	1.91137	-3.74898	0.000177553	0.00182778
ENSG00000106852	LHX6	19.1755	-7.27176	1.86207	-3.9052	9.4148e-05	0.00108071
ENSG00000106993	CDC37L1	76.7799	-3.96115	1.17168	-3.38073	0.000722943	0.00576888
ENSG00000107105	ELAVL2	48.5455	-7.03672	1.21098	-5.81076	6.21893e-09	3.27147e-07
ENSG00000107175	CREB3	70.4444	-3.23811	0.949784	-3.40931	0.00065127	0.00529935
ENSG00000107262	BAG1	99.1347	-2.82007	0.730014	-3.86304	0.000111983	0.00125066
ENSG00000107341	UBE2R2	204.448	-2.49573	0.624227	-3.99811	6.385e-05	0.00078124
ENSG00000108231	LGI1	29.627	6.86369	1.83235	3.74584	0.000179788	0.00184341
ENSG00000108381	ASPA	12.5646	-6.66449	1.88345	-3.53845	0.000402485	0.00358903
ENSG00000108387	SEPTIN4	37.6164	-5.09152	1.46044	-3.48628	0.000489782	0.00418973
ENSG00000108523	RNF167	184.381	-1.97348	0.605316	-3.26024	0.00111317	0.00815039
ENSG00000108559	NUP88	66.2981	-2.69287	0.840778	-3.20284	0.00136082	0.00959777
ENSG00000108641	B9D1	71.2247	-5.29951	1.26253	-4.19753	2.69843e-05	0.000386579
ENSG00000108669	CYTH1	18.3858	-5.23349	1.44988	-3.60959	0.000306677	0.00285874
ENSG00000108773	KAT2A	258.913	1.90959	0.570799	3.34547	0.000821435	0.00637616
ENSG00000108823	SGCA	14.4629	-6.86812	1.83038	-3.7523	0.000175218	0.00180891
ENSG00000108846	ABCC3	48.3459	4.4905	1.08028	4.15681	3.22722e-05	0.000443856
ENSG00000108852	MPP2	37.6775	-6.70426	1.29201	-5.18902	2.11405e-07	6.44277e-06
ENSG00000109046	WSB1	878.687	2.53022	0.626999	4.03545	5.44982e-05	0.000690868
ENSG00000109063	MYH3	20.0526	-5.74612	1.33825	-4.29376	1.75674e-05	0.000273494
ENSG00000109072	VTN	21.4276	6.0097	1.60796	3.73746	0.000185887	0.00189418
ENSG00000109171	SLAIN2	96.6785	-3.18379	0.76027	-4.18771	2.81783e-05	0.00039835
ENSG00000109220	CHIC2	51.7805	-3.99565	0.931638	-4.28885	1.79604e-05	0.000277896
ENSG00000109265	CRACD	17.9409	-5.62397	1.60826	-3.49692	0.000470655	0.00405967
ENSG00000109390	NDUFC1	112.953	-2.46825	0.771205	-3.20051	0.00137182	0.00967127
ENSG00000109452	INPP4B	50.474	-5.18263	1.07492	-4.8214	1.42555e-06	3.33059e-05
ENSG00000109805	NCAPG	41.0176	-5.21299	1.33988	-3.89063	9.9985e-05	0.00113776
ENSG00000109832	DDX25	82.6482	-9.37257	1.45199	-6.45499	1.08223e-10	1.05155e-08
ENSG00000109854	HTATIP2	26.3712	-6.09482	1.43568	-4.24526	2.1834e-05	0.000325821
ENSG00000109881	CCDC34	152.829	-5.41132	0.931755	-5.80766	6.33503e-09	3.32197e-07
ENSG00000110047	EHD1	172.504	-3.77289	0.978526	-3.85568	0.000115407	0.00128284
ENSG00000110104	CCDC86	59.627	-3.60184	0.885088	-4.06946	4.71212e-05	0.000611428
ENSG00000110680	CALCA	10.5869	7.31187	1.94401	3.76123	0.000169081	0.00176207
ENSG00000110756	HPS5	191.483	2.45846	0.678441	3.62369	0.000290425	0.00273971
ENSG00000110841	PPFIBP1	253.159	3.31068	0.959741	3.44956	0.000561501	0.00469759
ENSG00000110944	IL23A	33.5446	-7.11387	1.40739	-5.05464	4.31209e-07	1.16194e-05
ENSG00000111052	LIN7A	27.8405	-7.7963	1.63971	-4.75468	1.98765e-06	4.43675e-05
ENSG00000111206	FOXM1	28.4623	-6.87517	1.44377	-4.76195	1.91729e-06	4.30111e-05
ENSG00000111254	AKAP3	107.337	-9.75301	1.42341	-6.85187	7.28902e-12	1.18989e-09
ENSG00000111305	GSG1	229.557	-8.87432	1.12667	-7.87656	3.36516e-15	1.79309e-12
ENSG00000111554	MDM1	20.1402	-4.70807	1.25814	-3.74209	0.000182493	0.00186767
ENSG00000111644	ACRBP	316.418	-6.75386	1.0782	-6.26401	3.75196e-10	2.90962e-08
ENSG00000111665	CDCA3	33.4525	-8.07075	1.54741	-5.21564	1.83179e-07	5.74146e-06
ENSG00000111727	HCFC2	63.2674	-4.92558	1.357	-3.62975	0.000283697	0.00268084
ENSG00000111783	RFX4	193.152	-7.63875	1.21354	-6.29458	3.08234e-10	2.44779e-08
ENSG00000111834	RSPH4A	12.1897	-6.60386	1.82191	-3.62469	0.000289307	0.00273073
ENSG00000111837	MAK	11.783	-6.56382	1.9509	-3.3645	0.000766815	0.0060575
ENSG00000112053	SLC26A8	113.21	-8.8714	1.4248	-6.22643	4.77181e-10	3.47228e-08
ENSG00000112079	STK38	62.1967	-4.03434	0.899729	-4.48396	7.32715e-06	0.000131985
ENSG00000112159	MDN1	154.786	3.05786	0.942253	3.24526	0.00117341	0.00851227
ENSG00000112167	SAYSD1	138.267	-4.97022	0.878765	-5.65592	1.55017e-08	7.23327e-07
ENSG00000112214	FHL5	42.1452	-8.40676	1.53148	-5.4893	4.03538e-08	1.58706e-06
ENSG00000112273	HDGFL1	119.762	-8.37554	1.19292	-7.02103	2.20244e-12	4.54749e-10
ENSG00000112276	BVES	12.9074	-6.69027	1.77931	-3.76004	0.000169889	0.00176826
ENSG00000112304	ACOT13	88.7054	-4.79848	1.00164	-4.79065	1.66245e-06	3.81925e-05
ENSG00000112312	GMNN	54.2602	-4.54018	1.04883	-4.32881	1.4992e-05	0.000239959
ENSG00000112511	PHF1	447.743	-2.35997	0.643968	-3.66474	0.000247594	0.0024015
ENSG00000112655	PTK7	76.7381	-7.69437	1.32729	-5.79705	6.74928e-09	3.49482e-07
ENSG00000112679	DUSP22	72.806	-3.1491	0.93071	-3.38354	0.000715572	0.00572183
ENSG00000112695	COX7A2	882.864	-3.56584	0.602411	-5.91927	3.23367e-09	1.8487e-07
ENSG00000112742	TTK	69.7236	-5.4966	1.05674	-5.20148	1.97712e-07	6.12722e-06
ENSG00000112787	FBRSL1	265.776	2.26323	0.619156	3.65534	0.000256837	0.0024651
ENSG00000112796	ENPP5	97.8625	2.64618	0.7563	3.49885	0.000467275	0.00403896
ENSG00000112981	NME5	41.709	-8.38657	1.79804	-4.66429	3.09681e-06	6.49291e-05
ENSG00000113838	TBCCD1	34.2591	-5.64994	1.42333	-3.96952	7.20191e-05	0.000865172
ENSG00000114107	CEP70	43.657	-7.34185	1.53666	-4.77779	1.77229e-06	4.04348e-05
ENSG00000114383	TUSC2	42.7952	-4.54337	1.1927	-3.80933	0.000139344	0.00150532
ENSG00000114405	C3orf14	48.56	-2.68225	0.813735	-3.29622	0.000979938	0.00737768
ENSG00000114423	CBLB	139.336	2.25134	0.691784	3.25439	0.00113634	0.00828702
ENSG00000114446	IFT57	112.236	-3.46461	0.756717	-4.57847	4.68384e-06	9.12354e-05
ENSG00000114487	MORC1	34.5685	-6.14073	1.27301	-4.82379	1.40856e-06	3.30022e-05
ENSG00000114547	ROPN1B	170.968	-9.48615	1.28035	-7.40904	1.27218e-13	3.89146e-11
ENSG00000114631	PODXL2	35.7549	-6.0767	1.33137	-4.56425	5.01289e-06	9.60123e-05
ENSG00000114686	MRPL3	47.7471	-3.64915	1.06225	-3.43531	0.000591882	0.00492034
ENSG00000114923	SLC4A3	94.1476	4.88678	1.24811	3.91533	9.02797e-05	0.00104429
ENSG00000115241	PPM1G	272.611	-2.65675	0.608107	-4.36889	1.24877e-05	0.000206538
ENSG00000115252	PDE1A	30.6667	-5.26338	1.61851	-3.252	0.00114595	0.00834601
ENSG00000115257	PCSK4	169.922	-5.7267	1.0502	-5.45296	4.95382e-08	1.90296e-06
ENSG00000115286	NDUFS7	66.5796	-3.13822	0.767239	-4.09028	4.3086e-05	0.000565734
ENSG00000115295	CLIP4	37.4066	-6.25075	1.28293	-4.87225	1.10333e-06	2.67618e-05
ENSG00000115365	LANCL1	78.9038	-3.40026	0.893278	-3.8065	0.000140948	0.00151574
ENSG00000115484	CCT4	88.0806	-2.60613	0.759637	-3.43075	0.00060191	0.00497615
ENSG00000115504	EHBP1	84.2837	-5.06113	1.15942	-4.36524	1.26983e-05	0.000209123
ENSG00000115685	PPP1R7	91.231	-3.86646	0.939285	-4.11639	3.84861e-05	0.000510203
ENSG00000115825	PRKD3	77.7953	-6.56442	1.28682	-5.10128	3.37367e-07	9.44515e-06
ENSG00000115919	KYNU	24.546	-5.05235	1.45371	-3.4755	0.000509904	0.00433261
ENSG00000115998	C2orf42	66.8704	-3.24676	0.927701	-3.49979	0.000465629	0.00402684
ENSG00000116017	ARID3A	35.1396	-5.09702	1.26507	-4.02903	5.60079e-05	0.000705674
ENSG00000116191	RALGPS2	154.714	-6.42578	1.23611	-5.19841	2.01002e-07	6.19723e-06
ENSG00000116213	WRAP73	12.3936	-5.09262	1.58492	-3.21318	0.00131275	0.00933044
ENSG00000116254	CHD5	38.4445	-6.69213	1.26764	-5.27923	1.29731e-07	4.32909e-06
ENSG00000116514	RNF19B	72.3724	-7.34139	1.35291	-5.42635	5.75184e-08	2.14663e-06
ENSG00000116668	SWT1	42.3004	-4.77515	1.19707	-3.98903	6.63441e-05	0.000807569
ENSG00000116691	MIIP	72.4124	-3.63069	0.952803	-3.81054	0.000138664	0.00150096
ENSG00000116786	PLEKHM2	98.8194	-3.25596	0.879998	-3.69996	0.000215632	0.00214051
ENSG00000116871	MAP7D1	29.6721	-3.38402	0.992427	-3.40984	0.000650015	0.00529435
ENSG00000116885	OSCP1	61.7773	-7.19145	1.30935	-5.4924	3.96517e-08	1.56317e-06
ENSG00000116898	MRPS15	103.599	-4.40622	0.840912	-5.23981	1.60743e-07	5.14565e-06
ENSG00000116991	SIPA1L2	18.2393	-7.19198	1.70544	-4.21707	2.47499e-05	0.000361467
ENSG00000117016	RIMS3	18.032	-5.92999	1.76273	-3.36409	0.000767978	0.0060638
ENSG00000117155	SSX2IP	180.602	-3.39524	0.685174	-4.95529	7.22217e-07	1.84098e-05
ENSG00000117245	KIF17	24.0023	-7.59014	2.23565	-3.39505	0.000686169	0.00554534
ENSG00000117399	CDC20	27.7777	-7.80284	1.56769	-4.97727	6.44859e-07	1.65916e-05
ENSG00000117408	IPO13	129.839	-3.32097	0.819959	-4.05017	5.118e-05	0.00065636
ENSG00000117411	B4GALT2	36.1751	-4.69487	1.14848	-4.08792	4.35267e-05	0.000570161
ENSG00000117461	PIK3R3	55.966	-4.85748	1.30458	-3.72341	0.000196547	0.00198445
ENSG00000117472	TSPAN1	21.2607	-7.42398	1.65316	-4.49078	7.09625e-06	0.000128526
ENSG00000117480	FAAH	50.5332	-5.06826	1.22326	-4.14324	3.42436e-05	0.000465001
ENSG00000117650	NEK2	39.2499	-8.29463	1.61946	-5.12186	3.02538e-07	8.64588e-06
ENSG00000117724	CENPF	33.0047	-4.42179	1.25661	-3.51884	0.000433444	0.00380628
ENSG00000117906	RCN2	160.492	-2.88561	0.859636	-3.35678	0.000788572	0.00618003
ENSG00000117971	CHRNB4	14.3422	-6.85602	1.98621	-3.45182	0.000556828	0.00466178
ENSG00000118137	APOA1	423.747	1.91135	0.552333	3.4605	0.000539164	0.00454152
ENSG00000118156	ZNF541	69.0288	-9.11771	1.59128	-5.72978	1.00559e-08	4.9289e-07
ENSG00000118245	TNP1	2021.61	-9.3211	0.821256	-11.3498	7.43177e-30	4.09193e-26
ENSG00000118307	CASC1	34.9173	-5.83056	1.38917	-4.19715	2.70301e-05	0.0003869
ENSG00000118402	ELOVL4	10.9431	-6.45187	1.83317	-3.51952	0.00043233	0.00380055
ENSG00000118434	SPACA1	82.7143	-9.37382	1.46443	-6.40102	1.54339e-10	1.42423e-08
ENSG00000118454	ANKRD13C	37.1074	3.15895	0.977703	3.23099	0.00123361	0.0088749
ENSG00000118473	SGIP1	75.1862	2.80037	0.740375	3.78236	0.000155347	0.00164558
ENSG00000118492	ADGB	25.8442	-7.69958	1.57898	-4.87631	1.08089e-06	2.63335e-05
ENSG00000118689	FOXO3	81.3515	2.61155	0.776811	3.36189	0.000774115	0.00609746
ENSG00000118785	SPP1	23.9499	5.92097	1.73202	3.41853	0.000629595	0.00515089
ENSG00000118946	PCDH17	94.84	-2.71089	0.802484	-3.37812	0.000729837	0.00581323
ENSG00000118985	ELL2	77.0775	2.52673	0.763817	3.30803	0.000939549	0.00711576
ENSG00000119147	ECRG4	34.1608	-5.37102	1.30191	-4.1255	3.69938e-05	0.000494387
ENSG00000119203	CPSF3	55.7827	-3.45333	0.85767	-4.02641	5.6636e-05	0.000712501
ENSG00000119333	WDR34	53.6635	-5.18341	0.969621	-5.34581	9.00156e-08	3.16357e-06
ENSG00000119397	CNTRL	133.819	-4.46165	0.94887	-4.70207	2.57536e-06	5.53903e-05
ENSG00000119703	ZC2HC1C	95.5517	-5.31123	0.887196	-5.98653	2.14368e-09	1.31633e-07
ENSG00000119906	SLF2	247.628	2.08437	0.602644	3.4587	0.00054278	0.00456267
ENSG00000120053	GOT1	23.005	-7.52984	1.72354	-4.36883	1.24913e-05	0.000206538
ENSG00000120093	HOXB3	17.0228	-7.08889	1.695	-4.18223	2.88665e-05	0.000406202
ENSG00000120129	DUSP1	158.167	4.16412	0.883874	4.71122	2.46243e-06	5.31692e-05
ENSG00000120210	INSL6	31.9909	-7.9952	1.71483	-4.66239	3.12565e-06	6.52712e-05
ENSG00000120440	TTLL2	14.3087	-6.84325	1.76435	-3.87862	0.000105049	0.00118606
ENSG00000120549	KIAA1217	241.383	2.13343	0.575397	3.70776	0.000209102	0.00208697
ENSG00000120594	PLXDC2	153.135	3.24366	0.767968	4.22369	2.40333e-05	0.000352872
ENSG00000120669	SOHLH2	30.2093	-7.92068	1.55217	-5.10299	3.34335e-07	9.39208e-06
ENSG00000120738	EGR1	685.1	7.51959	1.00347	7.49357	6.7024e-14	2.30646e-11
ENSG00000120756	PLS1	14.0608	-6.8045	1.8444	-3.68928	0.000224894	0.00221796
ENSG00000121058	COIL	112.645	-3.7076	0.998727	-3.71232	0.000205368	0.00205592
ENSG00000121101	TEX14	70.1794	-9.13743	1.46193	-6.25023	4.09853e-10	3.1198e-08
ENSG00000121104	FAM117A	35.2468	-4.81247	1.36433	-3.52735	0.000419735	0.00370956
ENSG00000121152	NCAPH	30.4895	-7.93408	1.55284	-5.1094	3.23182e-07	9.14097e-06
ENSG00000121210	TMEM131L	13.361	-5.17736	1.5855	-3.26545	0.00109292	0.00804492
ENSG00000121236	TRIM6	17.6776	-7.14811	1.68839	-4.23369	2.29886e-05	0.000340561
ENSG00000121270	ABCC11	55.1398	-7.54105	1.90877	-3.95073	7.79122e-05	0.000922548
ENSG00000121380	BCL2L14	54.6534	-8.77574	1.48546	-5.90776	3.468e-09	1.9551e-07
ENSG00000121446	RGSL1	21.1044	-7.40389	1.67887	-4.41004	1.0335e-05	0.000175532
ENSG00000121690	DEPDC7	24.8791	-7.63281	1.65052	-4.62449	3.75521e-06	7.53689e-05
ENSG00000121879	PIK3CA	190.805	2.59309	0.776845	3.33798	0.00084391	0.00651084
ENSG00000121905	HPCA	10.35	-6.37118	1.88225	-3.38487	0.000712123	0.00570735
ENSG00000121933	TMIGD3	41.4332	-8.37561	1.51051	-5.54488	2.94164e-08	1.23167e-06
ENSG00000122304	PRM2	2913.63	-9.73267	0.811844	-11.9884	4.08967e-33	3.37766e-29
ENSG00000122432	SPATA1	19.3861	-5.29364	1.46138	-3.62236	0.000291933	0.00274923
ENSG00000122484	RPAP2	94.1837	2.117	0.659766	3.20872	0.00133328	0.00943985
ENSG00000122574	WIPF3	330.103	2.74721	0.584295	4.70174	2.5795e-06	5.54073e-05
ENSG00000122644	ARL4A	131.829	-4.54954	1.19133	-3.81888	0.000134061	0.00145877
ENSG00000122735	DNAI1	63.1692	-8.98471	1.54439	-5.81766	5.9677e-09	3.14935e-07
ENSG00000122756	CNTFR	15.7449	-6.99034	1.87563	-3.72693	0.000193823	0.00196536
ENSG00000122873	CISD1	62.1963	-3.4652	1.04179	-3.32621	0.000880357	0.00675731
ENSG00000122966	CIT	31.6732	-6.36062	1.39617	-4.55577	5.21952e-06	9.92129e-05
ENSG00000122970	IFT81	53.4424	-3.57765	0.863696	-4.14225	3.43912e-05	0.000466399
ENSG00000122986	HVCN1	34.2016	-8.09704	1.55166	-5.21833	1.80547e-07	5.69136e-06
ENSG00000123104	ITPR2	164.378	3.32864	0.666261	4.99599	5.85334e-07	1.52742e-05
ENSG00000123106	CCDC91	195.064	-3.24741	0.650667	-4.99088	6.01034e-07	1.56041e-05
ENSG00000123136	DDX39A	289.851	-3.85807	0.723134	-5.33521	9.54337e-08	3.32096e-06
ENSG00000123171	CCDC70	114.021	-8.92715	1.36749	-6.52811	6.6605e-11	6.83342e-09
ENSG00000123191	ATP7B	49.228	-3.47669	1.06743	-3.25707	0.00112571	0.00822762
ENSG00000123219	CENPK	28.3299	-3.88995	1.15859	-3.35749	0.000786523	0.0061716
ENSG00000123329	ARHGAP9	25.6671	-6.47707	1.72099	-3.76357	0.000167505	0.00174785
ENSG00000123358	NR4A1	139.873	4.51923	0.866258	5.21696	1.81886e-07	5.72266e-06
ENSG00000123485	HJURP	26.8115	-7.74123	1.72825	-4.47923	7.49115e-06	0.000133603
ENSG00000123496	IL13RA2	32.0805	-8.01211	1.56191	-5.1297	2.90207e-07	8.36571e-06
ENSG00000123977	DAW1	66.4732	-8.14853	1.3688	-5.95304	2.632e-09	1.56951e-07
ENSG00000124103	FAM209A	28.2832	-6.23376	1.34935	-4.61983	3.84062e-06	7.68031e-05
ENSG00000124116	WFDC3	109.45	-5.94072	1.34847	-4.40554	1.05522e-05	0.000178588
ENSG00000124196	GTSF1L	110.084	-8.8803	1.32868	-6.68357	2.33191e-11	3.03295e-09
ENSG00000124207	CSE1L	88.7414	-2.86967	0.797776	-3.59709	0.000321799	0.00297286
ENSG00000124226	RNF114	175.886	-2.37974	0.648159	-3.67153	0.000241101	0.00235124
ENSG00000124237	C20orf85	23.2542	-7.55067	1.64545	-4.58881	4.45772e-06	8.7346e-05
ENSG00000124251	TP53TG5	46.7317	-8.55437	1.49134	-5.73604	9.69163e-09	4.793e-07
ENSG00000124374	PAIP2B	16.3949	-6.0625	1.56352	-3.87747	0.000105547	0.00119005
ENSG00000124449	IRGC	80.9239	-9.34718	1.46727	-6.37046	1.88457e-10	1.65582e-08
ENSG00000124490	CRISP2	366.195	-11.5221	1.4028	-8.21366	2.14542e-16	1.86516e-13
ENSG00000124571	XPO5	56.0988	-2.93706	0.821972	-3.57319	0.000352656	0.0032024
ENSG00000124678	TCP11	292.889	-10.2651	1.26347	-8.12454	4.49068e-16	3.22509e-13
ENSG00000124721	DNAH8	81.9835	-7.60632	1.30432	-5.83163	5.48883e-09	2.93234e-07
ENSG00000124733	MEA1	154.633	-4.70217	0.872268	-5.39074	7.01673e-08	2.56421e-06
ENSG00000124772	CPNE5	210.023	2.66618	0.671035	3.97324	7.0902e-05	0.000853615
ENSG00000124818	OPN5	20.5778	-7.36705	1.68589	-4.36982	1.2435e-05	0.000206283
ENSG00000125207	PIWIL1	281.827	-11.1448	1.47377	-7.56207	3.96699e-14	1.48924e-11
ENSG00000125319	HROB	12.2212	-6.61097	1.79139	-3.69041	0.000223894	0.00221189
ENSG00000125354	SEPTIN6	591.236	2.33442	0.611148	3.81972	0.000133602	0.00145474
ENSG00000125409	TEKT3	19.7941	-7.31535	1.71676	-4.26113	2.03398e-05	0.000308515
ENSG00000125434	SLC25A35	88.739	-6.89213	1.31665	-5.23459	1.6535e-07	5.2727e-06
ENSG00000125454	SLC25A19	15.5854	-5.97188	1.60662	-3.71705	0.000201563	0.00202273
ENSG00000125462	C1orf61	33.0447	-7.09446	1.43087	-4.95815	7.11673e-07	1.81972e-05
ENSG00000125531	FNDC11	81.5545	-9.35382	1.46076	-6.40339	1.51964e-10	1.41019e-08
ENSG00000125611	CHCHD5	57.6863	-3.35743	0.976849	-3.437	0.000588192	0.00489459
ENSG00000125652	ALKBH7	317.521	-5.66527	0.865734	-6.54389	5.99371e-11	6.42884e-09
ENSG00000125656	CLPP	64.4277	-2.99755	0.759607	-3.94618	7.94085e-05	0.00093557
ENSG00000125740	FOSB	395.979	8.46941	1.0555	8.02408	1.02292e-15	6.49871e-13
ENSG00000125815	CST8	12.9687	-6.70656	1.76436	-3.80112	0.000144041	0.00154271
ENSG00000125818	PSMF1	155.039	-3.39971	0.720884	-4.71602	2.40503e-06	5.23402e-05
ENSG00000125823	CSTL1	21.92	-7.4639	1.89732	-3.93393	8.35687e-05	0.00097692
ENSG00000125863	MKKS	31.169	-4.80307	1.3082	-3.6715	0.000241131	0.00235124
ENSG00000125878	TCF15	20.578	-7.36611	1.69527	-4.34509	1.39217e-05	0.00022562
ENSG00000125888	BANF2	47.8985	-6.74634	1.46779	-4.59627	4.30124e-06	8.45809e-05
ENSG00000125900	SIRPD	16.8416	-6.15589	1.63769	-3.75888	0.000170673	0.00177307
ENSG00000125931	CITED1	20.5309	5.13279	1.37964	3.72039	0.000198913	0.00200549
ENSG00000125965	GDF5	10.9131	-6.44845	1.95519	-3.29812	0.000973343	0.00733806
ENSG00000125975	C20orf173	20.8256	-7.3829	1.62882	-4.53268	5.82397e-06	0.000109319
ENSG00000126215	XRCC3	21.1492	-4.48819	1.32391	-3.3901	0.000698669	0.0056292
ENSG00000126467	TSKS	105.989	-9.73574	1.43649	-6.77745	1.22316e-11	1.83674e-09
ENSG00000126787	DLGAP5	47.6079	-8.57932	1.51804	-5.65156	1.59002e-08	7.35328e-07
ENSG00000126803	HSPA2	128.971	-10.0163	1.42637	-7.02221	2.18393e-12	4.54749e-10
ENSG00000127084	FGD3	16.2606	-5.48424	1.53099	-3.58215	0.000340776	0.0031168
ENSG00000127220	ABHD8	74.6064	-5.45751	1.02011	-5.34993	8.79893e-08	3.11222e-06
ENSG00000127337	YEATS4	35.0992	-4.99064	1.18189	-4.22259	2.41507e-05	0.000354009
ENSG00000127418	FGFRL1	15.6525	-6.97723	1.91236	-3.64849	0.000263787	0.00251717
ENSG00000127423	AUNIP	15.7759	-6.99309	1.83965	-3.80131	0.000143931	0.00154271
ENSG00000127481	UBR4	391.732	2.78215	0.749003	3.71447	0.000203632	0.00204101
ENSG00000127564	PKMYT1	50.8824	-4.0217	1.21063	-3.32198	0.000893804	0.00682879
ENSG00000127585	FBXL16	27.6026	-4.62815	1.14414	-4.04509	5.23032e-05	0.000666624
ENSG00000127603	MACF1	720.88	2.42645	0.652248	3.72013	0.000199117	0.00200549
ENSG00000127914	AKAP9	432.851	2.03841	0.635904	3.20554	0.0013481	0.00952438
ENSG00000128016	ZFP36	65.937	4.67183	1.2786	3.65388	0.00025831	0.0024778
ENSG00000128040	SPINK2	206.502	-9.74863	1.3386	-7.28272	3.2715e-13	9.15909e-11
ENSG00000128262	POM121L9P	135.388	-6.80217	1.2336	-5.51408	3.50616e-08	1.41601e-06
ENSG00000128322	IGLL1	16.1906	-5.75789	1.77794	-3.23852	0.00120151	0.00867422
ENSG00000128346	C22orf23	79.5568	-8.378	1.30701	-6.41003	1.45491e-10	1.36547e-08
ENSG00000128408	RIBC2	28.2736	-6.8263	1.70359	-4.007	6.14946e-05	0.000758278
ENSG00000128524	ATP6V1F	166.003	-2.72507	0.68907	-3.9547	7.66292e-05	0.000910338
ENSG00000128578	STRIP2	30.4402	-5.35755	1.36046	-3.93804	8.21511e-05	0.000963758
ENSG00000128594	LRRC4	19.7364	-7.30424	1.71349	-4.2628	2.01886e-05	0.000307067
ENSG00000128596	CCDC136	597.693	-6.37945	0.855349	-7.4583	8.76466e-14	2.83872e-11
ENSG00000128610	FEZF1	22.2937	-7.48278	1.75073	-4.2741	1.91915e-05	0.000294341
ENSG00000128805	ARHGAP22	11.1298	-6.47621	1.82727	-3.54419	0.000393818	0.00352388
ENSG00000128918	ALDH1A2	48.2604	-8.59777	1.48519	-5.78901	7.08043e-09	3.60971e-07
ENSG00000128944	KNSTRN	81.8263	-3.99023	0.9736	-4.09843	4.15963e-05	0.00054748
ENSG00000129038	LOXL1	55.2076	-3.85605	1.14931	-3.3551	0.000793349	0.00620774
ENSG00000129158	SERGEF	12.5071	-5.74126	1.73265	-3.31358	0.000921106	0.00700498
ENSG00000129204	USP6	26.5096	-6.42085	1.99129	-3.22447	0.00126204	0.00904399
ENSG00000129250	KIF1C	48.6527	-3.0541	0.858216	-3.55866	0.00037275	0.00336085
ENSG00000129295	LRRC6	37.8445	-7.25834	1.61437	-4.49608	6.92192e-06	0.00012606
ENSG00000129354	AP1M2	12.7269	-5.75084	1.65616	-3.4724	0.000515828	0.00436946
ENSG00000129810	SGO1	15.7141	-6.9748	1.75797	-3.96753	7.26225e-05	0.00086926
ENSG00000129991	TNNI3	17.0242	-7.08007	1.81665	-3.89733	9.72575e-05	0.00111176
ENSG00000130005	GAMT	161.349	2.64209	0.680954	3.87998	0.000104465	0.00118067
ENSG00000130035	GALNT8	12.6261	-6.65226	1.89899	-3.50306	0.000459944	0.00398811
ENSG00000130066	SAT1	295.453	3.21406	0.690175	4.65688	3.21043e-06	6.66204e-05
ENSG00000130165	ELOF1	132.847	-3.45288	0.997972	-3.4599	0.000540382	0.00454714
ENSG00000130167	TSPAN16	114.561	-7.05142	1.19135	-5.91887	3.24169e-09	1.8487e-07
ENSG00000130176	CNN1	54.191	-5.01933	1.31286	-3.82321	0.000131724	0.00143618
ENSG00000130270	ATP8B3	84.2764	-9.40193	1.50762	-6.23626	4.48164e-10	3.29574e-08
ENSG00000130377	ACSBG2	82.4624	-7.80358	1.19469	-6.5319	6.49406e-11	6.74647e-09
ENSG00000130382	MLLT1	19.9492	-6.35787	1.50235	-4.23194	2.31687e-05	0.000342002
ENSG00000130559	CAMSAP1	29.1768	-3.88306	1.05815	-3.66967	0.000242867	0.00236538
ENSG00000130702	LAMA5	149.15	3.59014	0.730243	4.91636	8.81677e-07	2.19993e-05
ENSG00000130734	ATG4D	194.154	-3.53007	0.966383	-3.65287	0.000259331	0.0024847
ENSG00000130783	CCDC62	103.348	-8.12603	1.24824	-6.50997	7.51662e-11	7.5707e-09
ENSG00000130811	EIF3G	175.275	-2.66087	0.715622	-3.71826	0.000200599	0.00201673
ENSG00000130821	SLC6A8	53.5128	4.55066	1.20534	3.7754	0.000159749	0.00168287
ENSG00000130956	HABP4	67.0682	-6.4015	1.04877	-6.10384	1.0355e-09	6.85395e-08
ENSG00000131018	SYNE1	705.888	2.46163	0.730863	3.36811	0.000756842	0.00599305
ENSG00000131059	BPIFA3	53.031	-8.73169	1.48549	-5.87801	4.15233e-09	2.27113e-07
ENSG00000131126	TEX101	169.486	-9.4638	1.34158	-7.05421	1.73584e-12	3.77271e-10
ENSG00000131269	ABCB7	46.778	4.53059	1.35918	3.33334	0.000858098	0.00660796
ENSG00000131351	HAUS8	25.1396	-6.73876	1.60928	-4.18743	2.82135e-05	0.00039835
ENSG00000131400	NAPSA	12.5023	-6.64927	1.80746	-3.6788	0.000234334	0.00229717
ENSG00000131459	GFPT2	16.0864	-6.02521	1.62594	-3.70568	0.000210826	0.00210038
ENSG00000131462	TUBG1	91.8265	-5.28376	1.11895	-4.72205	2.33475e-06	5.09451e-05
ENSG00000131477	RAMP2	13.3131	-6.74946	2.06201	-3.27324	0.00106324	0.00785797
ENSG00000131591	C1orf159	101.475	-3.37928	0.764579	-4.41979	9.87959e-06	0.000168935
ENSG00000131620	ANO1	11.1918	-6.48128	1.88657	-3.43549	0.000591485	0.00491951
ENSG00000131711	MAP1B	691.448	2.35996	0.739247	3.19239	0.00141102	0.0098885
ENSG00000131747	TOP2A	177.155	-4.12106	1.00033	-4.11968	3.79396e-05	0.000503767
ENSG00000131748	STARD3	282.4	2.69507	0.697135	3.86592	0.000110673	0.00123855
ENSG00000131773	KHDRBS3	240.393	-4.4359	0.864986	-5.12829	2.9238e-07	8.38459e-06
ENSG00000131828	PDHA1	63.2715	3.32311	0.887186	3.74567	0.00017991	0.00184352
ENSG00000131899	LLGL1	16.9905	-7.10169	1.7508	-4.05625	4.98679e-05	0.000642169
ENSG00000131914	LIN28A	10.2256	-6.3579	1.85199	-3.433	0.000596935	0.00494741
ENSG00000131944	FAAP24	21.0162	-5.08997	1.40266	-3.62879	0.000284749	0.00268924
ENSG00000132016	C19orf57	12.3128	-5.63961	1.66084	-3.39564	0.000684672	0.0055384
ENSG00000132122	SPATA6	150.794	-2.40397	0.689609	-3.48599	0.000490319	0.00419207
ENSG00000132535	DLG4	76.4886	-5.11225	0.986056	-5.18454	2.16547e-07	6.55115e-06
ENSG00000132554	RGS22	148.733	-3.78902	0.7948	-4.76726	1.86747e-06	4.2314e-05
ENSG00000132623	ANKEF1	34.9296	-6.95937	1.67974	-4.14313	3.426e-05	0.000465001
ENSG00000132631	SCP2D1	23.7237	-7.57119	1.62853	-4.6491	3.33385e-06	6.83231e-05
ENSG00000132676	DAP3	119.403	3.84004	1.16332	3.30095	0.000963595	0.0072712
ENSG00000132681	ATP1A4	47.1123	-7.6576	1.3682	-5.59684	2.18295e-08	9.58988e-07
ENSG00000132718	SYT11	47.2374	4.53461	1.39038	3.26141	0.0011086	0.00813139
ENSG00000132740	IGHMBP2	50.4277	-3.95851	1.13423	-3.49006	0.000482921	0.00414168
ENSG00000132749	TESMIN	150.167	-9.32798	1.39029	-6.70937	1.95463e-11	2.60376e-09
ENSG00000132842	AP3B1	112.642	3.31848	0.760751	4.36211	1.28815e-05	0.000211705
ENSG00000132879	FBXO44	10.0386	-6.32148	1.92309	-3.28716	0.00101205	0.00755841
ENSG00000132958	TPTE2	24.8196	-7.64389	1.93409	-3.95218	7.74412e-05	0.000917628
ENSG00000132963	POMP	135.157	-2.79779	0.826891	-3.38351	0.000715662	0.00572183
ENSG00000132972	RNF17	50.3263	-6.60782	1.19302	-5.53871	3.04707e-08	1.26144e-06
ENSG00000133067	LGR6	28.5922	-7.84731	1.82882	-4.29092	1.77938e-05	0.000276238
ENSG00000133101	CCNA1	36.6083	-7.27503	1.64012	-4.43567	9.17845e-06	0.00015892
ENSG00000133169	BEX1	317.294	3.43069	0.675838	5.0762	3.85067e-07	1.05456e-05
ENSG00000133193	FAM104A	102.134	-4.91999	0.890569	-5.52454	3.30348e-08	1.34071e-06
ENSG00000133265	HSPBP1	67.8257	-2.89036	0.839312	-3.44373	0.000573747	0.00479128
ENSG00000133313	CNDP2	139.66	3.30394	0.837296	3.94597	7.94778e-05	0.00093572
ENSG00000133477	FAM83F	66.6382	-3.24594	0.972493	-3.33775	0.000844584	0.006513
ENSG00000133640	LRRIQ1	170.739	-6.80548	0.972391	-6.9987	2.58346e-12	5.1414e-10
ENSG00000133739	LRRCC1	119.998	-2.48577	0.652802	-3.80785	0.00014018	0.00151142
ENSG00000133863	TEX15	42.7533	-4.99127	1.31314	-3.80101	0.000144109	0.00154271
ENSG00000133958	UNC79	30.6021	-6.39077	1.44448	-4.42426	9.67745e-06	0.000166339
ENSG00000134077	THUMPD3	80.9965	-3.2111	0.817812	-3.92645	8.62096e-05	0.00100424
ENSG00000134086	VHL	97.0373	2.81283	0.794959	3.53833	0.000402664	0.00358903
ENSG00000134152	KATNBL1	101.426	2.71725	0.845992	3.21191	0.00131857	0.00936377
ENSG00000134160	TRPM1	9.3215	-6.22897	1.89477	-3.28745	0.001011	0.00755841
ENSG00000134249	ADAM30	24.9067	-7.64306	2.22925	-3.42854	0.00060684	0.00500189
ENSG00000134278	SPIRE1	49.6976	-5.33171	1.10958	-4.80516	1.54626e-06	3.58723e-05
ENSG00000134532	SOX5	56.9035	-7.92923	1.34623	-5.88997	3.86277e-09	2.13395e-07
ENSG00000134686	PHC2	112.536	-3.60902	0.794974	-4.53979	5.63095e-06	0.000105936
ENSG00000134690	CDCA8	32.8266	-7.08543	1.40407	-5.04637	4.50295e-07	1.20746e-05
ENSG00000134758	RNF138	122.079	-5.51945	0.868911	-6.35214	2.12333e-10	1.85572e-08
ENSG00000134779	TPGS2	123.667	-4.44665	1.01858	-4.36552	1.26822e-05	0.000209068
ENSG00000134874	DZIP1	109.9	-8.72864	1.4429	-6.04937	1.45414e-09	9.23824e-08
ENSG00000134884	ARGLU1	1223.19	2.46937	0.590448	4.1822	2.88704e-05	0.000406202
ENSG00000134940	ACRV1	37.9687	-8.25457	1.54407	-5.346	8.9921e-08	3.16357e-06
ENSG00000135045	C9orf40	87.0658	-8.2946	1.68608	-4.91945	8.67872e-07	2.16876e-05
ENSG00000135097	MSI1	21.3651	-6.50997	1.63011	-3.99358	6.5084e-05	0.000793986
ENSG00000135248	FAM71F1	126.027	-7.14928	1.07342	-6.66027	2.73332e-11	3.42038e-09
ENSG00000135406	PRPH	56.0854	-8.81216	1.49132	-5.90897	3.44252e-09	1.94738e-07
ENSG00000135436	FAM186B	48.6286	-8.61609	1.53041	-5.62993	1.80279e-08	8.1362e-07
ENSG00000135437	RDH5	32.0252	8.26651	1.8557	4.45466	8.40245e-06	0.000147808
ENSG00000135451	TROAP	35.4135	-5.16469	1.29124	-3.9998	6.33966e-05	0.00077742
ENSG00000135472	FAIM2	20.5142	-7.37245	1.762	-4.18414	2.86248e-05	0.000403778
ENSG00000135480	KRT7	382.806	9.26484	1.29307	7.16498	7.77976e-13	1.89673e-10
ENSG00000135587	SMPD2	44.866	-4.83591	1.33603	-3.61962	0.000295033	0.00277684
ENSG00000135624	CCT7	139.5	-2.84146	0.687904	-4.13061	3.618e-05	0.000485199
ENSG00000135631	RAB11FIP5	121.517	-6.99785	1.03565	-6.75697	1.4091e-11	2.03702e-09
ENSG00000135919	SERPINE2	237.198	3.28834	1.01611	3.2362	0.00121135	0.00872613
ENSG00000135951	TSGA10	109.36	-3.37194	0.906396	-3.72016	0.000199093	0.00200549
ENSG00000136014	USP44	29.4981	-6.97272	1.48553	-4.69377	2.6822e-06	5.73151e-05
ENSG00000136068	FLNB	155.198	2.65574	0.793667	3.34616	0.000819393	0.00636629
ENSG00000136240	KDELR2	110.608	-2.75028	0.746006	-3.68667	0.000227203	0.00223789
ENSG00000136425	CIB2	33.4503	-5.05581	1.49798	-3.37509	0.000737913	0.00586849
ENSG00000136449	MYCBPAP	334.717	-3.43199	0.852705	-4.02483	5.70162e-05	0.000715758
ENSG00000136689	IL1RN	14.3071	-5.18421	1.60537	-3.22929	0.00124099	0.00891635
ENSG00000136754	ABI1	92.2971	3.62045	0.877981	4.12361	3.72987e-05	0.000497255
ENSG00000136811	ODF2	167.681	-5.42855	0.897766	-6.04673	1.47811e-09	9.31884e-08
ENSG00000136824	SMC2	85.6338	-3.45584	0.831223	-4.15753	3.21706e-05	0.000443198
ENSG00000136883	KIF12	15.0905	-6.92334	1.80204	-3.84196	0.000122058	0.0013486
ENSG00000136930	PSMB7	84.3835	-2.928	0.725048	-4.03835	5.38288e-05	0.000684484
ENSG00000136950	ARPC5L	133.383	-2.54038	0.671878	-3.78102	0.000156188	0.00164956
ENSG00000137098	SPAG8	77.2607	-9.27824	1.52961	-6.06575	1.31343e-09	8.44173e-08
ENSG00000137135	ARHGEF39	9.19638	-6.21761	1.92998	-3.22159	0.00127482	0.00911579
ENSG00000137225	CAPN11	46.7018	-8.54942	1.49157	-5.73182	9.93559e-09	4.88441e-07
ENSG00000137266	SLC22A23	23.1329	-7.53951	1.61621	-4.66494	3.0871e-06	6.48865e-05
ENSG00000137309	HMGA1	98.9946	-6.35779	0.975154	-6.51978	7.04113e-11	7.1353e-09
ENSG00000137393	RNF144B	19.2072	-7.27281	1.89819	-3.83144	0.000127398	0.00139918
ENSG00000137473	TTC29	133.679	-10.0691	1.40952	-7.14363	9.08967e-13	2.1449e-10
ENSG00000137474	MYO7A	235.85	2.47281	0.728851	3.39275	0.000691944	0.0055781
ENSG00000137494	ANKRD42	49.9543	-5.73156	1.06866	-5.36332	8.17061e-08	2.92126e-06
ENSG00000137496	IL18BP	41.0192	5.10959	1.45572	3.51001	0.000448093	0.00390792
ENSG00000137509	PRCP	38.0924	-4.28472	1.27052	-3.37242	0.0007451	0.00590574
ENSG00000137656	BUD13	33.2276	-4.73135	1.22435	-3.86438	0.000111373	0.00124469
ENSG00000137691	CFAP300	62.0102	-5.8103	1.23028	-4.72275	2.32672e-06	5.08371e-05
ENSG00000137812	KNL1	152.853	-4.21471	1.26861	-3.32229	0.000892804	0.00682431
ENSG00000137825	ITPKA	19.2978	-7.27702	1.64461	-4.42478	9.65406e-06	0.00016611
ENSG00000137869	CYP19A1	46.69	-5.25107	1.06082	-4.95	7.42126e-07	1.88302e-05
ENSG00000137948	BRDT	235.648	-9.35408	1.1643	-8.03407	9.4293e-16	6.23013e-13
ENSG00000138002	IFT172	69.4974	-5.25143	1.0241	-5.12784	2.93084e-07	8.39023e-06
ENSG00000138134	STAMBPL1	23.5972	-7.56524	1.81103	-4.17732	2.9497e-05	0.00041396
ENSG00000138160	KIF11	18.3487	-5.64507	1.51885	-3.71667	0.000201863	0.00202451
ENSG00000138166	DUSP5	21.2931	-7.42545	1.68417	-4.40896	1.03869e-05	0.00017615
ENSG00000138180	CEP55	47.8408	-6.33242	1.18424	-5.34727	8.92914e-08	3.15153e-06
ENSG00000138378	STAT4	49.0873	-5.99082	1.14139	-5.2487	1.53178e-07	4.95762e-06
ENSG00000138400	MDH1B	46.6704	-8.54927	1.48903	-5.74149	9.38451e-09	4.65505e-07
ENSG00000138483	CCDC54	37.1902	-8.22301	1.54449	-5.32411	1.01449e-07	3.48387e-06
ENSG00000138587	MNS1	116.175	-6.61202	0.978951	-6.75419	1.43636e-11	2.04533e-09
ENSG00000138613	APH1B	83.0886	-7.80437	1.31116	-5.95226	2.64463e-09	1.57137e-07
ENSG00000138640	FAM13A	142.868	3.13539	0.973221	3.22167	0.00127448	0.00911579
ENSG00000138769	CDKL2	57.0674	-5.54126	1.24884	-4.43713	9.11655e-06	0.000158346
ENSG00000138777	PPA2	44.2001	-4.04598	1.24668	-3.2454	0.00117287	0.00851227
ENSG00000138785	INTS12	13.0324	-6.7038	1.78887	-3.7475	0.000178607	0.00183543
ENSG00000138813	C4orf17	17.8617	-7.16444	1.78334	-4.01743	5.8837e-05	0.000733487
ENSG00000138814	PPP3CA	113.362	2.25868	0.649601	3.47702	0.000507019	0.00431031
ENSG00000138823	MTTP	19.8291	-4.59699	1.25541	-3.66175	0.000250496	0.00242538
ENSG00000139044	B4GALNT3	70.6543	-4.81048	1.20553	-3.99033	6.59827e-05	0.000803763
ENSG00000139151	PLCZ1	48.5362	-8.60717	1.54546	-5.56934	2.55712e-08	1.09711e-06
ENSG00000139323	POC1B	16.3979	-6.05442	1.57013	-3.85599	0.000115261	0.00128207
ENSG00000139350	NEDD1	54.9636	-4.3607	1.0011	-4.35592	1.32507e-05	0.000216033
ENSG00000139351	SYCP3	97.8042	-4.81942	0.928893	-5.18835	2.1216e-07	6.45388e-06
ENSG00000139354	GAS2L3	10.007	-6.32079	1.94688	-3.24662	0.00116782	0.00849411
ENSG00000139370	SLC15A4	63.0599	-5.03117	1.15248	-4.36552	1.26823e-05	0.000209068
ENSG00000139433	GLTP	32.7042	-4.89359	1.38062	-3.5445	0.000393359	0.00352169
ENSG00000139445	FOXN4	18.3009	-7.19087	1.68451	-4.26881	1.96515e-05	0.000300011
ENSG00000139505	MTMR6	46.0178	-3.01476	0.882187	-3.41737	0.0006323	0.00517046
ENSG00000139537	CCDC65	62.822	-6.66961	1.17605	-5.67121	1.41796e-08	6.67291e-07
ENSG00000139637	C12orf10	66.7353	-4.43464	1.13094	-3.92121	8.81056e-05	0.00102344
ENSG00000139714	MORN3	75.6829	-3.85208	0.913926	-4.21488	2.49915e-05	0.00036403
ENSG00000139734	DIAPH3	72.5554	-7.61776	1.18755	-6.4147	1.41102e-10	1.33184e-08
ENSG00000139797	RNF113B	46.4537	-8.54417	1.51159	-5.65246	1.5817e-08	7.33893e-07
ENSG00000139800	ZIC5	12.3317	-5.07656	1.56248	-3.24904	0.00115795	0.00842971
ENSG00000139865	TTC6	21.3569	-7.42965	1.90689	-3.89621	9.77107e-05	0.00111617
ENSG00000139908	TSSK4	26.8404	-7.74928	1.66885	-4.64348	3.42582e-06	6.99476e-05
ENSG00000139910	NOVA1	128.221	-3.41506	1.00918	-3.38398	0.000714425	0.00572183
ENSG00000140057	AK7	10.9121	-6.44687	1.84426	-3.49563	0.000472937	0.00407297
ENSG00000140067	FAM181A	36.0716	-8.18073	1.55249	-5.26943	1.36846e-07	4.539e-06
ENSG00000140199	SLC12A6	85.414	-5.01981	0.905444	-5.54403	2.95592e-08	1.23167e-06
ENSG00000140396	NCOA2	187.263	2.49983	0.71257	3.50819	0.000451174	0.00393064
ENSG00000140403	DNAJA4	95.103	-4.89633	0.888508	-5.51074	3.57335e-08	1.43414e-06
ENSG00000140470	ADAMTS17	12.72	-6.68479	1.8836	-3.54895	0.000386772	0.00347519
ENSG00000140474	AC091230.1	194.863	2.57948	0.696991	3.70088	0.000214855	0.00213408
ENSG00000140481	CCDC33	17.3654	-7.12864	1.71321	-4.16098	3.16885e-05	0.000437651
ENSG00000140527	WDR93	36.3623	-4.53127	1.38697	-3.26704	0.0010868	0.00801061
ENSG00000140600	SH3GL3	37.1578	-8.22246	1.57681	-5.2146	1.84211e-07	5.76287e-06
ENSG00000140623	SEPTIN12	81.0355	-6.43307	1.09101	-5.89643	3.71441e-09	2.05888e-07
ENSG00000140675	SLC5A2	24.4864	-6.38726	1.79054	-3.56722	0.000360787	0.00326547
ENSG00000140743	CDR2	39.8176	-6.74796	1.22762	-5.49676	3.86835e-08	1.52865e-06
ENSG00000140795	MYLK3	170.948	3.07387	0.856768	3.58775	0.000333543	0.00306437
ENSG00000140798	ABCC12	20.4298	-6.42185	1.6027	-4.0069	6.15205e-05	0.000758278
ENSG00000140848	CPNE2	41.1663	-7.4517	1.78631	-4.17156	3.02518e-05	0.000421332
ENSG00000140854	KATNB1	45.6188	-4.63837	1.04284	-4.44785	8.67344e-06	0.000151839
ENSG00000140932	CMTM2	414.834	-9.52509	1.09158	-8.72598	2.63888e-18	3.96264e-15
ENSG00000140955	ADAD2	396.849	-10.1065	1.18532	-8.52633	1.51064e-17	1.91944e-14
ENSG00000140990	NDUFB10	69.6685	-2.79177	0.755144	-3.69701	0.000218157	0.00216168
ENSG00000141034	GID4	85.3494	-3.03971	0.849383	-3.57873	0.000345266	0.00314995
ENSG00000141096	DPEP3	20.3555	-6.37015	1.5169	-4.19946	2.67555e-05	0.000384637
ENSG00000141200	KIF2B	81.166	-4.41404	1.09927	-4.01541	5.93424e-05	0.00073756
ENSG00000141255	SPATA22	25.1657	-6.74487	1.46195	-4.61362	3.95711e-06	7.86564e-05
ENSG00000141294	LRRC46	68.3751	-5.02858	1.29209	-3.89182	9.9494e-05	0.00113341
ENSG00000141316	SPACA3	102.379	-9.68214	1.45579	-6.65077	2.91559e-11	3.59401e-09
ENSG00000141338	ABCA8	512.306	3.72818	0.892722	4.1762	2.9642e-05	0.000415642
ENSG00000141371	C17orf64	208.316	-9.7724	1.26845	-7.70421	1.31653e-14	6.04069e-12
ENSG00000141449	GREB1L	32.6733	-4.281	1.27349	-3.36163	0.000774826	0.00609746
ENSG00000141458	NPC1	51.3157	-5.21404	1.23312	-4.22834	2.35419e-05	0.0003471
ENSG00000141497	ZMYND15	42.549	-8.41733	1.70761	-4.92932	8.25183e-07	2.06834e-05
ENSG00000141519	CCDC40	56.5925	-6.52898	1.29588	-5.03828	4.69744e-07	1.25554e-05
ENSG00000141627	DYM	67.2654	-4.57418	1.0107	-4.52577	6.01763e-06	0.000112189
ENSG00000141665	FBXO15	18.0198	-7.17559	1.66276	-4.31546	1.59268e-05	0.000251205
ENSG00000141959	PFKL	201.642	2.75733	0.845339	3.2618	0.00110706	0.00812976
ENSG00000141994	DUS3L	60.7243	-2.86445	0.845621	-3.3874	0.000705597	0.00566604
ENSG00000142025	DMRTC2	48.5445	-8.60365	1.52525	-5.64083	1.69236e-08	7.70094e-07
ENSG00000142039	CCDC97	22.9485	-5.21588	1.35873	-3.83879	0.000123644	0.00136248
ENSG00000142208	AKT1	272.188	4.35392	0.775117	5.6171	1.94185e-08	8.69253e-07
ENSG00000142459	EVI5L	41.314	-3.568	0.886594	-4.02439	5.71235e-05	0.000716451
ENSG00000142528	ZNF473	43.0608	-7.5188	1.41197	-5.32504	1.00933e-07	3.48387e-06
ENSG00000142530	FAM71E1	109.604	-6.23018	1.19357	-5.2198	1.79113e-07	5.65696e-06
ENSG00000142583	SLC2A5	122.627	-8.37781	1.16935	-7.16448	7.80832e-13	1.89673e-10
ENSG00000142606	MMEL1	9.75659	-6.30088	1.92575	-3.27191	0.00106822	0.00788775
ENSG00000142655	PEX14	19.2372	-7.27755	1.81846	-4.00205	6.27963e-05	0.000771204
ENSG00000142661	MYOM3	60.1769	2.97362	0.87591	3.39489	0.000686563	0.00554555
ENSG00000142698	C1orf94	18.6194	-6.31102	1.51196	-4.17406	2.99219e-05	0.000418501
ENSG00000142784	WDTC1	145.067	-3.60562	0.916221	-3.93532	8.30874e-05	0.00097336
ENSG00000142871	CCN1	163.203	7.0503	1.12844	6.24783	4.16204e-10	3.1392e-08
ENSG00000142945	KIF2C	35.9792	-5.72792	1.4632	-3.91466	9.05335e-05	0.00104585
ENSG00000143006	DMRTB1	84.4226	-8.46329	1.30826	-6.4691	9.85891e-11	9.69342e-09
ENSG00000143127	ITGA10	11.1929	-6.49921	1.97622	-3.28871	0.00100646	0.00753271
ENSG00000143199	ADCY10	26.4684	-7.72738	1.58786	-4.86654	1.1357e-06	2.74951e-05
ENSG00000143228	NUF2	26.9035	-7.75246	1.61185	-4.80966	1.51188e-06	3.51241e-05
ENSG00000143319	ISG20L2	172.521	-3.00476	0.712244	-4.21872	2.45688e-05	0.000359139
ENSG00000143340	FAM163A	19.3294	-7.2725	1.65667	-4.38983	1.13437e-05	0.000189268
ENSG00000143373	ZNF687	35.225	-2.869	0.874008	-3.28258	0.00102863	0.00764323
ENSG00000143390	RFX5	25.0926	-5.69286	1.56604	-3.63519	0.000277781	0.00262944
ENSG00000143443	C1orf56	88.6654	-4.98555	1.17194	-4.2541	2.0989e-05	0.000316617
ENSG00000143450	OAZ3	328.679	-6.84426	1.24303	-5.5061	3.6688e-08	1.4638e-06
ENSG00000143452	HORMAD1	119.948	-9.00159	1.33238	-6.75603	1.41819e-11	2.03702e-09
ENSG00000143476	DTL	19.8574	-7.3164	1.69072	-4.32739	1.5089e-05	0.000240937
ENSG00000143479	DYRK3	59.8484	-4.76093	0.906851	-5.24996	1.52135e-07	4.93705e-06
ENSG00000143512	HHIPL2	10.4837	-5.46357	1.66994	-3.27172	0.00106895	0.00788957
ENSG00000143546	S100A8	16.1491	-7.01865	1.69314	-4.14534	3.39305e-05	0.000461288
ENSG00000143552	NUP210L	25.2286	-6.75215	1.45034	-4.65557	3.23086e-06	6.68763e-05
ENSG00000143761	ARF1	177.494	-2.08496	0.621515	-3.35464	0.00079469	0.00621292
ENSG00000143850	PLEKHA6	16.4906	-7.04845	1.74879	-4.03047	5.56663e-05	0.000702175
ENSG00000143994	ABHD1	117.47	-9.88231	1.4161	-6.97855	2.98232e-12	5.72813e-10
ENSG00000144034	TPRKB	51.1706	-4.35894	1.24774	-3.49347	0.000476787	0.00409759
ENSG00000144043	TEX261	123.371	-3.81581	1.04829	-3.64004	0.000272601	0.00258932
ENSG00000144061	NPHP1	92.5283	-3.69416	0.778369	-4.74602	2.07456e-06	4.59967e-05
ENSG00000144134	RABL2A	46.4884	-8.54808	1.71512	-4.98394	6.23017e-07	1.60797e-05
ENSG00000144320	LNPK	32.6218	-5.45604	1.28775	-4.23689	2.2664e-05	0.00033674
ENSG00000144357	UBR3	159.398	2.19976	0.640529	3.43429	0.000594118	0.00493148
ENSG00000144445	KANSL1L	63.1571	-3.7739	0.915529	-4.1221	3.75434e-05	0.000499711
ENSG00000144468	RHBDD1	46.0489	-3.90704	1.14396	-3.41538	0.000636934	0.00519806
ENSG00000144485	HES6	20.1023	-4.88102	1.48989	-3.2761	0.00105252	0.00778573
ENSG00000144504	ANKMY1	62.5379	-5.50695	1.06176	-5.18662	2.14143e-07	6.50223e-06
ENSG00000144567	RETREG2	184.844	-3.35165	0.914311	-3.66576	0.000246602	0.0023961
ENSG00000144619	CNTN4	21.3861	-7.41766	1.68417	-4.40435	1.061e-05	0.000179154
ENSG00000144848	ATG3	67.2103	-4.12855	1.05076	-3.92912	8.52586e-05	0.000993862
ENSG00000144962	SPATA16	38.8391	-7.29588	1.65262	-4.41472	1.01139e-05	0.000172245
ENSG00000145309	CABS1	88.3505	-9.47001	1.44478	-6.55465	5.57712e-11	6.06071e-09
ENSG00000145331	TRMT10A	49.4121	-3.77625	0.960446	-3.93176	8.4326e-05	0.000983684
ENSG00000145491	ROPN1L	218.684	-10.7792	1.41287	-7.6293	2.36035e-14	9.50935e-12
ENSG00000145632	PLK2	54.2588	-3.62068	0.984108	-3.67915	0.000234017	0.00229679
ENSG00000145687	SSBP2	182.326	5.28478	1.18819	4.44775	8.67759e-06	0.000151839
ENSG00000145703	IQGAP2	110.373	-8.2267	1.21216	-6.78683	1.14621e-11	1.73698e-09
ENSG00000145757	SPATA9	19.1729	-7.26032	1.68246	-4.31531	1.59379e-05	0.000251205
ENSG00000145826	LECT2	9.22791	-6.21224	1.89502	-3.27818	0.00104477	0.00774923
ENSG00000145850	TIMD4	66.4673	-9.06096	1.45637	-6.22162	4.92045e-10	3.54917e-08
ENSG00000145916	RMND5B	99.3713	-4.46217	1.3574	-3.2873	0.00101153	0.00755841
ENSG00000145975	FAM217A	31.7391	-7.98557	1.5934	-5.01165	5.39663e-07	1.42172e-05
ENSG00000146013	GFRA3	12.8453	-6.69269	1.83253	-3.65217	0.000260034	0.00248856
ENSG00000146047	H2BC1	59.4878	-6.85378	1.17536	-5.83119	5.50324e-09	2.93234e-07
ENSG00000146090	RASGEF1C	28.1534	-7.82688	1.70765	-4.58343	4.57408e-06	8.93928e-05
ENSG00000146215	CRIP3	18.1535	-5.1973	1.5119	-3.43759	0.000586914	0.00489075
ENSG00000146221	TCTE1	41.3076	-8.3801	1.59249	-5.26227	1.42291e-07	4.69134e-06
ENSG00000146350	TBC1D32	134.697	-4.15315	1.11192	-3.7351	0.000187638	0.00190733
ENSG00000146376	ARHGAP18	97.3703	2.32799	0.686752	3.38985	0.000699305	0.0056292
ENSG00000146386	ABRACL	70.4974	2.54292	0.794957	3.19881	0.00137995	0.00971613
ENSG00000146416	AIG1	103.927	2.86037	0.889243	3.21663	0.00129706	0.00923482
ENSG00000146453	PNLDC1	60.9328	-7.35582	1.3987	-5.25904	1.44809e-07	4.73653e-06
ENSG00000146670	CDCA5	40.9044	-8.35944	1.52376	-5.48605	4.11031e-08	1.61269e-06
ENSG00000146755	TRIM50	27.127	-7.76603	1.74743	-4.44425	8.81978e-06	0.000153514
ENSG00000146834	MEPCE	148.379	-2.38465	0.687886	-3.46663	0.000527029	0.00444837
ENSG00000146856	AGBL3	16.2118	-7.03	1.73269	-4.05727	4.96505e-05	0.000640725
ENSG00000146918	NCAPG2	33.015	-3.77413	1.1258	-3.35239	0.000801184	0.00625719
ENSG00000147050	KDM6A	171.762	3.58858	0.786059	4.56528	4.98834e-06	9.56997e-05
ENSG00000147081	AKAP4	123.609	-9.95431	1.45236	-6.85387	7.18792e-12	1.1873e-09
ENSG00000147180	ZNF711	358.238	2.30289	0.666633	3.45452	0.000551275	0.00462466
ENSG00000147202	DIAPH2	251.877	2.1451	0.612259	3.50358	0.000459048	0.00398365
ENSG00000147255	IGSF1	110.288	2.83496	0.824719	3.43749	0.000587139	0.00489075
ENSG00000147324	MFHAS1	24.2747	-4.49389	1.19872	-3.74892	0.000177599	0.00182778
ENSG00000147364	FBXO25	130.662	-3.51198	1.06902	-3.28525	0.00101893	0.00760193
ENSG00000147381	MAGEA4	10.8175	-6.4523	1.87979	-3.43245	0.000598148	0.00495497
ENSG00000147459	DOCK5	174.978	2.65367	0.722205	3.6744	0.000238412	0.00233023
ENSG00000147570	DNAJC5B	84.7092	-8.50051	1.3499	-6.29713	3.03216e-10	2.44779e-08
ENSG00000147576	ADHFE1	83.0845	2.89187	0.886652	3.26156	0.001108	0.00813058
ENSG00000147592	LACTB2	38.6688	-4.65933	1.05021	-4.43656	9.14097e-06	0.000158437
ENSG00000147724	FAM135B	30.2806	-6.75906	1.63643	-4.13037	3.62175e-05	0.000485199
ENSG00000148156	ACTL7B	88.5325	-9.47435	1.47245	-6.43442	1.23948e-10	1.19033e-08
ENSG00000148219	ASTN2	68.0058	2.91726	0.911629	3.20005	0.00137402	0.00968259
ENSG00000148291	SURF2	44.761	-3.44009	1.06113	-3.24192	0.00118728	0.00859396
ENSG00000148357	HMCN2	14.7508	-5.30174	1.44843	-3.66033	0.000251893	0.00243238
ENSG00000148384	INPP5E	87.1448	-6.15204	1.23668	-4.97465	6.53656e-07	1.67657e-05
ENSG00000148513	ANKRD30A	136.845	-10.1021	1.4987	-6.74059	1.57749e-11	2.22709e-09
ENSG00000148798	INA	14.589	-5.88877	1.61282	-3.65123	0.000260984	0.0024957
ENSG00000148832	PAOX	67.4154	-6.23203	1.1487	-5.42528	5.78642e-08	2.15271e-06
ENSG00000148835	TAF5	20.4158	-5.37236	1.42054	-3.78191	0.000155631	0.00164558
ENSG00000149218	ENDOD1	97.7207	3.7203	0.80515	4.62063	3.8258e-06	7.65995e-05
ENSG00000149311	ATM	327.986	2.5513	0.725872	3.5148	0.000440078	0.00385021
ENSG00000149313	AASDHPPT	73.0209	-3.44367	0.941721	-3.65678	0.0002554	0.00245416
ENSG00000149428	HYOU1	178.443	-3.74761	0.966458	-3.87768	0.000105459	0.00118988
ENSG00000149451	ADAM33	153.374	4.81568	1.21589	3.96062	7.4755e-05	0.000892198
ENSG00000149609	C20orf144	53.3446	-7.82851	1.50856	-5.1894	2.10967e-07	6.44132e-06
ENSG00000149639	SOGA1	177.263	2.44	0.632115	3.86006	0.000113359	0.00126261
ENSG00000149926	TLCD3B	222.958	-7.68292	0.966156	-7.95204	1.83459e-15	1.04496e-12
ENSG00000149927	DOC2A	93.6545	-3.06321	0.926168	-3.3074	0.000941657	0.00712519
ENSG00000149929	HIRIP3	47.4421	-3.61167	1.09657	-3.29362	0.000989077	0.00741606
ENSG00000150054	MPP7	9.47605	-6.26441	1.93915	-3.23049	0.00123577	0.00888658
ENSG00000150347	ARID5B	101.161	2.84744	0.840266	3.38873	0.000702169	0.0056495
ENSG00000150628	SPATA4	143.858	-5.26988	1.53986	-3.42232	0.000620896	0.00509993
ENSG00000150676	CCDC83	41.6608	-7.46543	1.44193	-5.17738	2.2502e-07	6.75798e-06
ENSG00000150722	PPP1R1C	29.7459	-4.45928	1.10453	-4.03727	5.40771e-05	0.000686584
ENSG00000150764	DIXDC1	68.6966	-4.27279	0.917101	-4.65902	3.17712e-06	6.60954e-05
ENSG00000150773	PIH1D2	57.7663	-6.4549	1.29408	-4.98804	6.09962e-07	1.57674e-05
ENSG00000151005	TKTL2	47.7344	-7.66857	1.46554	-5.23261	1.67135e-07	5.31935e-06
ENSG00000151023	ENKUR	10.6693	-5.50642	1.70069	-3.23775	0.00120476	0.00869382
ENSG00000151092	NGLY1	77.9243	-4.9679	1.15121	-4.31538	1.59327e-05	0.000251205
ENSG00000151287	TEX30	119.037	-8.95382	1.33225	-6.72085	1.80669e-11	2.4869e-09
ENSG00000151320	AKAP6	18.5433	-5.23436	1.43005	-3.66026	0.000251956	0.00243238
ENSG00000151360	ALLC	24.7494	-4.65003	1.36386	-3.40947	0.0006509	0.00529895
ENSG00000151475	SLC25A31	36.0384	-8.17214	1.59943	-5.10941	3.23161e-07	9.14097e-06
ENSG00000151725	CENPU	143.686	-5.07793	1.2065	-4.20881	2.56715e-05	0.000371315
ENSG00000151726	ACSL1	26.724	-5.77451	1.53811	-3.75428	0.00017384	0.0018003
ENSG00000151743	AMN1	45.6721	-5.37696	1.08895	-4.93776	7.90241e-07	1.98679e-05
ENSG00000151835	SACS	125.608	3.36732	0.93483	3.60207	0.000315693	0.00292299
ENSG00000151846	PABPC3	22.754	-6.50143	1.85937	-3.49658	0.000471264	0.00406281
ENSG00000151948	GLT1D1	19.607	-7.30735	1.67985	-4.35001	1.3613e-05	0.000220884
ENSG00000151962	RBM46	46.6982	-5.564	1.23595	-4.50178	6.73856e-06	0.000123264
ENSG00000152061	RABGAP1L	57.227	-7.30382	1.28639	-5.67778	1.36458e-08	6.47705e-07
ENSG00000152086	TUBA3E	266.65	-10.0082	1.45485	-6.87921	6.01852e-12	1.01443e-09
ENSG00000152266	PTH	12.681	7.64447	2.11854	3.60837	0.00030813	0.00286743
ENSG00000152430	BOLL	52.2495	-8.71038	1.50997	-5.76857	7.99484e-09	4.00178e-07
ENSG00000152464	RPP38	41.931	-5.51729	1.05774	-5.21612	1.82708e-07	5.73759e-06
ENSG00000152495	CAMK4	60.7461	-5.07113	1.34166	-3.77975	0.000156986	0.00165587
ENSG00000152503	TRIM36	145.869	-10.1928	1.51792	-6.71493	1.88151e-11	2.56312e-09
ENSG00000152527	PLEKHH2	59.3434	4.19143	1.20102	3.48988	0.000483245	0.00414232
ENSG00000152642	GPD1L	9.75848	-6.27573	1.93915	-3.23633	0.00121075	0.00872567
ENSG00000152669	CCNO	16.4913	-7.04898	1.69557	-4.15729	3.22051e-05	0.000443303
ENSG00000152670	DDX4	148.931	-8.66	1.15949	-7.46882	8.09151e-14	2.72767e-11
ENSG00000152705	CATSPER3	19.9514	-7.32033	2.27715	-3.21469	0.00130586	0.00928949
ENSG00000152763	WDR78	65.5128	-7.95393	1.49378	-5.32471	1.01117e-07	3.48387e-06
ENSG00000152926	ZNF117	130.447	4.86131	1.10621	4.39455	1.11002e-05	0.000185769
ENSG00000152953	STK32B	24.6616	-7.62346	1.61848	-4.71027	2.47389e-06	5.33468e-05
ENSG00000153048	CARHSP1	252.008	-2.98815	0.628768	-4.75238	2.01033e-06	4.48133e-05
ENSG00000153060	TEKT5	50.1026	-8.65527	1.56126	-5.54379	2.96001e-08	1.23167e-06
ENSG00000153132	CLGN	174.066	-7.86699	1.09777	-7.16633	7.70377e-13	1.89673e-10
ENSG00000153179	RASSF3	15.8073	-6.98506	1.73601	-4.02363	5.73067e-05	0.000718204
ENSG00000153347	FAM81B	56.4614	-6.98588	1.35087	-5.1714	2.32353e-07	6.9529e-06
ENSG00000153363	LINC00467	467.768	-4.50257	0.720553	-6.24877	4.13706e-10	3.13468e-08
ENSG00000153498	SPACA7	80.6134	-9.33967	1.48191	-6.30244	2.92994e-10	2.4078e-08
ENSG00000153721	CNKSR3	117.465	2.48294	0.760159	3.26635	0.00108943	0.00802644
ENSG00000153790	C7orf31	91.3475	-9.51649	1.45552	-6.53822	6.22547e-11	6.63435e-09
ENSG00000153815	CMIP	52.8022	-3.57738	1.11651	-3.20407	0.00135497	0.00956065
ENSG00000153879	CEBPG	88.0938	-5.88131	1.22421	-4.80416	1.55403e-06	3.60021e-05
ENSG00000153956	CACNA2D1	50.5985	2.63047	0.78364	3.35674	0.000788685	0.00618003
ENSG00000154007	ASB17	12.064	-6.59678	1.85407	-3.558	0.000373691	0.0033675
ENSG00000154040	CABYR	306.249	-5.58243	0.810512	-6.88753	5.67688e-12	9.66709e-10
ENSG00000154099	DNAAF1	204.992	-8.25962	1.1689	-7.06614	1.59298e-12	3.51724e-10
ENSG00000154153	RETREG1	29.9775	-5.01397	1.11341	-4.50325	6.69224e-06	0.000122553
ENSG00000154227	CERS3	40.0638	-8.33063	1.56319	-5.32926	9.86128e-08	3.41485e-06
ENSG00000154237	LRRK1	24.114	-3.7113	1.03027	-3.60226	0.000315468	0.00292255
ENSG00000154263	ABCA10	21.5238	-4.76152	1.29562	-3.6751	0.000237754	0.00232656
ENSG00000154277	UCHL1	10.7007	-5.49911	1.69389	-3.24643	0.00116863	0.00849623
ENSG00000154380	ENAH	212.682	2.28879	0.666655	3.43325	0.000596393	0.00494539
ENSG00000154438	ASZ1	36.4891	-5.61913	1.30733	-4.29816	1.72221e-05	0.000269134
ENSG00000154479	CCDC173	220.404	-8.75791	1.07751	-8.12792	4.3673e-16	3.22509e-13
ENSG00000154548	SRSF12	21.0424	-7.40799	1.64091	-4.51455	6.3452e-06	0.0001175
ENSG00000154608	CEP170P1	27.0648	-7.76444	1.78258	-4.35574	1.32617e-05	0.000216033
ENSG00000154611	PSMA8	46.3729	-7.40922	1.59171	-4.65488	3.24169e-06	6.68816e-05
ENSG00000154832	CXXC1	126.409	-2.53994	0.736745	-3.44751	0.000565777	0.00472711
ENSG00000154839	SKA1	15.5888	-6.96397	1.72565	-4.03557	5.44698e-05	0.000690868
ENSG00000155085	AK9	242.173	-6.18286	0.961613	-6.42968	1.27876e-10	1.22096e-08
ENSG00000155087	ODF1	206.28	-10.6953	1.3991	-7.64438	2.0995e-14	8.83104e-12
ENSG00000155367	PPM1J	64.4694	-8.0704	1.32215	-6.104	1.03449e-09	6.85395e-08
ENSG00000155465	SLC7A7	100.307	-9.65456	1.59661	-6.0469	1.47656e-09	9.31884e-08
ENSG00000155530	LRGUK	37.3853	-8.23292	1.766	-4.66191	3.13292e-06	6.53403e-05
ENSG00000155749	FLACC1	27.8688	-7.80851	1.5906	-4.90915	9.14707e-07	2.26524e-05
ENSG00000155754	C2CD6	86.8105	-3.88512	0.922027	-4.21367	2.51255e-05	0.00036566
ENSG00000155761	SPAG17	49.7219	-8.64181	1.51359	-5.70949	1.13315e-08	5.47291e-07
ENSG00000155833	CYLC2	212.094	-5.21224	1.36084	-3.83016	0.00012806	0.00140457
ENSG00000155875	SAXO1	40.0982	-7.41473	1.46068	-5.07621	3.85041e-07	1.05456e-05
ENSG00000155890	TRIM42	20.3876	-7.35083	1.75014	-4.20015	2.66743e-05	0.000383803
ENSG00000156011	PSD3	42.1439	-5.25838	1.15545	-4.55094	5.34056e-06	0.000101049
ENSG00000156162	DPY19L4	67.6741	3.60048	1.06408	3.38365	0.000715288	0.00572183
ENSG00000156218	ADAMTSL3	9.47823	-6.23481	1.93639	-3.21982	0.00128273	0.00915252
ENSG00000156219	ART3	96.8723	-7.2985	1.22791	-5.94382	2.78451e-09	1.64059e-07
ENSG00000156345	CDK20	20.9189	-7.38557	1.66083	-4.44692	8.71098e-06	0.000152101
ENSG00000156384	SFR1	42.3389	-5.43885	1.37812	-3.94656	7.92823e-05	0.000934751
ENSG00000156398	SFXN2	82.4936	5.43463	1.69357	3.20898	0.00133205	0.00943924
ENSG00000156414	TDRD9	87.2357	-9.44912	1.48049	-6.38243	1.74294e-10	1.58186e-08
ENSG00000156475	PPP2R2B	27.5924	-7.78168	1.63364	-4.76339	1.90369e-06	4.29819e-05
ENSG00000156521	TYSND1	176.064	-3.98339	0.668633	-5.95752	2.56093e-09	1.53266e-07
ENSG00000156650	KAT6B	276.56	2.38412	0.630359	3.78215	0.000155477	0.00164558
ENSG00000156853	ZNF689	103.466	-5.51309	1.06817	-5.16124	2.45318e-07	7.26193e-06
ENSG00000156873	PHKG2	100.052	-4.61054	0.881258	-5.23177	1.67891e-07	5.33312e-06
ENSG00000156973	PDE6D	27.6495	-7.79384	1.94327	-4.01068	6.05447e-05	0.000750246
ENSG00000156990	RPUSD3	66.338	-3.46526	0.950798	-3.64458	0.000267826	0.00254983
ENSG00000157045	NTAN1	29.9515	-6.0181	1.51322	-3.97702	6.97838e-05	0.000842609
ENSG00000157060	SHCBP1L	173.197	-8.8755	1.18018	-7.5205	5.45684e-14	2.00302e-11
ENSG00000157093	LYZL4	56.0834	-8.81818	1.47455	-5.98027	2.22769e-09	1.35283e-07
ENSG00000157110	RBPMS	26.0961	-4.37604	1.29408	-3.38158	0.000720713	0.00575943
ENSG00000157193	LRP8	510.4	2.15646	0.579074	3.72398	0.000196107	0.00198122
ENSG00000157343	ARMC12	22.3525	-7.48338	1.64099	-4.56028	5.1085e-06	9.7439e-05
ENSG00000157456	CCNB2	25.7224	-6.10612	1.42936	-4.27191	1.93803e-05	0.000296686
ENSG00000157510	AFAP1L1	15.6813	-6.96951	1.73228	-4.02331	5.73847e-05	0.000718636
ENSG00000157578	LCA5L	186.204	-9.60758	1.28732	-7.46326	8.44051e-14	2.78841e-11
ENSG00000157625	TAB3	106.118	2.50761	0.753789	3.32667	0.00087891	0.00675248
ENSG00000157653	C9orf43	96.4025	-8.64521	1.37336	-6.29494	3.0751e-10	2.44779e-08
ENSG00000157856	DRC1	35.8195	-8.1655	1.57223	-5.19357	2.06301e-07	6.32222e-06
ENSG00000157927	RADIL	45.7468	-7.61062	1.43473	-5.30458	1.12931e-07	3.8147e-06
ENSG00000157999	ANKRD61	35.0166	-8.13745	1.84729	-4.40507	1.0575e-05	0.000178789
ENSG00000158023	WDR66	37.9756	-3.69182	1.15185	-3.20513	0.00135001	0.00953373
ENSG00000158042	MRPL17	50.7533	-3.63798	1.09853	-3.31167	0.000927411	0.0070432
ENSG00000158106	RHPN1	27.812	-7.80517	1.6947	-4.60564	4.11196e-06	8.14405e-05
ENSG00000158246	TENT5B	12.1594	-6.61153	1.83499	-3.60303	0.000314535	0.00291554
ENSG00000158423	RIBC1	18.7353	-7.24494	1.7471	-4.14683	3.37117e-05	0.000459827
ENSG00000158428	CATIP	20.3888	-7.35163	1.64008	-4.48247	7.37836e-06	0.00013251
ENSG00000158525	CPA5	13.7796	-6.78703	1.74582	-3.88758	0.000101247	0.00114863
ENSG00000158555	GDPD5	35.5732	-8.16119	1.57222	-5.19086	2.09325e-07	6.40301e-06
ENSG00000158828	PINK1	184.205	-3.29811	0.667382	-4.94186	7.73799e-07	1.94842e-05
ENSG00000158863	FAM160B2	92.2511	3.48804	0.787736	4.42794	9.51385e-06	0.000164401
ENSG00000159147	DONSON	78.9768	-3.88613	0.888372	-4.37445	1.21742e-05	0.00020251
ENSG00000159217	IGF2BP1	21.1464	-6.49397	1.52126	-4.26881	1.9652e-05	0.000300011
ENSG00000159625	DRC7	25.3151	-7.66141	1.60678	-4.76816	1.85913e-06	4.22408e-05
ENSG00000159640	ACE	79.661	-8.41223	1.32628	-6.34274	2.25712e-10	1.9531e-08
ENSG00000159708	LRRC36	98.4637	-8.05967	1.17419	-6.86402	6.69498e-12	1.11705e-09
ENSG00000159761	C16orf86	37.6313	-8.24093	1.56053	-5.28084	1.28594e-07	4.30856e-06
ENSG00000159915	ZNF233	15.916	-5.45223	1.47115	-3.70609	0.000210483	0.00209823
ENSG00000160161	CILP2	41.0261	-4.04702	1.07003	-3.78217	0.000155467	0.00164558
ENSG00000160188	RSPH1	39.9688	-8.3235	1.5195	-5.4778	4.30648e-08	1.68167e-06
ENSG00000160199	PKNOX1	62.0223	-2.8596	0.802716	-3.5624	0.000367474	0.00331871
ENSG00000160310	PRMT2	150.036	2.30344	0.624717	3.68718	0.000226751	0.00223477
ENSG00000160323	ADAMTS13	31.7911	-5.21936	1.43091	-3.64758	0.000264721	0.00252172
ENSG00000160345	C9orf116	54.5465	-4.39281	1.25776	-3.49256	0.000478417	0.00410946
ENSG00000160392	C19orf47	114.543	-3.77447	1.07304	-3.51756	0.000435537	0.00382032
ENSG00000160396	HIPK4	11.0045	-6.46052	1.8781	-3.43992	0.000581883	0.00485431
ENSG00000160401	CFAP157	14.0584	-6.82983	1.77839	-3.84046	0.000122804	0.00135593
ENSG00000160469	BRSK1	41.646	3.28962	0.85507	3.84719	0.000119479	0.00132365
ENSG00000160471	COX6B2	245.043	-7.84876	1.06811	-7.34829	2.00755e-13	5.92154e-11
ENSG00000160472	TMEM190	95.4274	-8.50725	1.48731	-5.71988	1.06598e-08	5.19405e-07
ENSG00000160813	PPP1R35	126.199	-6.1212	1.20491	-5.0802	3.77041e-07	1.03799e-05
ENSG00000160838	LRRC71	59.0445	-7.9404	1.33494	-5.94813	2.71218e-09	1.60573e-07
ENSG00000160886	LY6K	68.6471	-9.10516	1.48168	-6.14515	7.98904e-10	5.49846e-08
ENSG00000160999	SH2B2	16.7129	-7.06429	1.87287	-3.77192	0.000161998	0.00170547
ENSG00000161036	LRWD1	1114.55	-9.50508	0.98295	-9.66994	4.04596e-22	1.11385e-18
ENSG00000161103	AC008132.1	263.106	-11.0458	1.65546	-6.67236	2.5172e-11	3.24836e-09
ENSG00000161180	CCDC116	20.3951	-6.44102	1.53711	-4.19035	2.78527e-05	0.000394735
ENSG00000161594	KLHL10	27.5584	-7.78678	1.60052	-4.86514	1.14374e-06	2.76203e-05
ENSG00000161798	AQP5	425.1	-4.98767	1.47207	-3.3882	0.000703527	0.00565492
ENSG00000161800	RACGAP1	18.95	-5.2646	1.42376	-3.69768	0.000217576	0.00215851
ENSG00000161860	SYCE2	21.5746	-7.44411	1.7494	-4.25524	2.08829e-05	0.000315304
ENSG00000161912	ADCY10P1	19.7645	-6.28357	1.90602	-3.2967	0.000978264	0.00736843
ENSG00000161921	CXCL16	92.615	-4.85035	0.864983	-5.60745	2.05326e-08	9.09268e-07
ENSG00000161960	EIF4A1	132.507	4.01595	0.831682	4.82871	1.37422e-06	3.24277e-05
ENSG00000161973	CCDC42	91.9781	-8.61765	1.34297	-6.41688	1.39097e-10	1.32046e-08
ENSG00000161996	WDR90	84.8147	-5.76084	1.28398	-4.48669	7.2337e-06	0.000130729
ENSG00000162039	MEIOB	75.8948	-8.34253	1.35154	-6.17261	6.71708e-10	4.70139e-08
ENSG00000162129	CLPB	92.534	-3.8489	0.969972	-3.96806	7.24606e-05	0.000867951
ENSG00000162174	ASRGL1	152.872	-6.02523	0.970012	-6.2115	5.24821e-10	3.7206e-08
ENSG00000162398	LEXM	12.378	-6.6432	1.9767	-3.36075	0.000777324	0.00611421
ENSG00000162520	SYNC	11.5445	-5.58384	1.72472	-3.23753	0.00120571	0.00869688
ENSG00000162526	TSSK3	38.1115	-5.47219	1.30506	-4.19307	2.75205e-05	0.000391208
ENSG00000162543	UBXN10	24.4711	-4.2369	1.28894	-3.28712	0.00101218	0.00755841
ENSG00000162551	ALPL	10.3207	-6.35691	1.98693	-3.19935	0.00137736	0.00970203
ENSG00000162571	TTLL10	21.8511	-6.46459	1.59695	-4.04808	5.16401e-05	0.000660722
ENSG00000162620	LRRIQ3	43.0205	-8.43177	1.5231	-5.53593	3.09588e-08	1.27208e-06
ENSG00000162639	HENMT1	73.0759	-3.85904	0.813181	-4.74561	2.07878e-06	4.60284e-05
ENSG00000162755	KLHDC9	70.9298	-9.15488	1.50298	-6.09113	1.12114e-09	7.29096e-08
ENSG00000162771	FAM71A	49.9401	-8.65218	1.49428	-5.79022	7.02962e-09	3.5949e-07
ENSG00000162782	TDRD5	56.214	-8.81205	1.54842	-5.69101	1.2629e-08	6.0117e-07
ENSG00000162814	SPATA17	70.6086	-9.14617	1.54232	-5.93012	3.02705e-09	1.74828e-07
ENSG00000162909	CAPN2	239.891	2.80376	0.770706	3.63791	0.000274855	0.00260623
ENSG00000162928	PEX13	19.0541	-5.64832	1.56374	-3.61207	0.000303768	0.00283803
ENSG00000162931	TRIM17	38.1999	-7.12092	1.58971	-4.47939	7.48576e-06	0.000133603
ENSG00000163001	CFAP36	141.356	-3.81951	0.923304	-4.13679	3.52203e-05	0.000474526
ENSG00000163046	ANKRD30BL	60.9904	-8.93625	1.73051	-5.16393	2.41816e-07	7.18401e-06
ENSG00000163071	SPATA18	73.3894	-9.20277	1.45093	-6.34265	2.2584e-10	1.9531e-08
ENSG00000163075	CFAP221	42.3777	-7.50292	1.45827	-5.14509	2.67391e-07	7.83113e-06
ENSG00000163093	BBS5	56.1845	-5.66465	1.22157	-4.6372	3.53166e-06	7.15779e-05
ENSG00000163114	PDHA2	65.3426	-8.08508	1.33855	-6.04016	1.53957e-09	9.66946e-08
ENSG00000163206	SMCP	339.41	-10.5079	1.26706	-8.29312	1.10313e-16	1.0123e-13
ENSG00000163239	TDRD10	115.32	-3.96568	1.14166	-3.47361	0.0005135	0.0043542
ENSG00000163263	C1orf189	21.5101	-7.44147	1.66062	-4.48114	7.42449e-06	0.000132839
ENSG00000163424	TEX55	23.8799	-7.57655	1.83453	-4.12996	3.62832e-05	0.000485677
ENSG00000163440	PDCL2	39.4925	-7.32877	1.58786	-4.61549	3.92164e-06	7.81396e-05
ENSG00000163462	TRIM46	12.5025	-6.64557	1.81673	-3.65799	0.000254197	0.00244544
ENSG00000163467	TSACC	566.245	-11.217	1.25955	-8.90555	5.31207e-19	9.74942e-16
ENSG00000163491	NEK10	30.9261	-7.96235	1.58961	-5.00898	5.47185e-07	1.43923e-05
ENSG00000163517	HDAC11	78.5009	-3.43696	1.01389	-3.38987	0.000699245	0.0056292
ENSG00000163521	GLB1L	130.168	-3.36652	0.880495	-3.82344	0.000131601	0.00143618
ENSG00000163535	SGO2	95.1336	-4.42371	0.878283	-5.03677	4.73454e-07	1.26341e-05
ENSG00000163576	EFHB	19.7017	-7.31355	1.65842	-4.40994	1.03398e-05	0.000175532
ENSG00000163634	THOC7	41.8056	-2.91465	0.861967	-3.3814	0.000721182	0.00576039
ENSG00000163645	ERICH6	31.8604	-8.00252	1.54327	-5.18541	2.15536e-07	6.53252e-06
ENSG00000163705	FANCD2OS	42.2492	-5.33805	1.04844	-5.09142	3.55388e-07	9.83301e-06
ENSG00000163749	CCDC158	86.0466	-6.29281	1.11543	-5.64159	1.68483e-08	7.68786e-07
ENSG00000163806	SPDYA	41.4651	-8.37355	1.54287	-5.42726	5.72246e-08	2.14339e-06
ENSG00000163864	NMNAT3	44.4331	-7.5707	1.36548	-5.54436	2.95031e-08	1.23167e-06
ENSG00000163879	DNALI1	83.2355	-4.16863	1.25528	-3.32087	0.000897384	0.00684664
ENSG00000163885	CFAP100	23.7519	-7.58805	1.77954	-4.26405	2.00754e-05	0.000305752
ENSG00000163913	IFT122	357.645	-5.22198	0.663628	-7.86885	3.57922e-15	1.84755e-12
ENSG00000163923	RPL39L	260.313	-7.05224	0.973784	-7.2421	4.41793e-13	1.19632e-10
ENSG00000163935	SFMBT1	100.828	-3.28239	0.916198	-3.58262	0.000340164	0.00311465
ENSG00000163958	ZDHHC19	23.8157	-7.58441	1.62955	-4.65429	3.25095e-06	6.69567e-05
ENSG00000164031	DNAJB14	72.7319	3.12174	0.828851	3.76635	0.00016565	0.00173288
ENSG00000164032	H2AZ1	174.158	-2.49731	0.737158	-3.38775	0.000704681	0.00566144
ENSG00000164037	SLC9B1	15.741	-6.99002	1.7923	-3.90003	9.61812e-05	0.00110251
ENSG00000164070	HSPA4L	219.777	-3.33959	0.779788	-4.28269	1.84648e-05	0.000284251
ENSG00000164082	GRM2	46.023	-6.23801	1.38311	-4.51012	6.47912e-06	0.000119178
ENSG00000164087	POC1A	49.0732	-8.62581	1.56036	-5.52807	3.23769e-08	1.3205e-06
ENSG00000164104	HMGB2	237.808	-3.37401	0.820631	-4.11148	3.93129e-05	0.000520329
ENSG00000164109	MAD2L1	23.504	-5.89806	1.52479	-3.8681	0.000109686	0.00123057
ENSG00000164113	ADAD1	117.685	-9.88371	1.45052	-6.81389	9.49929e-12	1.47824e-09
ENSG00000164292	RHOBTB3	178.117	2.26996	0.694533	3.26832	0.00108188	0.00798143
ENSG00000164299	SPZ1	22.321	-7.49572	1.71321	-4.37525	1.21295e-05	0.000201971
ENSG00000164309	CMYA5	115.81	4.40581	0.944458	4.66491	3.08759e-06	6.48865e-05
ENSG00000164326	CARTPT	11.1305	-6.4773	1.84673	-3.50744	0.000452448	0.00393966
ENSG00000164500	SPATA48	12.9054	-6.69512	1.87009	-3.58011	0.000343446	0.00313775
ENSG00000164508	H2AC1	76.9856	-8.19418	1.47809	-5.54377	2.96025e-08	1.23167e-06
ENSG00000164512	ANKRD55	13.809	-5.80043	1.76031	-3.29512	0.0009838	0.00739327
ENSG00000164530	PI16	18.3943	-7.21552	1.97777	-3.6483	0.000263977	0.0025172
ENSG00000164542	KIAA0895	21.2607	-7.41335	1.6659	-4.45004	8.58528e-06	0.000150543
ENSG00000164611	PTTG1	140.063	-7.71164	1.11621	-6.90879	4.88817e-12	8.68203e-10
ENSG00000164615	CAMLG	125.363	-2.85865	0.821292	-3.48067	0.000500159	0.00426296
ENSG00000164620	RELL2	9.91432	-6.30083	1.9108	-3.29748	0.000975567	0.00735147
ENSG00000164645	TEX47	32.3525	-8.02983	1.70758	-4.70246	2.57051e-06	5.53581e-05
ENSG00000164692	COL1A2	771.681	2.30623	0.595155	3.875	0.000106624	0.00120056
ENSG00000164708	PGAM2	211.005	-9.1945	1.18288	-7.77301	7.6643e-15	3.7235e-12
ENSG00000164741	DLC1	18.7053	-4.62117	1.30784	-3.53343	0.000410205	0.00363897
ENSG00000164743	C8orf48	21.7868	-5.81857	1.43811	-4.04597	5.21063e-05	0.00066514
ENSG00000164744	SUN3	43.8648	-8.4615	1.50078	-5.63808	1.7196e-08	7.8034e-07
ENSG00000164746	C7orf57	14.4359	-6.85865	1.8202	-3.76808	0.00016451	0.00172751
ENSG00000164764	SBSPON	44.4468	-5.28836	1.28036	-4.13037	3.62181e-05	0.000485199
ENSG00000164823	OSGIN2	42.5464	-4.07221	1.06992	-3.80611	0.000141172	0.00151716
ENSG00000164867	NOS3	16.1356	-5.45306	1.58084	-3.44948	0.000561674	0.00469759
ENSG00000164889	SLC4A2	84.4509	4.28079	1.25205	3.41903	0.000628448	0.0051466
ENSG00000164898	FMC1	118.987	-2.86293	0.78681	-3.63865	0.000274066	0.00260174
ENSG00000164919	COX6C	400.915	-2.16308	0.580782	-3.72443	0.000195755	0.00197889
ENSG00000164941	INTS8	16.2741	-4.31099	1.31279	-3.28383	0.00102408	0.0076247
ENSG00000164972	C9orf24	76.5886	-7.66166	1.22862	-6.23599	4.48929e-10	3.29574e-08
ENSG00000165055	METTL2B	63.4846	3.34317	1.03821	3.22012	0.00128137	0.00914681
ENSG00000165059	PRKACG	33.1313	-5.31288	1.66276	-3.19522	0.00139723	0.00980853
ENSG00000165076	PRSS37	18.6125	-7.21123	1.83978	-3.91962	8.86898e-05	0.00102878
ENSG00000165113	GKAP1	322.997	-4.2084	1.01443	-4.14856	3.34579e-05	0.000457876
ENSG00000165120	SSMEM1	37.565	-8.23617	1.53885	-5.35215	8.69165e-08	3.0875e-06
ENSG00000165131	LLCFC1	34.1654	-8.10224	1.56975	-5.16149	2.44992e-07	7.26193e-06
ENSG00000165169	DYNLT3	19.3279	-6.3024	1.50222	-4.1954	2.72391e-05	0.000388545
ENSG00000165188	RNF183	44.027	-8.46433	1.68272	-5.03014	4.90114e-07	1.30156e-05
ENSG00000165209	STRBP	214.727	-3.31352	0.837207	-3.95783	7.56347e-05	0.000900096
ENSG00000165288	BRWD3	159.567	2.73021	0.648467	4.21026	2.55081e-05	0.0003696
ENSG00000165309	ARMC3	47.7896	-8.58524	1.50009	-5.72313	1.04576e-08	5.11063e-07
ENSG00000165325	DEUP1	38.8082	-7.32468	1.42328	-5.14634	2.65614e-07	7.80038e-06
ENSG00000165359	INTS6L	70.8677	3.79741	1.08572	3.49759	0.000469478	0.00405376
ENSG00000165406	MARCHF8	111.565	-2.67475	0.671436	-3.98362	6.78733e-05	0.000823936
ENSG00000165443	PHYHIPL	46.9495	-7.58421	1.48159	-5.11896	3.07218e-07	8.76447e-06
ENSG00000165496	RPL10L	75.0817	-5.95451	0.955253	-6.23344	4.56292e-10	3.33497e-08
ENSG00000165501	LRR1	83.2786	-9.38668	1.53778	-6.10405	1.03414e-09	6.85395e-08
ENSG00000165568	AKR1E2	23.0206	-5.51587	1.27439	-4.32826	1.50294e-05	0.000240325
ENSG00000165584	SSX3	9.63418	-6.27514	1.9459	-3.22479	0.00126064	0.00903785
ENSG00000165617	DACT1	17.9887	-7.18346	1.77278	-4.05209	5.07614e-05	0.000651605
ENSG00000165626	BEND7	27.0824	-5.41528	1.30533	-4.14859	3.34524e-05	0.000457876
ENSG00000165643	SOHLH1	19.2043	-7.27473	1.67759	-4.33641	1.44829e-05	0.000233393
ENSG00000165669	FAM204A	77.6784	-2.90721	0.908958	-3.1984	0.00138192	0.00972169
ENSG00000165716	DIPK1B	29.3623	-5.54016	1.28305	-4.31797	1.57468e-05	0.000249382
ENSG00000165724	ZMYND19	98.0031	-4.31832	0.792086	-5.45183	4.98528e-08	1.9106e-06
ENSG00000165801	ARHGEF40	82.9079	2.94313	0.820582	3.58664	0.000334972	0.00307392
ENSG00000165805	C12orf50	39.184	-8.29636	1.83433	-4.52284	6.10159e-06	0.000113498
ENSG00000165807	PPP1R36	35.0706	-8.13426	1.76662	-4.60442	4.13612e-06	8.18208e-05
ENSG00000165879	FRAT1	38.6833	-6.18877	1.27842	-4.84097	1.29205e-06	3.06639e-05
ENSG00000165972	CCDC38	84.8353	-9.41194	1.47701	-6.37228	1.86243e-10	1.65552e-08
ENSG00000166025	AMOTL1	45.0742	-6.52244	1.27943	-5.09793	3.43391e-07	9.5813e-06
ENSG00000166069	TMCO5A	122.395	-8.16493	1.26247	-6.46744	9.96786e-11	9.74256e-09
ENSG00000166118	SPATA19	36.9406	-8.21768	1.5311	-5.36719	7.99735e-08	2.87174e-06
ENSG00000166171	DPCD	141.785	-8.55707	1.1715	-7.30436	2.78586e-13	8.07312e-11
ENSG00000166226	CCT2	143.749	-2.76895	0.822549	-3.3663	0.00076184	0.00602109
ENSG00000166246	C16orf71	29.7469	-6.98561	1.50195	-4.65103	3.30275e-06	6.78543e-05
ENSG00000166263	STXBP4	16.2137	-4.39579	1.35055	-3.25481	0.00113467	0.00828213
ENSG00000166268	MYRFL	21.3878	-7.41095	1.79345	-4.13223	3.59266e-05	0.000482861
ENSG00000166337	TAF10	45.657	-3.45805	0.955994	-3.61723	0.000297776	0.00279311
ENSG00000166341	DCHS1	28.5593	-7.84014	1.6111	-4.86633	1.13689e-06	2.74951e-05
ENSG00000166359	WDR88	23.289	-7.54287	1.61008	-4.68479	2.8024e-06	5.96522e-05
ENSG00000166432	ZMAT1	152.395	3.17044	0.884704	3.58362	0.000338865	0.00310448
ENSG00000166435	XRRA1	96.4584	-2.666	0.709545	-3.75734	0.000171732	0.00178295
ENSG00000166484	MAPK7	20.2275	-5.36153	1.3882	-3.86221	0.000112364	0.00125322
ENSG00000166508	MCM7	131.776	-4.91833	0.971081	-5.0648	4.08825e-07	1.10886e-05
ENSG00000166578	IQCD	49.1663	-8.6228	1.4973	-5.75889	8.46671e-09	4.21244e-07
ENSG00000166669	ATF7IP2	405.167	2.1902	0.590761	3.70743	0.000209377	0.00208846
ENSG00000166710	B2M	1931.73	5.70904	1.42362	4.01022	6.06632e-05	0.000750381
ENSG00000166796	LDHC	163.12	-9.3123	1.41578	-6.57749	4.78471e-11	5.48846e-09
ENSG00000166819	PLIN1	21.9178	-7.45847	1.63772	-4.55419	5.25879e-06	9.98444e-05
ENSG00000166845	C18orf54	37.7557	-8.24242	1.53281	-5.37732	7.56013e-08	2.72066e-06
ENSG00000166851	PLK1	51.3139	-3.04484	0.800422	-3.80404	0.000142355	0.00152888
ENSG00000166856	GPR182	26.5971	-7.73277	1.75578	-4.40418	1.06182e-05	0.000179154
ENSG00000166896	ATP23	49.6863	-4.53155	1.38756	-3.26584	0.0010914	0.0080373
ENSG00000166900	STX3	138.641	2.68061	0.833309	3.21682	0.00129619	0.00923482
ENSG00000166917	MIR202HG	3439.01	2.4485	0.565327	4.33112	1.48352e-05	0.00023791
ENSG00000166920	C15orf48	89.4759	-7.41335	1.20941	-6.12974	8.80244e-10	5.95896e-08
ENSG00000166926	MS4A6E	30.3958	-7.92978	1.55498	-5.09959	3.40395e-07	9.51377e-06
ENSG00000166928	MS4A14	61.0273	-7.40032	1.23954	-5.97022	2.36932e-09	1.42834e-07
ENSG00000166930	MS4A5	62.1964	-8.96611	1.47136	-6.09376	1.1029e-09	7.20068e-08
ENSG00000166960	CCDC178	21.8842	-7.45683	1.63502	-4.56069	5.09855e-06	9.7439e-05
ENSG00000167005	NUDT21	106.315	-3.72746	0.923197	-4.03756	5.40109e-05	0.000686271
ENSG00000167014	TERB2	33.4847	-8.06944	1.55841	-5.17801	2.24268e-07	6.74763e-06
ENSG00000167077	MEI1	46.7298	-5.56356	1.23544	-4.50332	6.68989e-06	0.000122553
ENSG00000167094	TTC16	20.7396	-6.45826	1.5093	-4.27899	1.87747e-05	0.000288484
ENSG00000167114	SLC27A4	70.9403	-4.45058	1.16875	-3.80799	0.0001401	0.00151142
ENSG00000167136	ENDOG	82.3192	-6.26906	1.07627	-5.82482	5.71756e-09	3.03674e-07
ENSG00000167139	TBC1D21	34.353	-8.10805	1.57697	-5.14153	2.72508e-07	7.95281e-06
ENSG00000167157	PRRX2	28.5917	-7.84714	1.7603	-4.45784	8.27897e-06	0.000145791
ENSG00000167178	ISLR2	24.5047	-7.61077	1.83591	-4.14551	3.39065e-05	0.000461288
ENSG00000167194	C16orf92	15.5336	-6.03387	1.58286	-3.812	0.000137844	0.00149404
ENSG00000167311	ART5	66.817	-9.06467	1.53498	-5.9054	3.51798e-09	1.97653e-07
ENSG00000167459	LINC00905	35.7624	-5.55116	1.19601	-4.64142	3.46031e-06	7.03909e-05
ENSG00000167468	GPX4	1019.09	-5.48542	0.776335	-7.06579	1.597e-12	3.51724e-10
ENSG00000167494	NOS2P2	20.9222	-7.3778	1.85206	-3.98357	6.78882e-05	0.000823936
ENSG00000167525	PROCA1	245.859	-4.53137	1.27973	-3.54087	0.000398806	0.00356096
ENSG00000167554	ZNF610	28.9841	-4.9632	1.29685	-3.82713	0.000129648	0.00142011
ENSG00000167642	SPINT2	162.73	-2.54141	0.759554	-3.34592	0.000820101	0.00636879
ENSG00000167646	DNAAF3	140.949	-9.23886	1.29087	-7.15709	8.24048e-13	1.9727e-10
ENSG00000167751	KLK2	18.6847	-6.2952	1.58287	-3.97709	6.97634e-05	0.000842609
ENSG00000167858	TEKT1	36.3149	-8.18942	1.65626	-4.94454	7.63241e-07	1.92662e-05
ENSG00000167994	RAB3IL1	34.0755	-8.08876	1.64897	-4.90535	9.32591e-07	2.30607e-05
ENSG00000168005	SPINDOC	77.0952	-4.30514	0.945788	-4.55191	5.31617e-06	0.000100702
ENSG00000168026	TTC21A	223.462	-5.97921	1.08566	-5.50746	3.64058e-08	1.45606e-06
ENSG00000168060	NAALADL1	11.9409	-6.57938	1.80547	-3.64414	0.000268291	0.00255278
ENSG00000168061	SAC3D1	80.3414	-5.77892	1.21219	-4.76733	1.86682e-06	4.2314e-05
ENSG00000168070	MAJIN	20.7946	-7.38942	1.67373	-4.41494	1.0104e-05	0.000172245
ENSG00000168078	PBK	85.5615	-6.83988	1.0689	-6.39897	1.56432e-10	1.43553e-08
ENSG00000168152	THAP9	18.3952	-7.20872	1.72743	-4.17309	3.00498e-05	0.000419226
ENSG00000168263	KCNV2	10.2258	-6.34444	1.98785	-3.19161	0.00141483	0.00991098
ENSG00000168288	MMADHC	81.907	-3.26797	1.0025	-3.25981	0.00111487	0.00815927
ENSG00000168314	MOBP	27.5245	-5.80443	1.37771	-4.21311	2.5188e-05	0.000365924
ENSG00000168367	LINC00917	43.2957	-8.44662	1.59607	-5.29215	1.2089e-07	4.06503e-06
ENSG00000168453	HR	74.8479	2.65281	0.773615	3.42911	0.000605554	0.00499508
ENSG00000168454	TXNDC2	62.14	-8.05349	1.34046	-6.00798	1.87845e-09	1.16647e-07
ENSG00000168491	CCDC110	136.606	-8.53597	1.18185	-7.22254	5.10242e-13	1.3169e-10
ENSG00000168496	FEN1	24.7253	-7.62187	1.70371	-4.47368	7.68852e-06	0.000136265
ENSG00000168589	DYNLRB2	237.929	-9.95286	1.34063	-7.42399	1.13643e-13	3.54179e-11
ENSG00000168594	ADAM29	26.4459	-6.54277	1.67384	-3.90883	9.27431e-05	0.00106904
ENSG00000168619	ADAM18	18.3945	-7.20821	1.68384	-4.28081	1.86213e-05	0.000286393
ENSG00000168646	AXIN2	30.4317	-7.93766	1.87432	-4.23496	2.28597e-05	0.000338956
ENSG00000168658	VWA3B	36.762	-7.2877	1.52044	-4.79316	1.64171e-06	3.78212e-05
ENSG00000168676	KCTD19	147.016	-5.10954	1.11657	-4.57612	4.73686e-06	9.1835e-05
ENSG00000168734	PKIG	101.662	-2.88028	0.810662	-3.55299	0.000380874	0.00342849
ENSG00000168754	FAM178B	11.723	-6.53759	1.91187	-3.41948	0.000627411	0.00514269
ENSG00000168763	CNNM3	61.2883	-3.51932	1.02923	-3.41937	0.000627658	0.00514269
ENSG00000168824	NSG1	115.609	2.75947	0.859476	3.21065	0.00132437	0.00939284
ENSG00000168904	LRRC28	44.9944	-3.42866	0.934804	-3.66779	0.000244655	0.00237859
ENSG00000168993	CPLX1	12.0965	-6.60246	1.79664	-3.6749	0.00023794	0.002327
ENSG00000169026	SLC49A3	48.4488	-8.60651	1.52235	-5.65345	1.57257e-08	7.31709e-07
ENSG00000169064	ZBBX	46.2968	-8.53336	1.53162	-5.57145	2.52634e-08	1.09239e-06
ENSG00000169083	AR	194.122	3.02045	0.755017	4.00051	6.3206e-05	0.000775659
ENSG00000169118	CSNK1G1	77.3481	-3.39223	0.89995	-3.76935	0.00016367	0.00171979
ENSG00000169126	ARMC4	45.4208	-8.51664	1.52446	-5.58665	2.31491e-08	1.01158e-06
ENSG00000169194	IL13	40.9288	-8.36337	1.57082	-5.32421	1.0139e-07	3.48387e-06
ENSG00000169340	PDILT	44.6412	-8.49262	1.55436	-5.46373	4.66243e-08	1.80361e-06
ENSG00000169432	SCN9A	277.828	3.48705	0.772661	4.51303	6.3907e-06	0.000118207
ENSG00000169592	INO80E	336.273	-3.7071	0.768486	-4.8239	1.40778e-06	3.30022e-05
ENSG00000169594	BNC1	18.1112	-7.19253	1.6874	-4.26249	2.02162e-05	0.000307205
ENSG00000169607	CKAP2L	17.5835	-7.13825	1.67349	-4.2655	1.99459e-05	0.000304216
ENSG00000169717	ACTRT2	137.767	-9.20561	1.30177	-7.07161	1.53146e-12	3.46529e-10
ENSG00000169752	NRG4	32.3041	-8.02114	1.91554	-4.18741	2.82159e-05	0.00039835
ENSG00000169856	ONECUT1	16.0871	-6.01793	1.70157	-3.53669	0.000405182	0.00360409
ENSG00000169902	TPST1	70.0304	-8.16157	1.5474	-5.27438	1.33206e-07	4.43609e-06
ENSG00000170091	NSG2	11.94	-6.58564	1.79145	-3.67615	0.000236784	0.00231843
ENSG00000170145	SIK2	13.6326	-5.83251	1.68019	-3.47135	0.000517848	0.00438433
ENSG00000170312	CDK1	63.7703	-8.08956	1.46385	-5.52623	3.2718e-08	1.33112e-06
ENSG00000170345	FOS	399.642	9.68539	1.20978	8.0059	1.18595e-15	7.25535e-13
ENSG00000170464	DNAJC18	60.4573	-3.1318	0.886737	-3.53183	0.000412693	0.00365515
ENSG00000170486	KRT72	112.119	-9.81564	1.52469	-6.4378	1.21216e-10	1.1709e-08
ENSG00000170500	LONRF2	123.779	3.08481	0.774561	3.98265	6.81513e-05	0.000825916
ENSG00000170537	TMC7	44.9156	-3.41344	0.995753	-3.428	0.000608056	0.00500691
ENSG00000170561	IRX2	16.7747	-7.07072	1.79032	-3.94941	7.83435e-05	0.000926326
ENSG00000170613	FAM71B	36.7319	-7.29901	1.44457	-5.05271	4.35593e-07	1.17184e-05
ENSG00000170627	GTSF1	57.5484	-8.8491	1.65131	-5.35883	8.37632e-08	2.98834e-06
ENSG00000170629	DPY19L2P2	259.868	-4.04012	1.16908	-3.45581	0.000548652	0.00460733
ENSG00000170703	TTLL6	28.6219	-7.8354	1.62769	-4.81381	1.48083e-06	3.44997e-05
ENSG00000170748	RBMXL2	126.157	-8.41487	1.28182	-6.56477	5.2114e-11	5.77731e-09
ENSG00000170777	TPD52L3	126.187	-7.5582	1.149	-6.57809	4.76535e-11	5.48846e-09
ENSG00000170779	CDCA4	11.5978	-6.53039	1.83089	-3.56677	0.000361403	0.00326925
ENSG00000170788	DYDC1	87.3615	-8.54295	1.36956	-6.23771	4.44014e-10	3.28889e-08
ENSG00000170791	CHCHD7	24.414	-7.61656	1.76563	-4.31379	1.60482e-05	0.000252461
ENSG00000170832	USP32	96.2261	-3.26842	0.878782	-3.71926	0.000199803	0.00201064
ENSG00000170881	RNF139	117.095	-3.46351	0.813726	-4.25637	2.07777e-05	0.000314291
ENSG00000170948	MBD3L1	20.4543	-5.31011	1.3147	-4.03903	5.36728e-05	0.000683026
ENSG00000170950	PGK2	134.552	-9.17054	1.34018	-6.84277	7.76745e-12	1.23368e-09
ENSG00000170955	CAVIN3	120.706	-4.01673	0.914578	-4.3919	1.12365e-05	0.000187859
ENSG00000170959	DCDC1	96.3011	-8.06362	1.39033	-5.79977	6.6405e-09	3.4493e-07
ENSG00000170967	DDI1	29.8332	-7.90961	1.56331	-5.05954	4.20266e-07	1.13616e-05
ENSG00000171060	C8orf74	15.308	-6.93434	1.72615	-4.01724	5.88845e-05	0.000733526
ENSG00000171223	JUNB	211.59	6.26909	0.920381	6.8114	9.66518e-12	1.47824e-09
ENSG00000171346	KRT15	26.0659	-7.7132	1.73472	-4.44636	8.73371e-06	0.000152337
ENSG00000171467	ZNF318	119.52	-3.79828	1.04571	-3.63224	0.000280976	0.00265664
ENSG00000171492	LRRC8D	57.8278	4.9133	1.43201	3.43106	0.000601234	0.00497305
ENSG00000171495	MROH2B	47.9735	-5.60501	1.24575	-4.49931	6.81731e-06	0.000124292
ENSG00000171522	PTGER4	16.9927	-7.08796	1.75668	-4.03485	5.46361e-05	0.000692086
ENSG00000171533	MAP6	28.8658	-7.86108	1.5883	-4.94938	7.44519e-07	1.88619e-05
ENSG00000171595	DNAI2	84.2909	-7.86659	1.24541	-6.31647	2.67605e-10	2.24286e-08
ENSG00000171604	CXXC5	47.3422	-3.05	0.916604	-3.3275	0.000876291	0.00673549
ENSG00000171722	SPATA46	37.005	-8.20993	1.61372	-5.08757	3.62681e-07	1.0018e-05
ENSG00000171757	LRRC34	19.5161	-7.29881	1.68404	-4.3341	1.46356e-05	0.000235624
ENSG00000171766	GATM	145.643	2.28845	0.713007	3.20957	0.00132933	0.00942397
ENSG00000171772	SYCE1	98.6425	-5.64576	1.16511	-4.84568	1.2618e-06	3.02065e-05
ENSG00000171790	SLFNL1	33.0135	-8.04746	1.60783	-5.00517	5.58125e-07	1.46568e-05
ENSG00000171804	WDR87	207.498	-9.10399	1.19131	-7.64201	2.13852e-14	8.83104e-12
ENSG00000171811	CFAP46	115.918	-8.91589	1.32557	-6.72607	1.74303e-11	2.43994e-09
ENSG00000171864	PRND	536.367	2.6139	0.687415	3.80251	0.000143235	0.00153633
ENSG00000171931	FBXW10	24.1415	-6.41322	1.66566	-3.85027	0.000117989	0.00131065
ENSG00000171940	ZNF217	50.8191	-3.69212	0.93017	-3.9693	7.20834e-05	0.000865316
ENSG00000171989	LDHAL6B	32.5809	-8.02224	1.60975	-4.98353	6.24335e-07	1.60886e-05
ENSG00000172057	ORMDL3	77.746	-3.03464	0.898329	-3.37809	0.00072991	0.00581323
ENSG00000172059	KLF11	17.0823	-7.10489	1.72285	-4.12391	3.72495e-05	0.000497001
ENSG00000172073	TEX37	18.184	-6.25254	1.78168	-3.50934	0.000449216	0.00391564
ENSG00000172301	COPRS	436.381	-4.2006	0.606292	-6.92834	4.25816e-12	7.81513e-10
ENSG00000172331	BPGM	44.7539	-4.99927	1.35022	-3.70255	0.000213442	0.00212259
ENSG00000172346	CSDC2	80.1401	2.97042	0.836878	3.54941	0.000386101	0.00347176
ENSG00000172350	ABCG4	13.5934	-6.77413	1.79832	-3.76692	0.000165272	0.00173001
ENSG00000172361	CFAP53	107.898	-4.25347	1.18156	-3.59989	0.000318351	0.0029443
ENSG00000172426	RSPH9	24.3298	-5.59193	1.31821	-4.24208	2.21461e-05	0.000329558
ENSG00000172460	PRSS30P	13.3122	-6.73696	1.75567	-3.83726	0.000124413	0.00137003
ENSG00000172590	MRPL52	33.103	-3.81265	1.0202	-3.73717	0.0001861	0.00189487
ENSG00000172638	EFEMP2	22.1027	-7.47165	1.62026	-4.6114	3.99975e-06	7.94085e-05
ENSG00000172671	ZFAND4	150.538	-8.26475	1.14757	-7.20199	5.93417e-13	1.50801e-10
ENSG00000172717	FAM71D	13.9043	-6.7912	1.93072	-3.51744	0.000435735	0.00382032
ENSG00000172818	OVOL1	55.708	-6.21432	1.12306	-5.53339	3.14096e-08	1.2874e-06
ENSG00000172824	CES4A	37.4903	-4.79041	1.34064	-3.57323	0.000352605	0.0032024
ENSG00000172889	EGFL7	33.7238	-4.26567	1.15368	-3.69746	0.000217771	0.00215915
ENSG00000172900	AP002387.1	41.5654	-8.38398	1.99601	-4.20038	2.6647e-05	0.000383744
ENSG00000173013	CCDC96	52.8075	-7.78226	1.34351	-5.79248	6.93547e-09	3.55777e-07
ENSG00000173068	BNC2	40.7188	-7.38375	1.48895	-4.95902	7.08506e-07	1.81443e-05
ENSG00000173093	CCDC63	31.705	-7.98914	1.56852	-5.09343	3.51634e-07	9.76184e-06
ENSG00000173175	ADCY5	19.2134	-6.3532	1.81253	-3.50515	0.000456353	0.00396948
ENSG00000173262	SLC2A14	153.615	-7.65403	1.05032	-7.28737	3.16069e-13	9.00142e-11
ENSG00000173376	NDNF	25.1612	-7.65193	1.64227	-4.65937	3.17178e-06	6.60675e-05
ENSG00000173389	IQCF1	72.0743	-9.17753	1.46569	-6.26158	3.81097e-10	2.94157e-08
ENSG00000173401	GLIPR1L1	24.2562	-7.59494	1.66044	-4.57406	4.78355e-06	9.25231e-05
ENSG00000173421	CCDC36	25.2598	-6.75054	1.44752	-4.66351	3.10854e-06	6.49961e-05
ENSG00000173621	LRFN4	15.5223	-5.95189	1.77007	-3.36251	0.000772379	0.00608982
ENSG00000173627	APOBEC4	14.5573	-6.88208	1.78053	-3.86519	0.000111005	0.00124142
ENSG00000173699	SPATA3	105.595	-9.7256	1.45822	-6.66951	2.56663e-11	3.26985e-09
ENSG00000173728	C1orf100	31.3929	-7.01876	1.42243	-4.93434	8.04229e-07	2.01888e-05
ENSG00000173838	MARCHF10	116.128	-8.95811	1.34412	-6.66467	2.65259e-11	3.34469e-09
ENSG00000173846	PLK3	23.1115	4.2432	1.32262	3.20818	0.00133576	0.00944371
ENSG00000173868	PHOSPHO1	59.4821	-8.90208	1.46457	-6.07828	1.21477e-09	7.86888e-08
ENSG00000173947	PIFO	34.3948	-6.96796	1.60379	-4.34468	1.39479e-05	0.000225652
ENSG00000174015	CBY2	40.8342	-8.36307	1.56511	-5.34342	9.12075e-08	3.19865e-06
ENSG00000174038	C9orf131	72.0125	-9.17368	1.64069	-5.59134	2.25318e-08	9.87216e-07
ENSG00000174080	CTSF	121.181	-8.98177	1.31107	-6.85072	7.34767e-12	1.18989e-09
ENSG00000174137	FAM53A	12.5935	-6.66239	1.85706	-3.58759	0.000333745	0.00306437
ENSG00000174238	PITPNA	56.5832	-6.8563	1.42246	-4.82004	1.43529e-06	3.34859e-05
ENSG00000174279	EVX2	15.8692	-6.97857	1.86105	-3.7498	0.000176979	0.00182367
ENSG00000174442	ZWILCH	105.375	-9.72266	1.46904	-6.61838	3.63153e-11	4.34678e-09
ENSG00000174448	STARD6	12.9344	-5.71419	1.71777	-3.32652	0.000879392	0.00675304
ENSG00000174788	PCP2	76.5927	-9.26369	1.673	-5.53717	3.07405e-08	1.26943e-06
ENSG00000174898	CATSPERD	13.8095	-6.79072	1.8981	-3.57763	0.000346719	0.00315717
ENSG00000175063	UBE2C	13.8511	-5.85534	1.65495	-3.53808	0.000403055	0.00358903
ENSG00000175077	RTP1	12.1911	-6.60798	1.85539	-3.5615	0.00036874	0.00332833
ENSG00000175279	CENPS	60.0108	-4.02493	0.985128	-4.08569	4.39459e-05	0.000574287
ENSG00000175305	CCNE2	12.1367	-5.66515	1.66105	-3.41058	0.000648249	0.00528257
ENSG00000175352	NRIP3	82.3651	-8.4195	1.3373	-6.2959	3.05629e-10	2.44779e-08
ENSG00000175518	UBQLNL	55.8998	-7.85665	1.39212	-5.64366	1.66477e-08	7.63853e-07
ENSG00000175520	UBQLN3	203.394	-10.6734	1.40762	-7.58258	3.3874e-14	1.33222e-11
ENSG00000175536	LIPT2	20.7324	-6.39575	1.60995	-3.97265	7.10783e-05	0.000854492
ENSG00000175646	PRM1	3573.72	-10.1038	0.751194	-13.4503	3.0654e-41	5.06343e-37
ENSG00000175664	TEX26	43.5735	-5.83555	1.59224	-3.665	0.000247336	0.00240041
ENSG00000175756	AURKAIP1	216.002	-3.34531	0.74688	-4.47904	7.4979e-06	0.000133603
ENSG00000175764	TTLL11	33.4224	-7.09612	1.48022	-4.79395	1.63526e-06	3.77252e-05
ENSG00000175820	CCDC168	198.692	-8.85535	1.28014	-6.91747	4.59775e-12	8.26899e-10
ENSG00000175854	SWI5	79.3552	-4.75619	0.882522	-5.38932	7.07236e-08	2.57431e-06
ENSG00000175877	TMEM270	62.1963	-8.96094	1.49171	-6.00715	1.88815e-09	1.16811e-07
ENSG00000175970	UNC119B	30.6491	-7.94818	1.76125	-4.5128	6.3977e-06	0.000118207
ENSG00000176083	ZNF683	89.3864	-8.58233	1.31054	-6.54868	5.80492e-11	6.26703e-09
ENSG00000176101	SSNA1	154.738	-2.69108	0.677368	-3.97285	7.10164e-05	0.000854369
ENSG00000176160	HSF5	104.758	-8.80812	1.31402	-6.7032	2.03899e-11	2.6944e-09
ENSG00000176165	FOXG1	20.5548	-6.44074	1.52033	-4.23641	2.27119e-05	0.000337067
ENSG00000176256	HMGB4	377.697	-9.87047	1.21278	-8.13874	3.99412e-16	3.22509e-13
ENSG00000176407	KCMF1	119.207	-2.83846	0.830938	-3.41597	0.00063556	0.00518941
ENSG00000176531	PHLDB3	56.0103	-5.33745	1.31647	-4.05436	5.02728e-05	0.000646733
ENSG00000176563	CNTD1	45.2767	-6.66748	1.33324	-5.00096	5.70462e-07	1.4957e-05
ENSG00000176601	MAP3K19	27.6501	-6.15947	1.35602	-4.54231	5.56411e-06	0.000104918
ENSG00000176635	HORMAD2	27.4368	-7.78028	1.60667	-4.84249	1.28224e-06	3.05459e-05
ENSG00000176715	ACSF3	108.039	2.79858	0.695157	4.02583	5.67757e-05	0.000713715
ENSG00000176732	PFN4	57.5138	-8.85217	1.53241	-5.77662	7.62168e-09	3.83826e-07
ENSG00000176890	TYMS	66.4984	-6.20172	1.1697	-5.30197	1.14561e-07	3.86188e-06
ENSG00000176919	C8G	9.44631	-6.24115	1.88841	-3.30497	0.000949864	0.00718071
ENSG00000176927	EFCAB5	78.2532	-7.68563	1.248	-6.15837	7.34983e-10	5.10103e-08
ENSG00000176928	GCNT4	25.886	4.87593	1.2324	3.95643	7.60768e-05	0.000904706
ENSG00000176988	FMR1NB	38.9421	-8.28767	1.57542	-5.2606	1.43584e-07	4.71516e-06
ENSG00000177000	MTHFR	193.924	2.63574	0.727566	3.62268	0.000291562	0.0027473
ENSG00000177051	FBXO46	54.4462	-4.80277	1.3626	-3.52472	0.000423932	0.00373866
ENSG00000177112	MRVI1-AS1	85.6193	-7.13599	1.20228	-5.93539	2.93142e-09	1.71706e-07
ENSG00000177133	PRDM16-DT	34.1122	-7.178	1.56081	-4.59889	4.24744e-06	8.38395e-05
ENSG00000177143	CETN1	133.053	-8.97966	1.51085	-5.94344	2.79094e-09	1.64059e-07
ENSG00000177202	SPACA4	48.4492	-7.6461	1.40306	-5.44961	5.04816e-08	1.93022e-06
ENSG00000177294	FBXO39	16.6153	-7.05854	1.76019	-4.0101	6.06919e-05	0.000750381
ENSG00000177359	AC024940.2	101.481	-9.6709	1.44368	-6.69878	2.10161e-11	2.7551e-09
ENSG00000177409	SAMD9L	61.3509	4.66584	1.0542	4.42594	9.60252e-06	0.000165568
ENSG00000177414	UBE2U	29.8336	-6.90549	1.66479	-4.14797	3.3543e-05	0.000458283
ENSG00000177455	CD19	28.5906	-7.84435	1.63356	-4.80199	1.57097e-06	3.63435e-05
ENSG00000177483	RBM44	35.3864	-8.14448	1.55831	-5.22648	1.72772e-07	5.46713e-06
ENSG00000177558	FAM187B	63.8488	-8.04442	1.4441	-5.57054	2.53951e-08	1.09239e-06
ENSG00000177606	JUN	430.372	5.85147	0.83885	6.97559	3.046e-12	5.7832e-10
ENSG00000177627	C12orf54	53.042	-7.20029	1.30655	-5.51093	3.56948e-08	1.43414e-06
ENSG00000177673	TEX44	67.536	-8.17188	1.33915	-6.10227	1.04572e-09	6.88173e-08
ENSG00000177710	SLC35G5	29.4188	-6.34935	1.76208	-3.60333	0.000314162	0.00291536
ENSG00000177990	DPY19L2	20.6059	-7.3714	1.64452	-4.48241	7.38039e-06	0.00013251
ENSG00000177992	SPATA31E1	11.0676	-6.47652	1.83287	-3.53354	0.000410035	0.00363897
ENSG00000177994	C2orf73	46.0408	-7.564	1.46174	-5.17463	2.28357e-07	6.84574e-06
ENSG00000178021	TSPYL6	50.7376	-7.75781	1.47542	-5.25803	1.4561e-07	4.74544e-06
ENSG00000178026	LRRC75B	105.611	2.8967	0.888412	3.26054	0.001112	0.00814907
ENSG00000178053	MLF1	283.992	-4.23233	0.8675	-4.87877	1.06751e-06	2.60845e-05
ENSG00000178057	NDUFAF3	198.943	-3.20835	0.89	-3.60488	0.000312295	0.00290129
ENSG00000178093	TSSK6	127.034	-9.08995	1.33183	-6.82517	8.78194e-12	1.38152e-09
ENSG00000178125	PPP1R42	42.8415	-6.1223	1.28612	-4.76028	1.93328e-06	4.32708e-05
ENSG00000178149	DALRD3	55.3615	-3.99074	1.24856	-3.19628	0.0013921	0.00978085
ENSG00000178162	FAR2P2	29.933	-7.91174	1.76175	-4.49085	7.09395e-06	0.000128526
ENSG00000178177	LCORL	28.5522	-3.02174	0.931045	-3.24553	0.00117231	0.00851227
ENSG00000178248	FAM230I	26.034	-7.70669	1.63447	-4.71511	2.41576e-06	5.25047e-05
ENSG00000178279	TNP2	28.0927	-7.81845	1.68769	-4.63262	3.61065e-06	7.29104e-05
ENSG00000178395	CCDC185	13.4987	-6.75301	1.81655	-3.71749	0.000201215	0.00202096
ENSG00000178502	KLHL11	18.6524	-6.31351	1.61659	-3.90544	9.40535e-05	0.00108071
ENSG00000178568	ERBB4	141.881	3.44021	0.850437	4.04522	5.22731e-05	0.000666624
ENSG00000178645	C10orf53	58.2631	-8.87273	1.47936	-5.9977	2.00132e-09	1.2335e-07
ENSG00000178719	GRINA	309.669	-2.69443	0.69521	-3.87571	0.000106316	0.0011979
ENSG00000178773	CPNE7	13.8115	-6.78962	1.75521	-3.86826	0.000109616	0.00123057
ENSG00000178795	GDPD4	37.1326	-7.23482	1.52324	-4.74961	2.03806e-06	4.53091e-05
ENSG00000178803	ADORA2A-AS1	50.0453	-5.61472	1.27533	-4.40258	1.0697e-05	0.000179749
ENSG00000178836	AC114812.1	36.2596	-8.18899	1.59385	-5.13786	2.77881e-07	8.06685e-06
ENSG00000178852	EFCAB13	20.482	-7.35614	1.67528	-4.39099	1.12837e-05	0.000188458
ENSG00000178896	EXOSC4	40.688	-3.39823	1.04172	-3.26214	0.00110574	0.00812486
ENSG00000178965	ERICH3	78.6036	-8.39563	1.33061	-6.30963	2.79702e-10	2.31006e-08
ENSG00000178997	EXD1	58.9546	-6.91564	1.31264	-5.26851	1.37536e-07	4.55276e-06
ENSG00000179008	C14orf39	37.7167	-5.8959	1.17014	-5.03862	4.6889e-07	1.25529e-05
ENSG00000179051	RCC2	93.5187	-4.97504	1.22568	-4.05901	4.92816e-05	0.000636958
ENSG00000179058	C9orf50	12.8138	-6.67688	1.78452	-3.74155	0.000182888	0.0018694
ENSG00000179071	CCDC89	18.7665	-7.23167	1.7674	-4.09169	4.28243e-05	0.000562746
ENSG00000179083	FAM133A	184.487	2.30135	0.711589	3.2341	0.00122027	0.00878662
ENSG00000179088	C12orf42	15.3989	-6.96151	1.74933	-3.97952	6.90541e-05	0.000835883
ENSG00000179133	C10orf67	33.7016	-8.08296	1.55033	-5.21371	1.85105e-07	5.7799e-06
ENSG00000179168	GGN	72.6462	-7.65633	1.38458	-5.5297	3.2077e-08	1.31151e-06
ENSG00000179213	SIGLECL1	21.5723	-7.43181	1.79496	-4.14037	3.46746e-05	0.000469471
ENSG00000179299	NSUN7	51.968	-3.49633	0.837341	-4.17552	2.97309e-05	0.00041633
ENSG00000179314	WSCD1	21.9579	-6.27134	1.66351	-3.76995	0.000163281	0.00171679
ENSG00000179363	TMEM31	25.75	-7.70111	1.65616	-4.64999	3.31959e-06	6.81155e-05
ENSG00000179397	CATSPERE	12.907	-6.68382	1.82648	-3.6594	0.000252802	0.00243913
ENSG00000179407	DNAJB8	74.4057	-9.22594	1.52265	-6.05913	1.36858e-09	8.7621e-08
ENSG00000179526	SHARPIN	306.369	-2.85194	0.788173	-3.61842	0.000296409	0.00278406
ENSG00000179532	DNHD1	186.568	-6.03054	1.09614	-5.50162	3.7631e-08	1.49421e-06
ENSG00000179580	RNF151	50.1579	-8.65588	1.50135	-5.7654	8.14642e-09	4.06534e-07
ENSG00000179598	PLD6	30.0569	-4.57182	1.33354	-3.42833	0.000607305	0.00500322
ENSG00000179630	LACC1	69.4162	3.91942	1.0459	3.7474	0.000178676	0.00183543
ENSG00000179636	TPPP2	152.21	-9.34832	1.29382	-7.22537	4.99738e-13	1.31026e-10
ENSG00000179698	WDR97	120.456	-8.8146	1.56383	-5.63656	1.73479e-08	7.85076e-07
ENSG00000179766	ATP8B5P	23.6469	-4.82879	1.26767	-3.80917	0.000139432	0.00150532
ENSG00000179820	MYADM	137.535	-3.59036	0.93908	-3.82328	0.00013169	0.00143618
ENSG00000179902	C1orf194	170.208	-10.4167	1.488	-7.0005	2.55048e-12	5.13767e-10
ENSG00000180113	TDRD6	91.8998	-3.21183	0.919036	-3.49478	0.000474447	0.00408386
ENSG00000180116	C12orf40	24.4433	-7.61594	1.62249	-4.69399	2.67926e-06	5.73151e-05
ENSG00000180178	FAR2P1	101.83	-8.7185	1.42013	-6.13921	8.29306e-10	5.66053e-08
ENSG00000180219	FAM71C	66.7539	-9.06659	1.53581	-5.90348	3.55918e-09	1.9929e-07
ENSG00000180233	ZNRF2	103.36	-9.69762	1.54027	-6.29607	3.05288e-10	2.44779e-08
ENSG00000180336	MEIOC	94.2615	-8.02894	1.20689	-6.65258	2.88006e-11	3.57691e-09
ENSG00000180347	ITPRID1	14.4054	-6.85413	1.91339	-3.5822	0.000340713	0.0031168
ENSG00000180481	GLIPR1L2	219.628	-8.77966	1.08016	-8.12808	4.36153e-16	3.22509e-13
ENSG00000180483	DEFB119	434.145	2.37846	0.709908	3.35037	0.000807026	0.00629223
ENSG00000180697	C3orf22	14.058	-6.8227	1.88689	-3.61584	0.00029938	0.00280627
ENSG00000180764	PIPSL	35.3379	-5.22799	1.3089	-3.99418	6.49181e-05	0.000792548
ENSG00000180767	CHST13	69.072	-6.16424	1.19762	-5.14708	2.64575e-07	7.7901e-06
ENSG00000180777	ANKRD30B	206.091	-8.49002	1.22303	-6.94179	3.87153e-12	7.19279e-10
ENSG00000180878	C11orf42	22.5137	-6.59276	1.61283	-4.0877	4.35672e-05	0.00057024
ENSG00000181085	MAPK15	47.4218	-8.57368	1.53976	-5.5682	2.57382e-08	1.10141e-06
ENSG00000181195	PENK	61.0677	-6.00364	1.09626	-5.47649	4.33837e-08	1.69012e-06
ENSG00000181284	TMEM102	15.088	-6.91891	1.76995	-3.90909	9.2644e-05	0.00106864
ENSG00000181378	CFAP65	24.5213	-6.06955	1.54989	-3.91612	8.99866e-05	0.00104162
ENSG00000181449	SOX2	130.934	4.12948	0.766358	5.38845	7.1067e-08	2.57431e-06
ENSG00000181626	ANKRD62	163.685	-5.93091	0.945241	-6.2745	3.50757e-10	2.74081e-08
ENSG00000181652	ATG9B	91.7927	-5.46909	1.08752	-5.02895	4.93172e-07	1.30758e-05
ENSG00000181781	ODF3L2	20.6049	-7.37006	1.7484	-4.21532	2.49422e-05	0.000363633
ENSG00000181786	ACTL9	132.956	-10.0615	1.42911	-7.04038	1.9171e-12	4.11254e-10
ENSG00000181867	FTMT	30.0015	-6.75929	1.60125	-4.22126	2.42938e-05	0.000355749
ENSG00000181995	LINC00301	54.6481	-8.78378	1.54054	-5.70176	1.18574e-08	5.6607e-07
ENSG00000182010	RTKN2	63.0364	-7.01363	1.26289	-5.55365	2.79767e-08	1.18797e-06
ENSG00000182022	CHST15	10.7958	-5.51175	1.69212	-3.2573	0.00112477	0.00822762
ENSG00000182035	ADIG	40.714	-8.35102	1.53902	-5.42619	5.75708e-08	2.14663e-06
ENSG00000182077	PTCHD3	14.2794	-6.84169	1.7691	-3.86733	0.000110032	0.00123304
ENSG00000182134	TDRKH	29.0253	-7.86463	1.56412	-5.02815	4.95241e-07	1.31096e-05
ENSG00000182141	ZNF708	40.693	4.67028	1.43968	3.24396	0.0011788	0.00854385
ENSG00000182173	TSEN54	14.7301	-4.85303	1.34688	-3.60317	0.000314355	0.00291551
ENSG00000182308	DCAF4L1	62.737	-7.40137	1.38609	-5.33976	9.30712e-08	3.2571e-06
ENSG00000182362	YBEY	207.95	-3.96384	0.876404	-4.52284	6.10139e-06	0.000113498
ENSG00000182389	CACNB4	327.904	3.90966	0.626274	6.24273	4.29991e-10	3.21385e-08
ENSG00000182397	DNM1P46	28.047	-6.27925	1.50454	-4.17353	2.99912e-05	0.000418844
ENSG00000182459	TEX19	10.9441	-6.43564	1.99284	-3.22938	0.00124059	0.00891635
ENSG00000182481	KPNA2	102.008	-4.06621	1.08877	-3.73467	0.000187959	0.00190941
ENSG00000182534	MXRA7	135.757	3.16395	0.930021	3.40202	0.000668907	0.00542215
ENSG00000182584	ACTL10	39.746	-8.32028	1.53137	-5.43323	5.53419e-08	2.08232e-06
ENSG00000182645	CCDC172	29.9918	-7.91239	1.55914	-5.07484	3.87816e-07	1.05709e-05
ENSG00000182809	CRIP2	39.993	-7.37584	1.39008	-5.30604	1.1203e-07	3.79202e-06
ENSG00000182814	FUNDC2P2	26.59	-6.77914	1.45343	-4.66425	3.09748e-06	6.49291e-05
ENSG00000182831	C16orf72	42.0185	-3.96873	1.12575	-3.52541	0.00042283	0.00373293
ENSG00000182872	RBM10	143.213	2.58426	0.683008	3.78364	0.000154549	0.00163959
ENSG00000182950	ODF3L1	19.1701	-7.27515	1.71049	-4.25325	2.10687e-05	0.00031726
ENSG00000183010	PYCR1	17.5461	-5.15027	1.51195	-3.40639	0.000658292	0.00534595
ENSG00000183011	NAA38	109.183	-3.76041	0.880197	-4.27224	1.93519e-05	0.000296526
ENSG00000183035	CYLC1	46.4226	-6.97382	1.2423	-5.61363	1.9812e-08	8.82089e-07
ENSG00000183066	WBP2NL	51.7111	-3.78992	1.11207	-3.40797	0.00065448	0.00532023
ENSG00000183098	GPC6	9.78888	-6.30354	1.88171	-3.3499	0.000808418	0.0062988
ENSG00000183155	RABIF	68.6629	-5.63108	1.26068	-4.46669	7.94394e-06	0.00014049
ENSG00000183166	CALN1	15.9953	-7.01177	2.00999	-3.48845	0.000485826	0.00416012
ENSG00000183172	SMDT1	44.0495	-3.24819	0.836941	-3.88103	0.000104017	0.00117682
ENSG00000183206	POTEC	29.9636	-7.90269	1.65936	-4.76249	1.91219e-06	4.30111e-05
ENSG00000183324	REC114	20.0131	-7.3261	2.27286	-3.2233	0.00126724	0.00907731
ENSG00000183396	TMEM89	12.7795	-6.6895	1.92006	-3.48401	0.000493955	0.00421879
ENSG00000183397	C19orf71	20.389	-7.35366	1.63114	-4.50829	6.53525e-06	0.000119944
ENSG00000183508	TENT5C	73.8054	-4.69529	0.892986	-5.25797	1.45656e-07	4.74544e-06
ENSG00000183527	PSMG1	196.602	-4.03391	0.884533	-4.5605	5.10328e-06	9.7439e-05
ENSG00000183571	PGPEP1L	10.1644	-6.3558	1.98108	-3.20825	0.00133547	0.00944371
ENSG00000183578	TNFAIP8L3	26.4415	-7.73244	1.85303	-4.17286	3.00798e-05	0.000419289
ENSG00000183684	ALYREF	117.599	-3.60469	0.918549	-3.92433	8.69721e-05	0.00101169
ENSG00000183814	LIN9	21.888	-7.44289	1.76733	-4.21137	2.53824e-05	0.000368101
ENSG00000183833	MAATS1	34.3519	-8.11046	1.58478	-5.11772	3.09257e-07	8.79228e-06
ENSG00000183840	GPR39	16.0539	-6.03214	1.58837	-3.7977	0.000146045	0.00155939
ENSG00000183844	FAM3B	11.2233	-6.49032	1.81778	-3.57047	0.000356344	0.00323412
ENSG00000183856	IQGAP3	14.0704	-5.89924	1.78016	-3.31389	0.000920091	0.00700049
ENSG00000183914	DNAH2	26.9958	-6.79619	1.42724	-4.76177	1.91907e-06	4.30111e-05
ENSG00000183977	PP2D1	24.972	-7.63854	1.78106	-4.28875	1.79679e-05	0.000277896
ENSG00000184058	TBX1	20.7006	-7.3687	1.94847	-3.78179	0.000155706	0.00164558
ENSG00000184076	UQCR10	148.631	-2.24288	0.6886	-3.25716	0.00112533	0.00822762
ENSG00000184108	TRIML1	14.3401	-6.84105	1.85079	-3.69628	0.000218781	0.00216527
ENSG00000184154	LRTOMT	57.2922	-5.41341	1.23945	-4.36759	1.25622e-05	0.000207503
ENSG00000184281	TSSC4	122.108	-2.84636	0.732533	-3.88564	0.000102061	0.00115627
ENSG00000184361	SPATA32	27.9629	-7.80838	1.64338	-4.75142	2.01995e-06	4.4967e-05
ENSG00000184368	MAP7D2	56.4164	-5.15404	1.41762	-3.6357	0.00027723	0.00262573
ENSG00000184378	ACTRT3	74.8832	-9.23029	1.47118	-6.27405	3.51769e-10	2.74081e-08
ENSG00000184560	SPEM2	144.958	-10.1854	1.45248	-7.01241	2.34245e-12	4.77687e-10
ENSG00000184650	ODF4	17.5201	-7.12893	1.86566	-3.82114	0.000132835	0.00144735
ENSG00000184661	CDCA2	37.7198	-7.29094	1.39159	-5.23928	1.61207e-07	5.15053e-06
ENSG00000184887	BTBD6	47.9811	-4.32223	0.949845	-4.55045	5.35304e-06	0.000101053
ENSG00000184924	PTRHD1	47.0831	-4.69503	1.3451	-3.49048	0.000482162	0.00413733
ENSG00000185013	NT5C1B	42.8636	-8.43152	1.50974	-5.58474	2.34054e-08	1.02008e-06
ENSG00000185055	EFCAB10	27.0607	-7.75643	1.62838	-4.76328	1.90475e-06	4.29819e-05
ENSG00000185056	C5orf47	58.9306	-7.07406	1.30272	-5.43024	5.62786e-08	2.11275e-06
ENSG00000185100	ADSS1	22.7245	-7.51905	1.63911	-4.58728	4.49065e-06	8.78868e-05
ENSG00000185104	FAF1	98.4473	-3.87953	0.859938	-4.51141	6.43992e-06	0.000118722
ENSG00000185156	MFSD6L	43.781	-7.54728	1.38903	-5.4335	5.52583e-08	2.08232e-06
ENSG00000185262	UBALD2	35.0097	-3.3484	0.990781	-3.37956	0.000726026	0.00579068
ENSG00000185264	TEX33	36.7512	-8.20533	1.98385	-4.13606	3.53327e-05	0.000475652
ENSG00000185290	NUPR2	178.781	-8.76958	1.24774	-7.02836	2.08968e-12	4.4253e-10
ENSG00000185294	SPPL2C	24.8128	-7.64253	1.64877	-4.6353	3.56414e-06	7.21477e-05
ENSG00000185499	MUC1	70.978	-5.54447	1.07348	-5.16497	2.4048e-07	7.15721e-06
ENSG00000185594	SPATA8	252.412	-10.0799	1.27301	-7.91823	2.40915e-15	1.32648e-12
ENSG00000185662	SMIM23	14.8389	-6.90567	1.74262	-3.9628	7.40744e-05	0.000884715
ENSG00000185670	ZBTB3	13.4688	-6.74333	1.80338	-3.73927	0.000184557	0.00188179
ENSG00000185681	MORN5	44.2989	-8.47551	1.4998	-5.6511	1.59426e-08	7.35328e-07
ENSG00000185689	C6orf201	30.1781	-7.91446	1.61664	-4.89562	9.79982e-07	2.40525e-05
ENSG00000185697	MYBL1	23.348	-5.9125	1.38924	-4.25593	2.08182e-05	0.000314616
ENSG00000185721	DRG1	134.914	-2.82591	0.849947	-3.32481	0.000884804	0.00678199
ENSG00000185798	WDR53	50.5073	-8.66208	1.49908	-5.77828	7.5469e-09	3.81222e-07
ENSG00000185813	PCYT2	138.202	-4.7889	0.767381	-6.24058	4.35945e-10	3.24366e-08
ENSG00000185863	TMEM210	114.421	-7.26403	1.12001	-6.48568	8.83297e-11	8.78934e-09
ENSG00000185917	SETD4	37.7496	-3.73069	0.982007	-3.79905	0.000145255	0.00155296
ENSG00000185955	C7orf61	61.6995	-3.51161	0.939113	-3.73928	0.000184546	0.00188179
ENSG00000185958	FAM186A	42.1455	-7.45327	1.36835	-5.4469	5.1256e-08	1.9508e-06
ENSG00000185972	CCIN	61.4445	-8.94529	1.51674	-5.8977	3.6861e-09	2.05007e-07
ENSG00000186007	LEMD1	37.2687	-6.21053	1.18517	-5.24019	1.60413e-07	5.14504e-06
ENSG00000186020	ZNF529	52.9325	-3.83496	1.12974	-3.39455	0.000687406	0.00554964
ENSG00000186075	ZPBP2	89.5682	-9.49086	1.43182	-6.62853	3.39053e-11	4.08794e-09
ENSG00000186111	PIP5K1C	173.526	-3.56421	0.822848	-4.33155	1.48063e-05	0.000237908
ENSG00000186118	TEX38	209.221	-5.07282	1.17349	-4.32285	1.54027e-05	0.000244166
ENSG00000186141	POLR3C	26.7958	-3.78905	1.04724	-3.61812	0.000296756	0.00278512
ENSG00000186143	PRR30	78.1186	-9.29577	1.47246	-6.31308	2.73539e-10	2.27051e-08
ENSG00000186150	UBL4B	116.305	-9.87007	1.44129	-6.84809	7.48405e-12	1.20021e-09
ENSG00000186153	WWOX	24.0671	-3.96897	1.18466	-3.35032	0.000807194	0.00629223
ENSG00000186235	LINC02610	81.5066	-8.44358	1.34039	-6.29933	2.98937e-10	2.43243e-08
ENSG00000186280	KDM4D	79.4587	-6.60088	1.19786	-5.51055	3.57709e-08	1.43414e-06
ENSG00000186300	ZNF555	25.0361	-7.65813	1.85543	-4.12742	3.66851e-05	0.000490659
ENSG00000186329	TMEM212	23.7293	-7.5768	2.05605	-3.68513	0.000228584	0.00224881
ENSG00000186334	SLC36A3	12.9707	-6.68147	1.95575	-3.41632	0.000634733	0.00518522
ENSG00000186369	LINC00643	37.8799	-8.25268	1.56858	-5.26123	1.43091e-07	4.70833e-06
ENSG00000186451	SPATA12	18.8915	-7.23968	1.99003	-3.63798	0.000274786	0.00260623
ENSG00000186452	TMPRSS12	17.6147	-7.15236	1.76056	-4.06255	4.85395e-05	0.000628351
ENSG00000186453	FAM228A	50.484	-7.75241	1.36676	-5.67209	1.41062e-08	6.65734e-07
ENSG00000186471	AKAP14	31.9202	-6.37615	1.31837	-4.83639	1.3222e-06	3.12897e-05
ENSG00000186472	PCLO	105.104	2.40416	0.647813	3.71119	0.000206288	0.00206263
ENSG00000186481	ANKRD20A5P	182.279	-8.21928	1.24637	-6.59459	4.26441e-11	4.96053e-09
ENSG00000186583	SPATC1	24.2541	-7.60009	1.66219	-4.57233	4.8234e-06	9.30758e-05
ENSG00000186714	CCDC73	32.7751	-5.64312	1.3515	-4.17544	2.97415e-05	0.00041633
ENSG00000186715	MST1L	68.4402	-3.70249	1.0346	-3.57866	0.000345354	0.00314995
ENSG00000186838	SELENOV	17.1467	-7.10743	1.67911	-4.23286	2.30737e-05	0.000341178
ENSG00000186907	RTN4RL2	13.3138	-6.74532	1.95259	-3.45455	0.000551218	0.00462466
ENSG00000186952	TMEM232	55.2247	-3.99381	0.939429	-4.25132	2.12513e-05	0.000319408
ENSG00000186976	EFCAB6	54.9992	-7.2141	1.21887	-5.91866	3.24569e-09	1.8487e-07
ENSG00000187003	ACTL7A	86.7806	-9.44784	1.50984	-6.2575	3.91194e-10	3.00546e-08
ENSG00000187017	ESPN	318.809	2.26407	0.626397	3.61444	0.000301001	0.00281583
ENSG00000187166	H1-7	120.835	-8.35859	1.17486	-7.11452	1.12306e-12	2.57648e-10
ENSG00000187187	ZNF546	82.1005	-7.55595	1.30414	-5.79381	6.88057e-09	3.5406e-07
ENSG00000187239	FNBP1	398.57	3.17626	0.635285	4.99974	5.74066e-07	1.50276e-05
ENSG00000187516	H2AP	14.1584	-5.92079	1.80677	-3.277	0.00104915	0.00777125
ENSG00000187522	HSPA14	34.2687	-4.30471	1.13602	-3.7893	0.000151069	0.00160957
ENSG00000187581	COX8C	36.2894	-8.18452	1.52747	-5.35822	8.4048e-08	2.99204e-06
ENSG00000187658	C5orf52	19.5454	-7.30342	1.67055	-4.37187	1.23189e-05	0.000204711
ENSG00000187699	C2orf88	103.192	-3.45184	0.724895	-4.76185	1.91829e-06	4.30111e-05
ENSG00000187726	DNAJB13	31.8608	-8.00088	1.54013	-5.19492	2.04807e-07	6.29982e-06
ENSG00000187753	C9orf153	23.2211	-7.55052	1.74487	-4.32727	1.50969e-05	0.000240937
ENSG00000187775	DNAH17	68.066	-8.18752	1.33949	-6.1124	9.81408e-10	6.61669e-08
ENSG00000187791	FAM205C	17.7373	-7.15288	1.77411	-4.03181	5.53486e-05	0.000698966
ENSG00000187806	TMEM202	22.7252	-6.53055	1.49902	-4.35655	1.32131e-05	0.000215941
ENSG00000187969	ZCCHC13	14.4319	-6.86968	1.79925	-3.81808	0.000134496	0.00146254
ENSG00000187984	ANKRD19P	36.4886	-7.27463	1.49194	-4.87597	1.08276e-06	2.63403e-05
ENSG00000188010	MORN2	75.5366	-8.29982	1.31415	-6.31575	2.6885e-10	2.24286e-08
ENSG00000188050	RNF133	26.2256	-6.81092	1.4585	-4.66981	3.01474e-06	6.35983e-05
ENSG00000188130	MAPK12	11.9103	-6.58679	1.95222	-3.37399	0.000740858	0.00587865
ENSG00000188368	PRR19	31.5201	-7.97861	1.56333	-5.1036	3.33244e-07	9.3774e-06
ENSG00000188375	H3-5	19.636	-5.65433	1.45079	-3.89743	9.72202e-05	0.00111176
ENSG00000188386	PPP3R2	175.925	-7.67343	1.17624	-6.52368	6.86039e-11	6.99506e-09
ENSG00000188488	SERPINA5	1139.59	2.17548	0.590931	3.68144	0.000231923	0.00227894
ENSG00000188493	C19orf54	10.9751	-6.44304	1.9239	-3.34895	0.000811183	0.00631141
ENSG00000188517	COL25A1	86.9238	-7.83034	1.29069	-6.0668	1.30484e-09	8.41926e-08
ENSG00000188582	PAQR9	11.9088	-6.56969	1.93583	-3.39373	0.000689468	0.00556357
ENSG00000188596	CFAP54	44.4721	-7.56477	1.58201	-4.78175	1.73778e-06	3.97572e-05
ENSG00000188649	CC2D2B	16.8033	-6.06852	1.61659	-3.75389	0.000174109	0.00180196
ENSG00000188676	IDO2	15.0291	-6.89733	1.95064	-3.53593	0.000406335	0.00361241
ENSG00000188738	FSIP2	130.11	-4.20781	0.945489	-4.45041	8.57053e-06	0.000150444
ENSG00000188800	TMCO2	89.5692	-8.58582	1.3228	-6.49064	8.5473e-11	8.55662e-09
ENSG00000188848	BEND4	18.1751	-7.19406	1.66698	-4.31563	1.59149e-05	0.000251205
ENSG00000188877	POTEA	31.897	-7.9925	1.67051	-4.78448	1.71433e-06	3.93295e-05
ENSG00000188878	FBF1	22.438	-5.03428	1.53271	-3.28457	0.0010214	0.00761346
ENSG00000188897	AC099489.1	9.72764	-6.28128	1.90807	-3.29196	0.000994928	0.00745105
ENSG00000188931	CFAP126	21.6339	-7.44072	1.69135	-4.39927	1.08617e-05	0.000181962
ENSG00000189212	DPY19L2P1	39.5364	-8.30748	1.64592	-5.04732	4.48051e-07	1.2034e-05
ENSG00000189238	LINC00943	30.6852	-7.02161	1.50477	-4.66624	3.06768e-06	6.46325e-05
ENSG00000189252	SPANXN3	15.6462	-6.98778	1.86319	-3.75043	0.000176529	0.00182016
ENSG00000189269	DRICH1	29.1473	-7.86941	1.61796	-4.86378	1.15164e-06	2.77705e-05
ENSG00000189292	ALKAL2	20.977	-7.40602	1.73765	-4.2621	2.02517e-05	0.00030746
ENSG00000189332	SLC25A51P4	28.3337	-6.84147	1.63318	-4.18905	2.80123e-05	0.000396493
ENSG00000189419	SPATA41	12.9699	-6.68797	1.82452	-3.66561	0.000246748	0.00239611
ENSG00000189423	USP32P3	58.3853	-5.55956	1.3863	-4.01036	6.06255e-05	0.000750381
ENSG00000196074	SYCP2	188.157	-4.73943	0.968683	-4.89265	9.94876e-07	2.43818e-05
ENSG00000196115	ADAM5	42.3023	-8.40636	1.62591	-5.17025	2.33782e-07	6.98301e-06
ENSG00000196118	CCDC189	39.1027	-4.39616	1.22671	-3.58371	0.000338749	0.00310448
ENSG00000196155	AC040160.1	108.115	-3.9437	0.840546	-4.69183	2.70774e-06	5.77861e-05
ENSG00000196189	SEMA4A	15.3717	-6.94312	1.81929	-3.8164	0.000135415	0.00147157
ENSG00000196208	GREB1	112.642	4.29913	0.887438	4.84442	1.26979e-06	3.03537e-05
ENSG00000196218	RYR1	20.4756	-4.99747	1.26412	-3.95332	7.70727e-05	0.000914574
ENSG00000196296	ATP2A1	31.1775	3.42171	0.934017	3.66344	0.000248852	0.00241122
ENSG00000196312	MFSD14C	138.52	2.65821	0.743	3.57767	0.000346666	0.00315717
ENSG00000196357	ZNF565	10.32	-6.3788	1.95185	-3.26809	0.00108277	0.0079845
ENSG00000196406	SPANXD	22.6281	-7.51674	1.76019	-4.27041	1.95115e-05	0.000298417
ENSG00000196418	ZNF124	14.6524	-6.86778	1.91889	-3.57903	0.000344866	0.00314897
ENSG00000196437	ZNF569	35.1422	-5.49641	1.29852	-4.23283	2.3077e-05	0.000341178
ENSG00000196460	RFX8	12.8459	-6.69224	1.89478	-3.53193	0.000412537	0.00365515
ENSG00000196475	GK2	35.9748	-8.17957	1.53445	-5.33062	9.78769e-08	3.39649e-06
ENSG00000196497	IPO4	42.2319	-6.06121	1.16284	-5.21239	1.86418e-07	5.78807e-06
ENSG00000196544	BORCS6	22.4147	-5.84154	1.543	-3.78584	0.000153188	0.00162934
ENSG00000196553	CCDC196	42.4363	-4.67748	1.44196	-3.24384	0.00117932	0.00854385
ENSG00000196557	CACNA1H	64.9147	-7.93267	1.52164	-5.21322	1.85587e-07	5.78403e-06
ENSG00000196570	PFN3	25.4671	-7.6766	1.78045	-4.31161	1.6207e-05	0.000254553
ENSG00000196632	WNK3	300.352	2.76241	0.736006	3.75325	0.000174557	0.00180434
ENSG00000196911	KPNA5	82.9103	-4.41266	0.953638	-4.62718	3.70677e-06	7.45779e-05
ENSG00000197024	ZNF398	17.7081	-7.14995	1.66818	-4.28608	1.81854e-05	0.000280473
ENSG00000197061	H4C3	168.544	-2.68917	0.647978	-4.15009	3.32348e-05	0.000456144
ENSG00000197070	ARRDC1	61.8989	-5.10515	1.36003	-3.75371	0.000174239	0.00180218
ENSG00000197077	KIAA1671	27.8699	-5.48542	1.36905	-4.00675	6.15602e-05	0.000758278
ENSG00000197119	SLC25A29	671.511	3.01253	0.647181	4.65484	3.24227e-06	6.68816e-05
ENSG00000197140	ADAM32	47.7256	-3.9251	0.957527	-4.09921	4.14562e-05	0.000546071
ENSG00000197142	ACSL5	24.1673	-5.54535	1.28178	-4.32627	1.51652e-05	0.00024151
ENSG00000197181	PIWIL2	48.0579	-7.05595	1.25659	-5.61517	1.96371e-08	8.76662e-07
ENSG00000197261	C6orf141	57.9562	4.93154	1.06111	4.64753	3.35926e-06	6.87588e-05
ENSG00000197279	ZNF165	32.2338	-4.47612	1.38755	-3.22592	0.00125567	0.00901008
ENSG00000197355	UAP1L1	22.9178	-7.52778	1.87959	-4.00501	6.20145e-05	0.000762737
ENSG00000197381	ADARB1	12.0971	-6.61114	1.95889	-3.37494	0.000738324	0.00586893
ENSG00000197475	ADAM3A	65.5344	-9.03727	1.4733	-6.13403	8.56818e-10	5.82425e-08
ENSG00000197498	RPF2	57.434	-3.21757	0.992631	-3.24146	0.0011892	0.00860039
ENSG00000197647	ZNF433	51.337	-4.85974	0.981117	-4.95327	7.29758e-07	1.85734e-05
ENSG00000197651	CCER1	44.9519	-8.4971	1.5239	-5.57589	2.46266e-08	1.07048e-06
ENSG00000197653	DNAH10	55.6428	-4.14473	1.10436	-3.75305	0.000174694	0.00180462
ENSG00000197748	CFAP43	63.4184	-8.08146	1.3523	-5.97609	2.28561e-09	1.38292e-07
ENSG00000197826	CFAP299	25.0641	-7.64858	1.68083	-4.55046	5.35275e-06	0.000101053
ENSG00000197889	MEIG1	22.2285	-6.50259	1.51675	-4.2872	1.8094e-05	0.000279324
ENSG00000197965	MPZL1	164.03	2.13878	0.638509	3.34965	0.000809131	0.00630138
ENSG00000197978	GOLGA6L9	20.1729	-7.32452	1.93485	-3.78558	0.000153349	0.00163
ENSG00000197980	LEKR1	12.9019	-5.03969	1.56452	-3.22124	0.00127638	0.00912072
ENSG00000197993	KEL	131.464	2.65013	0.682546	3.88272	0.000103296	0.00116946
ENSG00000198003	CCDC151	44.8748	-7.5822	1.4815	-5.11792	3.08917e-07	8.79228e-06
ENSG00000198010	DLGAP2	50.2884	-8.65683	1.49164	-5.80356	6.492e-09	3.39351e-07
ENSG00000198033	TUBA3C	322.523	-9.3082	1.05217	-8.84669	9.01564e-19	1.4892e-15
ENSG00000198054	DSCR8	11.2552	-6.48696	1.84434	-3.51724	0.000436066	0.00382119
ENSG00000198056	PRIM1	28.2603	-5.28375	1.597	-3.30855	0.0009378	0.00710577
ENSG00000198331	HYLS1	32.4235	-7.05383	1.43887	-4.90233	9.47058e-07	2.33485e-05
ENSG00000198380	GFPT1	131.983	-3.48627	0.902509	-3.86286	0.000112067	0.00125075
ENSG00000198435	NRARP	30.8946	-7.95269	1.55685	-5.10819	3.25259e-07	9.18397e-06
ENSG00000198520	ARMH1	23.5299	-5.10345	1.41512	-3.60638	0.000310496	0.00288782
ENSG00000198597	ZNF536	60.6817	4.36151	1.21305	3.59548	0.000323791	0.00298959
ENSG00000198727	MT-CYB	6111.04	2.53654	0.582812	4.35224	1.34751e-05	0.000219077
ENSG00000198742	SMURF1	68.2087	-4.93722	1.13298	-4.35774	1.31414e-05	0.000215133
ENSG00000198786	MT-ND5	2788.56	2.12626	0.625005	3.40198	0.000668988	0.00542215
ENSG00000198804	MT-CO1	2288.71	2.0384	0.600676	3.39352	0.000690015	0.00556527
ENSG00000198883	PNMA5	19.237	-7.27754	1.78753	-4.07129	4.67536e-05	0.000607135
ENSG00000198886	MT-ND4	14395.5	2.02593	0.566815	3.57424	0.000351245	0.0031931
ENSG00000198888	MT-ND1	2477.19	2.41984	0.647731	3.73588	0.000187061	0.00190263
ENSG00000198899	MT-ATP6	6606.77	2.16477	0.549223	3.94151	8.09713e-05	0.000950593
ENSG00000198909	MAP3K3	104.038	-3.43616	0.939086	-3.65905	0.000253156	0.00244112
ENSG00000198948	MFAP3L	68.4893	-4.38849	0.951157	-4.61384	3.95288e-06	7.86564e-05
ENSG00000199377	RNU5F-1	17.0198	-6.10605	1.55168	-3.93512	8.3154e-05	0.00097345
ENSG00000200496	AP001782.1	30.3078	-7.92998	1.83087	-4.33127	1.48254e-05	0.00023791
ENSG00000202078	AL513282.1	19.0436	7.5282	1.8669	4.03247	5.51938e-05	0.000698614
ENSG00000202347	RNU1-16P	30.8461	5.90879	1.53916	3.83896	0.000123555	0.0013624
ENSG00000203335	AC006019.1	93.3109	-8.4743	1.48465	-5.70796	1.14337e-08	5.49016e-07
ENSG00000203485	INF2	146.983	4.03268	1.00519	4.01185	6.02437e-05	0.000747638
ENSG00000203644	AC083799.1	22.9173	-7.52236	1.7447	-4.31154	1.6212e-05	0.000254553
ENSG00000203668	CHML	101.891	3.67496	0.878512	4.18316	2.87485e-05	0.000405177
ENSG00000203690	TCP10	26.6113	-6.19805	1.37877	-4.49534	6.94599e-06	0.000126359
ENSG00000203711	C6orf99	46.3722	-5.22167	1.31923	-3.95812	7.55436e-05	0.000900096
ENSG00000203727	SAMD5	104.928	3.09512	0.880574	3.51489	0.000439939	0.00385021
ENSG00000203760	CENPW	22.766	-6.30936	1.70905	-3.69173	0.000222737	0.00220178
ENSG00000203778	FAM229B	323.695	-5.119	0.830613	-6.16291	7.14194e-10	4.97766e-08
ENSG00000203780	FANK1	190.307	-6.01343	0.905763	-6.63907	3.15663e-11	3.83391e-09
ENSG00000203784	LELP1	435.614	-10.2412	1.18963	-8.60879	7.38343e-18	1.01633e-14
ENSG00000203795	FAM24A	12.7199	-6.68609	1.96259	-3.40678	0.00065735	0.00534093
ENSG00000203808	BVES-AS1	12.9999	-6.7011	1.78853	-3.7467	0.000179175	0.00183868
ENSG00000203897	SPATA42	109.617	-9.78047	1.4359	-6.8114	9.66523e-12	1.47824e-09
ENSG00000203942	C10orf62	189.798	-10.5759	1.43092	-7.39097	1.45763e-13	4.37765e-11
ENSG00000203943	SAMD13	30.6801	-7.94553	1.64085	-4.84233	1.28324e-06	3.05459e-05
ENSG00000204006	C1orf185	26.2788	-7.7198	1.6863	-4.57794	4.69578e-06	9.13603e-05
ENSG00000204007	GLT6D1	24.071	-7.59609	1.76362	-4.30711	1.65403e-05	0.000259215
ENSG00000204052	LRRC73	55.151	-7.88015	1.46004	-5.3972	6.76878e-08	2.48459e-06
ENSG00000204091	TDRG1	137.276	-10.1058	1.44477	-6.99471	2.65808e-12	5.22692e-10
ENSG00000204178	MACO1	26.9096	-6.83842	1.58159	-4.32376	1.53391e-05	0.000243391
ENSG00000204193	TXNDC8	16.2741	-7.03161	1.70096	-4.1339	3.56656e-05	0.000479744
ENSG00000204220	PFDN6	155.591	-3.27972	0.774856	-4.23268	2.30922e-05	0.000341178
ENSG00000204300	TMEM225	10.9105	-6.46515	1.86136	-3.47335	0.000514013	0.00435632
ENSG00000204334	ERICH2	90.8706	-9.51119	1.50159	-6.33409	2.38751e-10	2.054e-08
ENSG00000204356	NELFE	165.76	-2.81924	0.662259	-4.257	2.07192e-05	0.000313694
ENSG00000204363	SPANXN5	14.6195	-6.87931	1.80437	-3.81258	0.000137523	0.00149154
ENSG00000204390	HSPA1L	64.5968	-4.03526	1.23985	-3.25464	0.00113538	0.00828365
ENSG00000204435	CSNK2B	265.529	-2.84288	0.680473	-4.1778	2.94339e-05	0.000413426
ENSG00000204438	GPANK1	70.4166	-2.73118	0.828988	-3.29459	0.000985652	0.00740045
ENSG00000204536	CCHCR1	256.152	-3.46377	0.69344	-4.99506	5.88185e-07	1.53187e-05
ENSG00000204540	PSORS1C1	26.2427	-5.74205	1.39793	-4.10754	3.99899e-05	0.000528866
ENSG00000204569	PPP1R10	123.956	-2.90594	0.829087	-3.50499	0.000456627	0.00396977
ENSG00000204634	TBC1D8	39.5391	3.22699	0.899455	3.58772	0.000333581	0.00306437
ENSG00000204661	C5orf60	19.8596	-7.32549	1.76924	-4.14047	3.46599e-05	0.000469471
ENSG00000204663	CST13P	31.3613	-7.97197	1.71616	-4.64523	3.397e-06	6.94452e-05
ENSG00000204758	AC008429.1	17.5228	-7.13277	1.75952	-4.05382	5.03879e-05	0.000647711
ENSG00000204789	ZNF204P	11.097	-6.4827	1.89324	-3.42412	0.000616788	0.00506871
ENSG00000204842	ATXN2	300.606	1.94836	0.596707	3.26519	0.00109391	0.00804524
ENSG00000204866	IGFL2	14.8488	-5.97629	1.59165	-3.75478	0.000173492	0.00179783
ENSG00000204929	AC007389.1	12.4404	-6.64483	1.87636	-3.54134	0.000398094	0.00355828
ENSG00000205108	FAM205A	51.9382	-8.70354	1.47904	-5.88457	3.99093e-09	2.1901e-07
ENSG00000205181	LINC00654	36.9719	-7.24218	1.46111	-4.95664	7.17218e-07	1.83107e-05
ENSG00000205301	MGAT4D	163.754	-7.44152	1.16768	-6.37289	1.85495e-10	1.65552e-08
ENSG00000205359	SLCO6A1	86.9919	-7.88145	1.19941	-6.57114	4.99328e-11	5.64924e-09
ENSG00000205396	LINC00661	150.623	-9.29169	1.34552	-6.90566	4.99711e-12	8.73312e-10
ENSG00000205442	IZUMO3	20.7613	-7.38466	1.64766	-4.48191	7.39788e-06	0.00013268
ENSG00000205832	C16orf96	15.7131	-6.98004	1.71414	-4.07204	4.66029e-05	0.000605654
ENSG00000205853	RFPL3S	80.7135	-9.33981	1.44164	-6.47858	9.25897e-11	9.15807e-09
ENSG00000205861	PCOTH	19.7185	-5.75989	1.50314	-3.83191	0.000127153	0.00139741
ENSG00000205929	C21orf62	25.6543	5.98334	1.57045	3.80996	0.000138988	0.00150347
ENSG00000206043	C18orf63	14.3406	-6.84573	1.73108	-3.95461	7.66606e-05	0.000910338
ENSG00000206053	JPT2	17.532	-4.43886	1.25739	-3.53021	0.000415223	0.00367362
ENSG00000206192	ANKRD20A9P	139.679	-7.91648	1.23994	-6.38456	1.7189e-10	1.56867e-08
ENSG00000206203	TSSK2	177.925	-9.43325	1.42806	-6.60564	3.95802e-11	4.66989e-09
ENSG00000206535	LNP1	28.1279	-6.89941	1.48268	-4.65333	3.26616e-06	6.71861e-05
ENSG00000206557	TRIM71	24.9121	-7.64323	1.67046	-4.57552	4.75029e-06	9.19875e-05
ENSG00000206559	ZCWPW2	30.5207	-7.9437	1.59622	-4.97658	6.47167e-07	1.6625e-05
ENSG00000206567	AC022007.1	144.853	-8.57565	1.26577	-6.77503	1.24382e-11	1.85094e-09
ENSG00000206885	SNORA75	60.9767	3.73593	0.810278	4.61067	4.01367e-06	7.95893e-05
ENSG00000210082	MT-RNR2	31820.4	2.67134	0.612394	4.36213	1.28801e-05	0.000211705
ENSG00000210156	MT-TK	616.151	5.53286	1.2031	4.59885	4.24832e-06	8.38395e-05
ENSG00000211448	DIO2	17.3901	-5.13825	1.55144	-3.31193	0.00092654	0.00703983
ENSG00000211459	MT-RNR1	3874.14	2.27382	0.649197	3.50252	0.000460884	0.00399417
ENSG00000211598	IGKV4-1	16.6173	8.01994	1.68902	4.74829	2.05147e-06	4.5546e-05
ENSG00000211637	IGLV4-69	9.56717	7.14673	2.03488	3.51211	0.000444564	0.0038833
ENSG00000211651	IGLV1-44	13.1331	7.63337	1.86137	4.10094	4.11469e-05	0.000542864
ENSG00000211660	IGLV2-23	7.47666	6.80686	2.04561	3.32754	0.00087617	0.00673549
ENSG00000211663	IGLV3-19	8.14834	6.92243	2.05921	3.36169	0.000774662	0.00609746
ENSG00000211734	TRBV5-1	8.44218	7.02899	1.93017	3.64165	0.000270894	0.00257458
ENSG00000211747	TRBV20-1	12.7701	7.60052	1.83679	4.13792	3.50462e-05	0.000473339
ENSG00000211766	TRBJ2-2P	23.0903	8.47855	1.69968	4.98833	6.09043e-07	1.57674e-05
ENSG00000211949	IGHV3-23	14.7349	7.79867	1.88764	4.13143	3.60513e-05	0.000484142
ENSG00000211956	IGHV4-34	9.26428	7.11163	1.99265	3.56892	0.00035845	0.0032461
ENSG00000211959	IGHV4-39	15.8474	7.93448	1.751	4.53141	5.85913e-06	0.000109854
ENSG00000211962	IGHV1-46	7.16794	6.73848	2.0976	3.21247	0.00131599	0.00934949
ENSG00000211966	IGHV5-51	13.9128	7.73825	1.78631	4.33198	1.47775e-05	0.000237678
ENSG00000211967	IGHV3-53	19.9162	7.23106	1.58374	4.56582	4.9754e-06	9.55625e-05
ENSG00000212122	TSSK1B	78.9646	-9.30867	1.45931	-6.37881	1.78467e-10	1.61089e-08
ENSG00000212978	AC016747.1	33.2594	-4.34828	1.2398	-3.50723	0.000452793	0.00394059
ENSG00000213085	CFAP45	28.8931	-5.75485	1.41014	-4.08106	4.48304e-05	0.000583997
ENSG00000213420	GPC2	56.4955	-8.8232	1.52272	-5.79436	6.8582e-09	3.54012e-07
ENSG00000213885	RPL13AP7	14.8417	-6.88036	1.86724	-3.68478	0.000228901	0.00225059
ENSG00000214114	MYCBP	11.0661	-6.48973	1.93155	-3.35986	0.000779834	0.0061286
ENSG00000214174	AMZ2P1	68.4671	-4.34732	0.988114	-4.39961	1.08444e-05	0.000181856
ENSG00000214212	C19orf38	13.6232	-5.77789	1.73764	-3.32513	0.00088376	0.00677714
ENSG00000214357	NEURL1B	73.7123	-9.21136	1.78764	-5.1528	2.56625e-07	7.56952e-06
ENSG00000214413	BBIP1	110.671	-4.51499	0.857355	-5.26619	1.39286e-07	4.60146e-06
ENSG00000214425	LRRC37A4P	23.9214	-6.67338	1.51649	-4.40055	1.07978e-05	0.000181258
ENSG00000214575	CPEB1	61.1913	-7.15351	1.36455	-5.24238	1.5852e-07	5.10261e-06
ENSG00000214617	SLC6A10P	55.8143	-8.80817	1.73552	-5.07524	3.8701e-07	1.05663e-05
ENSG00000214681	IQCF5	19.2956	-7.28213	1.67678	-4.34293	1.40595e-05	0.000227236
ENSG00000214686	IQCF6	16.6157	-6.07944	1.553	-3.91463	9.05415e-05	0.00104585
ENSG00000214694	ARHGEF33	15.6494	-6.97838	1.70622	-4.08997	4.31424e-05	0.000566026
ENSG00000214725	CDIPTOSP	36.8727	-6.59233	1.3488	-4.88755	1.021e-06	2.49851e-05
ENSG00000214842	RAD51AP2	19.032	-5.22099	1.4295	-3.65231	0.000259896	0.00248856
ENSG00000214929	SPATA31D1	17.5909	-6.21584	1.5685	-3.96291	7.40403e-05	0.000884715
ENSG00000215131	C16orf90	22.9421	-7.53063	1.67565	-4.49416	6.98446e-06	0.000126919
ENSG00000215217	C5orf49	30.7752	-7.02109	2.01821	-3.47887	0.000503539	0.00428735
ENSG00000215262	KCNU1	22.4461	-7.50182	1.66127	-4.51573	6.31001e-06	0.00011698
ENSG00000215277	RNF212B	13.8436	-6.79844	1.85732	-3.66035	0.000251868	0.00243238
ENSG00000215296	TMCO5B	19.6705	-7.29931	1.77132	-4.12084	3.77499e-05	0.000502055
ENSG00000215347	SLC25A5P1	11.7858	-6.57262	2.04873	-3.20815	0.00133593	0.00944371
ENSG00000215559	ANKRD20A11P	67.2563	-8.0952	1.62207	-4.99065	6.01755e-07	1.56041e-05
ENSG00000215771	LRRC37A14P	9.13484	-6.18398	1.93386	-3.19775	0.00138506	0.00973965
ENSG00000215910	C1orf167	92.8771	-9.54317	1.45443	-6.56147	5.32793e-11	5.82826e-09
ENSG00000216937	CCDC7	248.238	-4.23248	0.762097	-5.55373	2.79633e-08	1.18797e-06
ENSG00000217442	SYCE3	77.131	-9.27661	1.4681	-6.31878	2.6363e-10	2.23315e-08
ENSG00000217555	CKLF	16.8964	-7.07937	1.75894	-4.0248	5.70249e-05	0.000715758
ENSG00000218819	TDRD15	40.9361	-8.36273	1.5545	-5.3797	7.46081e-08	2.69078e-06
ENSG00000218823	PAPOLB	31.7949	-7.99768	1.68709	-4.74052	2.13175e-06	4.70753e-05
ENSG00000221843	C2orf16	56.0817	-8.81374	1.54407	-5.70811	1.14239e-08	5.49016e-07
ENSG00000221900	POM121L12	10.7238	-6.43729	1.85103	-3.47768	0.000505774	0.00430194
ENSG00000222020	HDAC4-AS1	86.2639	-9.43793	1.44427	-6.53475	6.37166e-11	6.7355e-09
ENSG00000223224	SNORD71	14.8097	-6.89064	1.76442	-3.90534	9.40948e-05	0.00108071
ENSG00000223396	RPS10P7	79.8901	3.69379	0.870292	4.24432	2.19262e-05	0.000326874
ENSG00000223446	AL451065.1	27.1245	-7.76858	1.6144	-4.81205	1.49391e-06	3.47555e-05
ENSG00000223571	DHRSX-IT1	27.3032	8.75963	1.97828	4.42791	9.5149e-06	0.000164401
ENSG00000223631	LINC01120	63.6102	-8.08611	1.35128	-5.98403	2.17683e-09	1.33174e-07
ENSG00000223635	AL121990.1	10.5062	-6.39342	1.84849	-3.45872	0.000542757	0.00456267
ENSG00000223646	AC002463.1	37.1276	-8.2183	1.61068	-5.10237	3.35428e-07	9.4068e-06
ENSG00000223815	DIAPH3-AS2	15.5898	-6.97291	1.88961	-3.69014	0.000224133	0.00221292
ENSG00000223874	LINC01921	218.201	-9.7364	1.41006	-6.90493	5.02268e-12	8.73312e-10
ENSG00000224048	LINC02612	44.7113	-8.49186	1.95443	-4.34493	1.39322e-05	0.00022562
ENSG00000224076	AC009487.1	21.0744	-7.40523	1.62249	-4.56411	5.01626e-06	9.60123e-05
ENSG00000224189	HAGLR	61.2276	-8.94174	1.46338	-6.11034	9.94207e-10	6.67573e-08
ENSG00000224209	LINC00466	10.4836	-5.46665	1.66858	-3.27622	0.00105207	0.00778573
ENSG00000224271	AL117329.1	18.7691	-7.22072	1.79643	-4.01948	5.83278e-05	0.000728238
ENSG00000224331	AC019181.1	17.3276	6.61529	1.87773	3.52303	0.000426645	0.00375456
ENSG00000224383	PRR29	22.2894	-7.47908	1.96878	-3.79884	0.000145374	0.00155322
ENSG00000224413	AP001476.1	13.9374	-6.80558	1.86419	-3.6507	0.000261531	0.00249854
ENSG00000224424	PRKAR2A-AS1	20.2029	-7.34362	1.66757	-4.4038	1.06371e-05	0.00017929
ENSG00000224582	LINC01015	37.2891	-8.22977	1.62447	-5.06612	4.06006e-07	1.10484e-05
ENSG00000224786	CETN4P	17.2669	-5.45226	1.55201	-3.51303	0.000443022	0.00387188
ENSG00000224792	AC097636.1	100.639	-8.74782	1.39294	-6.2801	3.3835e-10	2.67409e-08
ENSG00000224973	LARGE-AS1	20.6981	-7.37969	1.70602	-4.32569	1.52058e-05	0.00024151
ENSG00000224982	TMEM233	13.8746	-6.78862	1.80053	-3.77034	0.000163026	0.0017152
ENSG00000225110	PNMA6F	21.0723	4.89068	1.43646	3.40468	0.000662427	0.00537425
ENSG00000225138	SLC9A3-AS1	91.4965	-3.9574	1.15091	-3.4385	0.000584944	0.00487739
ENSG00000225298	LINC00113	12.7825	-6.68698	1.81025	-3.69395	0.000220795	0.00218389
ENSG00000225362	CT62	9.66368	-6.28694	1.89218	-3.32259	0.000891854	0.00682145
ENSG00000225399	AC121247.2	60.4934	-4.86213	1.37692	-3.53116	0.000413749	0.00366254
ENSG00000225470	JPX	134.593	3.31608	0.946336	3.50412	0.000458113	0.0039785
ENSG00000225489	AL354707.1	177.87	-4.45087	1.04647	-4.25324	2.107e-05	0.00031726
ENSG00000225626	C9orf135-DT	61.6138	-8.0409	1.34443	-5.9809	2.21905e-09	1.35256e-07
ENSG00000225684	FAM225B	57.6183	-8.85593	1.57616	-5.61866	1.92445e-08	8.63804e-07
ENSG00000225850	AL355490.2	19.7504	-5.75663	1.7	-3.38626	0.000708531	0.00568684
ENSG00000225873	C3orf86	21.885	-7.44921	1.7624	-4.22675	2.37091e-05	0.000348732
ENSG00000225879	AL513210.1	45.2405	-8.50147	1.55801	-5.45662	4.85294e-08	1.86855e-06
ENSG00000225889	AC012368.1	102.64	5.7959	1.46033	3.96891	7.22027e-05	0.000866048
ENSG00000225929	AC000036.1	10.5355	-6.41857	1.92145	-3.34049	0.000836305	0.00646122
ENSG00000225964	NRIR	33.5195	-8.06648	1.76378	-4.57342	4.79837e-06	9.27012e-05
ENSG00000226079	AL138830.1	40.7539	-8.35672	1.83554	-4.55272	5.29565e-06	0.000100429
ENSG00000226145	KRT16P6	16.1402	7.98516	2.25169	3.5463	0.000390686	0.00350344
ENSG00000226258	GRM7-AS3	10.4111	-6.39932	1.90347	-3.36192	0.000774013	0.00609746
ENSG00000226287	TMEM191A	108.752	-8.8619	1.30861	-6.77198	1.27032e-11	1.87349e-09
ENSG00000226387	SORCS3-AS1	24.8772	-7.63905	2.2358	-3.4167	0.000633846	0.00518054
ENSG00000226435	ANKRD18DP	21.545	-7.43749	1.75972	-4.22653	2.37328e-05	0.00034877
ENSG00000226485	RBM22P3	20.7647	-7.37891	1.6708	-4.41639	1.00361e-05	0.000171433
ENSG00000226490	AC138647.1	13.8084	-6.80469	1.81943	-3.74001	0.000184015	0.00187921
ENSG00000226581	LINC02848	17.6113	-5.47167	1.5651	-3.49606	0.000472187	0.00406864
ENSG00000226620	LINC00343	33.7395	-7.16972	1.40142	-5.11605	3.11997e-07	8.85494e-06
ENSG00000226668	AL136981.1	24.1648	-7.597	1.75587	-4.32663	1.5141e-05	0.000241409
ENSG00000226759	DAB1-AS1	28.9601	-6.87836	1.52865	-4.49963	6.80703e-06	0.000124241
ENSG00000226763	SRRM5	32.3922	-8.02758	1.57952	-5.08231	3.72875e-07	1.02824e-05
ENSG00000226816	AC005082.1	12.1286	-6.60942	1.89134	-3.49458	0.000474815	0.00408489
ENSG00000226856	THORLNC	40.4654	-8.34076	1.54011	-5.4157	6.10498e-08	2.26103e-06
ENSG00000226913	BSN-DT	12.595	-6.6655	1.78961	-3.72456	0.000195657	0.00197889
ENSG00000226919	AL365184.1	15.2764	-6.9283	1.75974	-3.93712	8.24654e-05	0.000966759
ENSG00000226995	LINC00658	29.2072	-7.87985	1.62729	-4.84231	1.28338e-06	3.05459e-05
ENSG00000227006	AL136988.2	23.8489	-7.57996	1.60021	-4.73685	2.17066e-06	4.76794e-05
ENSG00000227043	LINC01682	10.4133	-6.3861	1.87018	-3.41469	0.000638536	0.00520856
ENSG00000227059	ANHX	17.3357	-7.12798	1.93209	-3.68926	0.000224911	0.00221796
ENSG00000227098	AC073636.1	16.1172	-7.01425	1.71011	-4.10164	4.10225e-05	0.000541654
ENSG00000227128	LBX1-AS1	18.4335	-6.27654	1.59546	-3.93399	8.35458e-05	0.00097692
ENSG00000227175	AL590677.2	9.53974	-6.27036	1.94978	-3.21593	0.00130024	0.00925348
ENSG00000227195	MIR663AHG	22.4251	-6.24244	1.80034	-3.46736	0.00052559	0.0044385
ENSG00000227543	SPAG5-AS1	51.8057	-7.16167	1.34568	-5.32196	1.02656e-07	3.51497e-06
ENSG00000227713	AC092159.1	17.4605	-7.13262	1.79262	-3.97889	6.92391e-05	0.000837256
ENSG00000227741	AL121987.2	13.0638	-6.69784	1.82831	-3.6634	0.000248888	0.00241122
ENSG00000227802	DNAJB3	20.4517	-7.35339	2.29005	-3.21102	0.00132266	0.00938788
ENSG00000227868	TEX46	29.3319	-7.88325	1.673	-4.71204	2.45244e-06	5.30228e-05
ENSG00000227907	AL158837.1	15.8699	-6.99153	1.75348	-3.98724	6.68476e-05	0.0008131
ENSG00000227925	LINC01655	26.1841	-7.71606	2.22092	-3.47427	0.000512245	0.00434732
ENSG00000227953	LINC01341	84.3982	3.85511	1.16328	3.314	0.000919703	0.00700049
ENSG00000228075	BOD1L2	668.032	-9.5468	0.994196	-9.60253	7.80051e-22	1.8407e-18
ENSG00000228100	LINC01820	12.3784	-6.63539	1.90629	-3.48078	0.000499958	0.00426296
ENSG00000228140	AL031283.1	18.7692	-7.23046	1.68576	-4.28914	1.7937e-05	0.000277896
ENSG00000228141	AC105339.1	13.9363	-6.81516	1.88349	-3.61836	0.000296474	0.00278406
ENSG00000228253	MT-ATP8	5508.15	3.2174	0.718934	4.47524	7.63242e-06	0.000135416
ENSG00000228288	PCAT6	24.8566	-6.46836	1.6385	-3.94773	7.88959e-05	0.000930859
ENSG00000228290	TBX18-AS1	23.4432	-7.5514	1.68708	-4.47601	7.60526e-06	0.000135225
ENSG00000228309	LINC01350	47.6006	-8.58207	1.51519	-5.66401	1.47872e-08	6.93904e-07
ENSG00000228329	LINC01890	16.8366	-7.07171	1.74323	-4.05667	4.97772e-05	0.000641857
ENSG00000228422	LINC00687	41.4396	-4.92581	1.21652	-4.04909	5.14165e-05	0.000658764
ENSG00000228504	LINC01760	17.0522	-7.09194	2.07367	-3.41999	0.000626235	0.00513613
ENSG00000228636	LINC02663	21.851	-7.46052	1.69428	-4.40335	1.0659e-05	0.000179476
ENSG00000228679	AL034347.1	19.1439	-7.27098	1.87401	-3.8799	0.0001045	0.00118067
ENSG00000228740	GABRG3-AS1	41.5585	-8.38197	1.51085	-5.54785	2.89209e-08	1.22178e-06
ENSG00000228748	AL450306.1	31.4222	-7.0053	1.47795	-4.73989	2.13834e-06	4.71576e-05
ENSG00000228857	AC104653.1	12.2529	-6.60398	1.86156	-3.54755	0.000388835	0.00349064
ENSG00000228980	LINC01205	14.7251	-5.96533	1.83727	-3.24684	0.00116696	0.00849154
ENSG00000229089	ANKRD20A8P	140.137	-7.42473	1.17524	-6.31763	2.65606e-10	2.23841e-08
ENSG00000229240	LINC00710	52.9273	-4.99094	1.40953	-3.54086	0.000398824	0.00356096
ENSG00000229299	AL121845.1	22.4589	6.12356	1.81651	3.37105	0.000748814	0.00593233
ENSG00000229315	MCHR2-AS1	47.7905	-8.58239	1.52614	-5.62357	1.87046e-08	8.41862e-07
ENSG00000229547	UBE2DNL	15.5871	-6.97965	1.98282	-3.52007	0.00043144	0.00379474
ENSG00000229611	LINC02851	13.2516	-6.73419	1.91046	-3.5249	0.000423647	0.00373814
ENSG00000229688	CRPPA-AS1	23.2894	-7.53535	1.70688	-4.4147	1.01149e-05	0.000172245
ENSG00000229689	AC009237.3	40.287	6.45153	1.38032	4.67395	2.95458e-06	6.25689e-05
ENSG00000229766	AL021396.1	40.7489	-8.35343	1.52914	-5.46284	4.68579e-08	1.80841e-06
ENSG00000229807	XIST	22.104	-6.48125	1.72113	-3.7657	0.000166081	0.00173628
ENSG00000229900	HSPD1P21	44.13	4.18387	1.27007	3.29421	0.000987001	0.00740722
ENSG00000230010	AL049646.1	25.4125	-7.67507	1.85511	-4.13726	3.51485e-05	0.000474333
ENSG00000230013	CT70	29.4204	-5.15573	1.50132	-3.43412	0.000594474	0.00493195
ENSG00000230054	TEX53	45.1696	-8.50306	1.56403	-5.43663	5.42981e-08	2.0571e-06
ENSG00000230131	LINC02641	14.7468	-6.88686	1.73767	-3.96328	7.39255e-05	0.000884215
ENSG00000230148	HOXB-AS1	28.2697	-5.09088	1.38678	-3.67101	0.00024159	0.00235432
ENSG00000230289	AL358781.2	9.94622	-6.30545	1.94237	-3.24627	0.0011693	0.00849735
ENSG00000230314	ELOVL2-AS1	81.3187	-8.36995	1.6285	-5.13968	2.75205e-07	8.01464e-06
ENSG00000230387	AL118508.1	14.1547	-6.81169	1.89002	-3.60403	0.000313323	0.0029092
ENSG00000230454	U73166.1	14.8075	-6.89025	1.79444	-3.83979	0.000123142	0.00135875
ENSG00000230550	ERLNC1	14.4045	-6.86204	1.93729	-3.54207	0.000396993	0.00355037
ENSG00000230561	CCDC192	17.1793	-7.11002	1.75236	-4.05741	4.96207e-05	0.000640725
ENSG00000230590	FTX	259.388	3.38471	0.791284	4.27749	1.89009e-05	0.000290153
ENSG00000230601	TEX48	10.131	-6.35845	1.89095	-3.36257	0.000772192	0.00608982
ENSG00000230651	RGPD4-AS1	23.7331	-5.61608	1.49063	-3.76759	0.000164828	0.00172865
ENSG00000230768	LINC01676	14.8696	-6.89562	1.88498	-3.65819	0.000254003	0.00244544
ENSG00000230891	LINC00692	41.3531	-7.462	1.57496	-4.73788	2.15961e-06	4.75064e-05
ENSG00000230991	AC092625.1	9.60309	-6.25774	1.9317	-3.2395	0.00119739	0.00864825
ENSG00000231082	LINC02655	10.2583	-6.35786	1.99027	-3.19447	0.00140088	0.00982161
ENSG00000231163	CSMD2-AS1	24.4703	-7.61714	1.79418	-4.24548	2.18127e-05	0.000325821
ENSG00000231256	CFAP97D1	60.4742	-7.97804	1.34477	-5.93263	2.98117e-09	1.72782e-07
ENSG00000231532	LINC01249	14.901	-6.89787	1.84247	-3.74382	0.000181242	0.00185602
ENSG00000231538	DPP10-AS3	8.94766	-6.16304	1.91339	-3.22101	0.00127741	0.00912248
ENSG00000231597	AC007557.2	20.5466	-7.35746	1.68133	-4.37597	1.20894e-05	0.000201506
ENSG00000231784	DBIL5P	14.4021	-6.85104	1.80742	-3.7905	0.000150342	0.0016032
ENSG00000231898	MYO3B-AS1	22.3206	-7.48267	2.2538	-3.32003	0.000900078	0.00686403
ENSG00000231971	CT69	23.4553	-6.64147	1.71703	-3.86799	0.000109736	0.00123057
ENSG00000231976	FAM238B	79.2519	-7.74769	1.18064	-6.56226	5.29995e-11	5.82826e-09
ENSG00000232021	LEF1-AS1	27.5619	-6.87774	1.61788	-4.25107	2.12753e-05	0.000319478
ENSG00000232040	ZBED9	52.6813	-4.534	1.08469	-4.18001	2.91502e-05	0.00040979
ENSG00000232113	TEX50	13.5305	-6.75295	1.79365	-3.76493	0.000166599	0.00173949
ENSG00000232220	AC008440.1	66.8327	-8.12394	1.34241	-6.05175	1.43279e-09	9.13775e-08
ENSG00000232229	LINC00865	83.2501	-3.5185	0.853008	-4.12482	3.71028e-05	0.000495444
ENSG00000232537	AC092810.3	11.0369	-6.45359	1.88594	-3.42195	0.000621743	0.00510435
ENSG00000232624	LINC01517	14.7759	-6.89373	1.75313	-3.93224	8.41573e-05	0.00098241
ENSG00000232633	AC079465.1	10.4749	-6.39364	1.84195	-3.47112	0.000518296	0.00438586
ENSG00000232732	AC097717.1	55.1141	-6.81811	1.2302	-5.54226	2.98589e-08	1.23922e-06
ENSG00000232860	SMG7-AS1	41.8692	-8.39142	1.50633	-5.57079	2.53591e-08	1.09239e-06
ENSG00000232862	AL138787.1	18.3631	-7.20614	1.67702	-4.29699	1.73136e-05	0.000270309
ENSG00000233047	LINC01677	18.4068	-5.94072	1.82501	-3.25516	0.00113327	0.00827558
ENSG00000233086	LNCARSR	19.5809	-7.30094	1.83264	-3.98384	6.78096e-05	0.000823936
ENSG00000233183	AL138889.1	83.3707	-9.38883	1.52742	-6.14686	7.90308e-10	5.46206e-08
ENSG00000233237	LINC00472	63.6882	-5.32209	1.03778	-5.12836	2.92273e-07	8.38459e-06
ENSG00000233261	FAM238A	32.7367	-8.02795	1.72467	-4.65478	3.24326e-06	6.68816e-05
ENSG00000233286	MTND3P10	15.1834	7.91474	2.10068	3.76771	0.000164753	0.00172865
ENSG00000233288	AC092447.5	26.9465	-6.15443	1.87479	-3.28273	0.00102808	0.00764256
ENSG00000233355	CHRM3-AS2	84.8677	2.39864	0.710824	3.37445	0.000739638	0.00587444
ENSG00000233554	B4GALT1-AS1	21.7303	-7.44502	1.6244	-4.58323	4.57842e-06	8.93928e-05
ENSG00000233570	LINC00690	17.6156	-7.13241	1.72276	-4.1401	3.47157e-05	0.000469642
ENSG00000233620	AC093581.1	10.4442	-6.39323	1.86613	-3.42593	0.00061269	0.00504005
ENSG00000233847	ERCC8-AS1	10.5695	-6.38601	1.97972	-3.22572	0.00125656	0.00901257
ENSG00000234186	C16orf82	241.737	-10.0179	1.27542	-7.85453	4.01266e-15	2.00852e-12
ENSG00000234199	LINC01191	89.5618	-9.49203	1.44576	-6.56545	5.18759e-11	5.77731e-09
ENSG00000234215	CT66	29.1231	-6.94092	2.02403	-3.42927	0.000605216	0.00499508
ENSG00000234222	LIX1L-AS1	23.4777	-7.56196	1.71563	-4.40768	1.04481e-05	0.000177008
ENSG00000234263	MAP3K5-AS1	60.894	-8.93599	1.64337	-5.43759	5.40048e-08	2.05069e-06
ENSG00000234265	LINC01723	18.7679	-7.22916	1.67716	-4.31036	1.62992e-05	0.000255679
ENSG00000234284	ZNF879	26.3752	-6.07494	1.58027	-3.84424	0.000120924	0.00133697
ENSG00000234409	CCDC188	55.6731	-8.8084	1.51292	-5.82212	5.81063e-09	3.07628e-07
ENSG00000234511	C5orf58	171.982	-8.66183	1.25221	-6.91723	4.60557e-12	8.26899e-10
ENSG00000234776	C11orf94	33.514	-8.0697	1.53941	-5.24208	1.58781e-07	5.10261e-06
ENSG00000234855	SLIT1-AS1	12.1908	-6.61594	1.86424	-3.54886	0.000386904	0.00347519
ENSG00000234884	AL022329.1	21.1074	-7.40997	1.71293	-4.3259	1.51912e-05	0.00024151
ENSG00000234988	LINC01849	21.6707	-7.44747	1.93638	-3.84608	0.000120022	0.00132788
ENSG00000235054	LINC01777	16.9624	-7.09397	1.97872	-3.58513	0.00033691	0.00308999
ENSG00000235092	ID2-AS1	15.9643	-7.00831	1.98424	-3.53198	0.000412458	0.00365515
ENSG00000235243	AC093716.1	15.8708	-6.98271	1.85563	-3.76298	0.000167901	0.00175088
ENSG00000235358	AC093151.2	36.0999	-8.1791	1.53805	-5.31783	1.05013e-07	3.5839e-06
ENSG00000235436	DPY19L2P4	24.6014	-7.63116	1.97824	-3.85756	0.000114527	0.00127476
ENSG00000235478	LINC01664	22.0122	-7.45541	1.68036	-4.4368	9.13058e-06	0.000158423
ENSG00000235488	JARID2-AS1	63.1362	-8.98954	1.64054	-5.47961	4.26253e-08	1.66845e-06
ENSG00000235631	RNF148	31.735	-7.992	1.58996	-5.02654	4.99398e-07	1.31985e-05
ENSG00000235688	SNTG2-AS1	41.1491	-8.36812	1.55042	-5.39733	6.76393e-08	2.48459e-06
ENSG00000235779	AC079779.3	11.7229	-6.54107	1.86189	-3.51313	0.000442858	0.00387188
ENSG00000235823	OLMALINC	37.2166	5.7417	1.74262	3.29487	0.000984659	0.00739636
ENSG00000235824	LINC00837	36.1504	-6.16121	1.21626	-5.06569	4.06932e-07	1.10554e-05
ENSG00000235863	B3GALT4	26.8408	-7.75412	1.57868	-4.91177	9.02602e-07	2.24009e-05
ENSG00000235989	MORC2-AS1	101.452	-5.80992	1.23909	-4.68885	2.74744e-06	5.85578e-05
ENSG00000236024	PRRX2-AS1	15.4946	-6.96669	1.7602	-3.95791	7.56092e-05	0.000900096
ENSG00000236172	MIR7515HG	21.293	-7.41879	1.62086	-4.57708	4.71504e-06	9.15193e-05
ENSG00000236301	MRGPRG-AS1	12.1274	-6.61197	1.80992	-3.65318	0.000259014	0.00248311
ENSG00000236383	CCDC200	18.549	-7.21281	1.71816	-4.19798	2.69309e-05	0.000386386
ENSG00000236444	UBE2L5	39.3142	-8.30747	1.6077	-5.16729	2.37507e-07	7.0815e-06
ENSG00000236445	LINC00608	51.9096	-8.70317	1.4905	-5.83908	5.24914e-09	2.81511e-07
ENSG00000236529	AC093582.1	13.8106	-6.7825	1.92802	-3.51786	0.00043505	0.00381836
ENSG00000236678	LINC00347	20.0841	-6.41467	1.52797	-4.19816	2.69088e-05	0.000386386
ENSG00000236986	AL157938.2	20.6492	-6.45647	1.64702	-3.92009	8.85161e-05	0.00102748
ENSG00000236991	EDRF1-AS1	13.2806	-6.72946	1.79613	-3.74665	0.000179215	0.00183868
ENSG00000237037	NDUFA6-DT	14.311	-6.82899	1.81373	-3.76517	0.000166437	0.0017389
ENSG00000237159	CNTFR-AS1	15.0873	-6.92044	1.84034	-3.76041	0.000169635	0.00176673
ENSG00000237187	NR2F1-AS1	30.1425	-5.95248	1.396	-4.26396	2.00836e-05	0.000305752
ENSG00000237356	AL365295.1	73.1363	2.99435	0.803975	3.72443	0.000195756	0.00197889
ENSG00000237401	LINC01304	76.4073	-7.28604	1.17246	-6.21434	5.15402e-10	3.66958e-08
ENSG00000237412	PRSS56	13.3432	-6.7494	1.77469	-3.80314	0.000142875	0.00153347
ENSG00000237463	LRRC52-AS1	58.9598	-8.88759	1.56649	-5.67357	1.39851e-08	6.61907e-07
ENSG00000237524	TEX51	33.5454	-8.07162	1.53586	-5.25544	1.47673e-07	4.80171e-06
ENSG00000237605	DYRK3-AS1	33.4235	-8.07331	1.72847	-4.67078	3.00061e-06	6.33811e-05
ENSG00000237636	ANKRD26P3	135.111	-9.17396	1.43989	-6.37131	1.87422e-10	1.65552e-08
ENSG00000237649	KIFC1	31.5501	-7.9817	1.55206	-5.14266	2.7088e-07	7.91929e-06
ENSG00000237654	AP003025.1	11.5038	-6.53966	1.87188	-3.49364	0.000476479	0.00409708
ENSG00000237732	CT75	208.839	-5.89202	0.877722	-6.71285	1.90861e-11	2.56312e-09
ENSG00000237853	NFIA-AS1	38.6925	-8.2778	1.56797	-5.2793	1.29676e-07	4.32909e-06
ENSG00000237862	Z94160.1	171.525	-4.18388	1.30062	-3.21684	0.00129609	0.00923482
ENSG00000238007	AC024619.1	21.9492	-7.46163	1.65387	-4.51162	6.43341e-06	0.000118722
ENSG00000238098	ABCA17P	43.6157	-7.49269	1.38551	-5.4079	6.37693e-08	2.35647e-06
ENSG00000239039	SNORD13	134.535	-7.39158	1.09932	-6.72377	1.77079e-11	2.45797e-09
ENSG00000239649	MYADML	30.6004	-4.60575	1.36215	-3.38124	0.000721601	0.00576095
ENSG00000239877	IGSF11-AS1	21.5079	-7.43297	2.25795	-3.29191	0.000995097	0.00745105
ENSG00000239951	IGKV3-20	49.0473	9.59969	1.54198	6.22558	4.79788e-10	3.47594e-08
ENSG00000240021	TEX35	45.4807	-8.51526	1.53414	-5.55051	2.84832e-08	1.20637e-06
ENSG00000240204	SMKR1	148.892	-10.2239	1.4123	-7.23915	4.51522e-13	1.20294e-10
ENSG00000240280	TCAM1P	47.5377	-6.71752	1.50827	-4.45379	8.43694e-06	0.000148257
ENSG00000240563	L1TD1	14.5042	-5.26698	1.45535	-3.61906	0.000295677	0.00277973
ENSG00000240747	KRBOX1	128.104	-4.72708	1.37288	-3.44318	0.000574921	0.00479866
ENSG00000241131	LINC02032	40.7166	-8.35759	1.56653	-5.33509	9.54993e-08	3.32096e-06
ENSG00000241351	IGKV3-11	27.7091	6.75282	1.50879	4.47567	7.61731e-06	0.000135293
ENSG00000241449	AC092666.1	65.6431	-6.43238	1.19244	-5.39431	6.8789e-08	2.51941e-06
ENSG00000241560	ZBTB20-AS1	28.5951	-6.9209	1.55939	-4.4382	9.0713e-06	0.000157726
ENSG00000241679	AC018450.1	13.938	-6.8114	2.09216	-3.25568	0.00113121	0.00826421
ENSG00000241764	AC002467.1	44.1946	-5.31488	1.27827	-4.15786	3.21244e-05	0.00044293
ENSG00000242060	RPS3AP49	28.7268	6.2885	1.80228	3.48919	0.000484483	0.00415077
ENSG00000242125	SNHG3	81.6178	5.71469	1.63187	3.50193	0.000461897	0.00399875
ENSG00000242145	AC099542.2	13.4677	-6.74997	1.78751	-3.77619	0.000159247	0.00167865
ENSG00000242265	PEG10	235.725	2.3928	0.679075	3.52362	0.00042569	0.00375191
ENSG00000242512	LINC01206	311.392	-7.99171	1.15799	-6.90135	5.15114e-12	8.86319e-10
ENSG00000242588	AC108010.1	47.7619	7.1041	1.53291	4.63439	3.57991e-06	7.23781e-05
ENSG00000242686	AC107464.1	14.3736	-6.85515	1.86694	-3.67186	0.000240791	0.0023507
ENSG00000242732	RTL5	76.1464	3.24256	0.914323	3.54641	0.000390519	0.00350344
ENSG00000242950	ERVW-1	15.4944	-6.9618	1.71153	-4.0676	4.75e-05	0.00061586
ENSG00000243024	AC012158.1	15.4638	-6.94284	1.7831	-3.8937	9.87263e-05	0.0011269
ENSG00000243062	AL359853.2	14.9645	-6.91559	1.75098	-3.94955	7.82988e-05	0.000926326
ENSG00000243175	RPSAP36	20.3483	5.33374	1.47515	3.61572	0.000299518	0.00280627
ENSG00000243197	TUSC7	14.3089	-6.85591	1.79184	-3.82618	0.000130146	0.00142462
ENSG00000243290	IGKV1-12	8.69735	7.02905	1.9829	3.54484	0.000392855	0.00351908
ENSG00000243466	IGKV1-5	17.5719	8.07155	1.76717	4.56751	4.93549e-06	9.49468e-05
ENSG00000243636	AL445493.2	15.0906	-6.9274	1.88636	-3.67237	0.000240308	0.00234738
ENSG00000243660	ZNF487	41.9708	-7.47996	1.41349	-5.29186	1.2108e-07	4.06503e-06
ENSG00000243710	CFAP57	57.1116	-8.84244	1.4701	-6.01484	1.80063e-09	1.12237e-07
ENSG00000243926	TIPARP-AS1	26.0306	-7.71196	1.582	-4.87481	1.08915e-06	2.64569e-05
ENSG00000243978	RTL9	93.0001	3.8248	0.72565	5.27086	1.35788e-07	4.51297e-06
ENSG00000244219	TMEM225B	58.0535	-5.17002	1.08985	-4.74381	2.09735e-06	4.63775e-05
ENSG00000244234	GMCL2	49.7031	-7.72156	1.4713	-5.24811	1.53669e-07	4.95762e-06
ENSG00000244302	PEX5L-AS2	23.9414	-7.58599	1.63902	-4.62836	3.68575e-06	7.42454e-05
ENSG00000244564	PRICKLE2-DT	17.0538	-7.09297	1.68701	-4.20446	2.61702e-05	0.000377207
ENSG00000245532	NEAT1	2093.23	3.10516	0.713358	4.35288	1.34361e-05	0.000218658
ENSG00000245694	CRNDE	150.687	-7.5944	1.14228	-6.64843	2.96234e-11	3.62459e-09
ENSG00000245857	AF233439.1	54.5707	-7.85794	1.41161	-5.56664	2.59695e-08	1.10843e-06
ENSG00000246095	LINC01096	24.2228	-7.61141	1.63208	-4.66361	3.10707e-06	6.49961e-05
ENSG00000246283	AC090510.1	18.8631	-7.23192	1.71405	-4.2192	2.45168e-05	0.000358697
ENSG00000246705	H2AJ	772.795	-5.67798	0.683441	-8.30793	9.73838e-17	9.46227e-14
ENSG00000246763	RGMB-AS1	67.6173	-8.13611	1.33408	-6.09865	1.06967e-09	7.01144e-08
ENSG00000246851	AL157938.3	10.2268	-6.34475	1.93152	-3.28486	0.00102035	0.00760908
[truncated: 361 more rows]

## Sheet: deg_TFs
ensembol	gene.name	baseMean	log2FoldChange	lfcSE	stat	pvalue	padj
ENSG00000006047	YBX2	260.879	-8.34548	0.984904	-8.4734	2.38339e-17	2.62459e-14
ENSG00000008441	NFIX	76.5605	-3.59709	0.872415	-4.12314	3.73747e-05	0.000497867
ENSG00000009950	MLXIPL	513.83	2.8767	0.709935	4.05205	5.07698e-05	0.000651605
ENSG00000011590	ZBTB32	173.344	-9.50203	1.3084	-7.26231	3.80523e-13	1.04758e-10
ENSG00000025156	HSF2	76.2707	-4.34739	1.00778	-4.31385	1.60437e-05	0.000252461
ENSG00000028839	TBPL1	98.2544	-3.84111	0.734558	-5.22914	1.70303e-07	5.39937e-06
ENSG00000039600	SOX30	36.0352	-8.17865	1.58927	-5.14616	2.65869e-07	7.80038e-06
ENSG00000059728	MXD1	27.1246	-7.75536	1.70088	-4.55961	5.12499e-06	9.75284e-05
ENSG00000060138	YBX3	578.878	-2.86763	0.725569	-3.95225	7.742e-05	0.000917628
ENSG00000063438	AHRR	39.5633	-8.30902	1.51867	-5.47124	4.46888e-08	1.73687e-06
ENSG00000069667	RORA	237.717	3.11922	0.639459	4.8779	1.0722e-06	2.61604e-05
ENSG00000069812	HES2	12.3777	-6.61776	1.87052	-3.53792	0.000403288	0.00358918
ENSG00000079102	RUNX1T1	124.037	2.50161	0.743783	3.36336	0.000770012	0.00607695
ENSG00000079263	SP140	10.2579	-6.36394	1.93782	-3.28407	0.0010232	0.00762344
ENSG00000085644	ZNF213	47.4518	-6.16351	1.2448	-4.95139	7.36871e-07	1.87256e-05
ENSG00000088756	ARHGAP28	58.4382	-4.96868	1.19684	-4.1515	3.30301e-05	0.000453903
ENSG00000095794	CREM	144.996	-3.57997	1.06693	-3.35538	0.000792573	0.0062046
ENSG00000096654	ZNF184	13.9047	-6.78891	1.90731	-3.55941	0.000371693	0.00335315
ENSG00000101412	E2F1	17.2406	-7.12201	1.78125	-3.99832	6.37947e-05	0.000781142
ENSG00000101457	DNTTIP1	69.425	-3.29995	0.857694	-3.84746	0.000119347	0.00132307
ENSG00000102349	KLF8	55.1517	4.44589	1.34507	3.30532	0.000948678	0.00717503
ENSG00000102984	ZNF821	53.7166	-6.05581	1.18879	-5.09409	3.50428e-07	9.74472e-06
ENSG00000104728	ARHGEF10	239.818	1.92994	0.594683	3.24532	0.00117317	0.00851227
ENSG00000104903	LYL1	54.6052	-4.3894	1.25286	-3.5035	0.000459188	0.00398365
ENSG00000105672	ETV2	14.6206	-6.88203	1.73203	-3.97338	7.08605e-05	0.000853615
ENSG00000105732	ZNF574	44.6105	-5.49748	1.24854	-4.40313	1.067e-05	0.000179477
ENSG00000106554	CHCHD3	23.5593	-5.62995	1.61489	-3.48628	0.000489791	0.00418973
ENSG00000106852	LHX6	19.1755	-7.27176	1.86207	-3.9052	9.4148e-05	0.00108071
ENSG00000107175	CREB3	70.4444	-3.23811	0.949784	-3.40931	0.00065127	0.00529935
ENSG00000111206	FOXM1	28.4623	-6.87517	1.44377	-4.76195	1.91729e-06	4.30111e-05
ENSG00000111783	RFX4	193.152	-7.63875	1.21354	-6.29458	3.08234e-10	2.44779e-08
ENSG00000112511	PHF1	447.743	-2.35997	0.643968	-3.66474	0.000247594	0.0024015
ENSG00000116017	ARID3A	35.1396	-5.09702	1.26507	-4.02903	5.60079e-05	0.000705674
ENSG00000118156	ZNF541	69.0288	-9.11771	1.59128	-5.72978	1.00559e-08	4.9289e-07
ENSG00000118689	FOXO3	81.3515	2.61155	0.776811	3.36189	0.000774115	0.00609746
ENSG00000120093	HOXB3	17.0228	-7.08889	1.695	-4.18223	2.88665e-05	0.000406202
ENSG00000120669	SOHLH2	30.2093	-7.92068	1.55217	-5.10299	3.34335e-07	9.39208e-06
ENSG00000120738	EGR1	685.1	7.51959	1.00347	7.49357	6.7024e-14	2.30646e-11
ENSG00000122644	ARL4A	131.829	-4.54954	1.19133	-3.81888	0.000134061	0.00145877
ENSG00000123329	ARHGAP9	25.6671	-6.47707	1.72099	-3.76357	0.000167505	0.00174785
ENSG00000123358	NR4A1	139.873	4.51923	0.866258	5.21696	1.81886e-07	5.72266e-06
ENSG00000124251	TP53TG5	46.7317	-8.55437	1.49134	-5.73604	9.69163e-09	4.793e-07
ENSG00000125740	FOSB	395.979	8.46941	1.0555	8.02408	1.02292e-15	6.49871e-13
ENSG00000125878	TCF15	20.578	-7.36611	1.69527	-4.34509	1.39217e-05	0.00022562
ENSG00000128016	ZFP36	65.937	4.67183	1.2786	3.65388	0.00025831	0.0024778
ENSG00000128610	FEZF1	22.2937	-7.48278	1.75073	-4.2741	1.91915e-05	0.000294341
ENSG00000128805	ARHGAP22	11.1298	-6.47621	1.82727	-3.54419	0.000393818	0.00352388
ENSG00000131914	LIN28A	10.2256	-6.3579	1.85199	-3.433	0.000596935	0.00494741
ENSG00000134532	SOX5	56.9035	-7.92923	1.34623	-5.88997	3.86277e-09	2.13395e-07
ENSG00000134874	DZIP1	109.9	-8.72864	1.4429	-6.04937	1.45414e-09	9.23824e-08
ENSG00000134884	ARGLU1	1223.19	2.46937	0.590448	4.1822	2.88704e-05	0.000406202
ENSG00000136449	MYCBPAP	334.717	-3.43199	0.852705	-4.02483	5.70162e-05	0.000715758
ENSG00000136950	ARPC5L	133.383	-2.54038	0.671878	-3.78102	0.000156188	0.00164956
ENSG00000137135	ARHGEF39	9.19638	-6.21761	1.92998	-3.22159	0.00127482	0.00911579
ENSG00000137309	HMGA1	98.9946	-6.35779	0.975154	-6.51978	7.04113e-11	7.1353e-09
ENSG00000138378	STAT4	49.0873	-5.99082	1.14139	-5.2487	1.53178e-07	4.95762e-06
ENSG00000139445	FOXN4	18.3009	-7.19087	1.68451	-4.26881	1.96515e-05	0.000300011
ENSG00000139800	ZIC5	12.3317	-5.07656	1.56248	-3.24904	0.00115795	0.00842971
ENSG00000140396	NCOA2	187.263	2.49983	0.71257	3.50819	0.000451174	0.00393064
ENSG00000142025	DMRTC2	48.5445	-8.60365	1.52525	-5.64083	1.69236e-08	7.70094e-07
ENSG00000142528	ZNF473	43.0608	-7.5188	1.41197	-5.32504	1.00933e-07	3.48387e-06
ENSG00000143006	DMRTB1	84.4226	-8.46329	1.30826	-6.4691	9.85891e-11	9.69342e-09
ENSG00000143373	ZNF687	35.225	-2.869	0.874008	-3.28258	0.00102863	0.00764323
ENSG00000143390	RFX5	25.0926	-5.69286	1.56604	-3.63519	0.000277781	0.00262944
ENSG00000143761	ARF1	177.494	-2.08496	0.621515	-3.35464	0.00079469	0.00621292
ENSG00000144485	HES6	20.1023	-4.88102	1.48989	-3.2761	0.00105252	0.00778573
ENSG00000146376	ARHGAP18	97.3703	2.32799	0.686752	3.38985	0.000699305	0.0056292
ENSG00000147180	ZNF711	358.238	2.30289	0.666633	3.45452	0.000551275	0.00462466
ENSG00000150347	ARID5B	101.161	2.84744	0.840266	3.38873	0.000702169	0.0056495
ENSG00000152926	ZNF117	130.447	4.86131	1.10621	4.39455	1.11002e-05	0.000185769
ENSG00000153879	CEBPG	88.0938	-5.88131	1.22421	-4.80416	1.55403e-06	3.60021e-05
ENSG00000154479	CCDC173	220.404	-8.75791	1.07751	-8.12792	4.3673e-16	3.22509e-13
ENSG00000154832	CXXC1	126.409	-2.53994	0.736745	-3.44751	0.000565777	0.00472711
ENSG00000156219	ART3	96.8723	-7.2985	1.22791	-5.94382	2.78451e-09	1.64059e-07
ENSG00000156853	ZNF689	103.466	-5.51309	1.06817	-5.16124	2.45318e-07	7.26193e-06
ENSG00000157343	ARMC12	22.3525	-7.48338	1.64099	-4.56028	5.1085e-06	9.7439e-05
ENSG00000159915	ZNF233	15.916	-5.45223	1.47115	-3.70609	0.000210483	0.00209823
ENSG00000160199	PKNOX1	62.0223	-2.8596	0.802716	-3.5624	0.000367474	0.00331871
ENSG00000164299	SPZ1	22.321	-7.49572	1.71321	-4.37525	1.21295e-05	0.000201971
ENSG00000164620	RELL2	9.91432	-6.30083	1.9108	-3.29748	0.000975567	0.00735147
ENSG00000165309	ARMC3	47.7896	-8.58524	1.50009	-5.72313	1.04576e-08	5.11063e-07
ENSG00000165643	SOHLH1	19.2043	-7.27473	1.67759	-4.33641	1.44829e-05	0.000233393
ENSG00000165801	ARHGEF40	82.9079	2.94313	0.820582	3.58664	0.000334972	0.00307392
ENSG00000166268	MYRFL	21.3878	-7.41095	1.79345	-4.13223	3.59266e-05	0.000482861
ENSG00000166432	ZMAT1	152.395	3.17044	0.884704	3.58362	0.000338865	0.00310448
ENSG00000166669	ATF7IP2	405.167	2.1902	0.590761	3.70743	0.000209377	0.00208846
ENSG00000166960	CCDC178	21.8842	-7.45683	1.63502	-4.56069	5.09855e-06	9.7439e-05
ENSG00000167157	PRRX2	28.5917	-7.84714	1.7603	-4.45784	8.27897e-06	0.000145791
ENSG00000167311	ART5	66.817	-9.06467	1.53498	-5.9054	3.51798e-09	1.97653e-07
ENSG00000167554	ZNF610	28.9841	-4.9632	1.29685	-3.82713	0.000129648	0.00142011
ENSG00000168152	THAP9	18.3952	-7.20872	1.72743	-4.17309	3.00498e-05	0.000419226
ENSG00000169083	AR	194.122	3.02045	0.755017	4.00051	6.3206e-05	0.000775659
ENSG00000169126	ARMC4	45.4208	-8.51664	1.52446	-5.58665	2.31491e-08	1.01158e-06
ENSG00000169594	BNC1	18.1112	-7.19253	1.6874	-4.26249	2.02162e-05	0.000307205
ENSG00000169856	ONECUT1	16.0871	-6.01793	1.70157	-3.53669	0.000405182	0.00360409
ENSG00000170345	FOS	399.642	9.68539	1.20978	8.0059	1.18595e-15	7.25535e-13
ENSG00000170561	IRX2	16.7747	-7.07072	1.79032	-3.94941	7.83435e-05	0.000926326
ENSG00000170948	MBD3L1	20.4543	-5.31011	1.3147	-4.03903	5.36728e-05	0.000683026
ENSG00000171223	JUNB	211.59	6.26909	0.920381	6.8114	9.66518e-12	1.47824e-09
ENSG00000171467	ZNF318	119.52	-3.79828	1.04571	-3.63224	0.000280976	0.00265664
ENSG00000171604	CXXC5	47.3422	-3.05	0.916604	-3.3275	0.000876291	0.00673549
ENSG00000171940	ZNF217	50.8191	-3.69212	0.93017	-3.9693	7.20834e-05	0.000865316
ENSG00000172059	KLF11	17.0823	-7.10489	1.72285	-4.12391	3.72495e-05	0.000497001
ENSG00000172818	OVOL1	55.708	-6.21432	1.12306	-5.53339	3.14096e-08	1.2874e-06
ENSG00000173068	BNC2	40.7188	-7.38375	1.48895	-4.95902	7.08506e-07	1.81443e-05
ENSG00000174279	EVX2	15.8692	-6.97857	1.86105	-3.7498	0.000176979	0.00182367
ENSG00000175279	CENPS	60.0108	-4.02493	0.985128	-4.08569	4.39459e-05	0.000574287
ENSG00000176083	ZNF683	89.3864	-8.58233	1.31054	-6.54868	5.80492e-11	6.26703e-09
ENSG00000176160	HSF5	104.758	-8.80812	1.31402	-6.7032	2.03899e-11	2.6944e-09
ENSG00000176165	FOXG1	20.5548	-6.44074	1.52033	-4.23641	2.27119e-05	0.000337067
ENSG00000176407	KCMF1	119.207	-2.83846	0.830938	-3.41597	0.00063556	0.00518941
ENSG00000177133	PRDM16-DT	34.1122	-7.178	1.56081	-4.59889	4.24744e-06	8.38395e-05
ENSG00000177606	JUN	430.372	5.85147	0.83885	6.97559	3.046e-12	5.7832e-10
ENSG00000178177	LCORL	28.5522	-3.02174	0.931045	-3.24553	0.00117231	0.00851227
ENSG00000181449	SOX2	130.934	4.12948	0.766358	5.38845	7.1067e-08	2.57431e-06
ENSG00000182141	ZNF708	40.693	4.67028	1.43968	3.24396	0.0011788	0.00854385
ENSG00000182645	CCDC172	29.9918	-7.91239	1.55914	-5.07484	3.87816e-07	1.05709e-05
ENSG00000184058	TBX1	20.7006	-7.3687	1.94847	-3.78179	0.000155706	0.00164558
ENSG00000185670	ZBTB3	13.4688	-6.74333	1.80338	-3.73927	0.000184557	0.00188179
ENSG00000185697	MYBL1	23.348	-5.9125	1.38924	-4.25593	2.08182e-05	0.000314616
ENSG00000186020	ZNF529	52.9325	-3.83496	1.12974	-3.39455	0.000687406	0.00554964
ENSG00000186300	ZNF555	25.0361	-7.65813	1.85543	-4.12742	3.66851e-05	0.000490659
ENSG00000187187	ZNF546	82.1005	-7.55595	1.30414	-5.79381	6.88057e-09	3.5406e-07
ENSG00000196357	ZNF565	10.32	-6.3788	1.95185	-3.26809	0.00108277	0.0079845
ENSG00000196418	ZNF124	14.6524	-6.86778	1.91889	-3.57903	0.000344866	0.00314897
ENSG00000196437	ZNF569	35.1422	-5.49641	1.29852	-4.23283	2.3077e-05	0.000341178
ENSG00000196460	RFX8	12.8459	-6.69224	1.89478	-3.53193	0.000412537	0.00365515
ENSG00000197024	ZNF398	17.7081	-7.14995	1.66818	-4.28608	1.81854e-05	0.000280473
ENSG00000197070	ARRDC1	61.8989	-5.10515	1.36003	-3.75371	0.000174239	0.00180218
ENSG00000197279	ZNF165	32.2338	-4.47612	1.38755	-3.22592	0.00125567	0.00901008
ENSG00000197647	ZNF433	51.337	-4.85974	0.981117	-4.95327	7.29758e-07	1.85734e-05
ENSG00000198520	ARMH1	23.5299	-5.10345	1.41512	-3.60638	0.000310496	0.00288782
ENSG00000198597	ZNF536	60.6817	4.36151	1.21305	3.59548	0.000323791	0.00298959
ENSG00000204789	ZNF204P	11.097	-6.4827	1.89324	-3.42412	0.000616788	0.00506871
ENSG00000205301	MGAT4D	163.754	-7.44152	1.16768	-6.37289	1.85495e-10	1.65552e-08
ENSG00000214114	MYCBP	11.0661	-6.48973	1.93155	-3.35986	0.000779834	0.0061286
ENSG00000214575	CPEB1	61.1913	-7.15351	1.36455	-5.24238	1.5852e-07	5.10261e-06
ENSG00000214694	ARHGEF33	15.6494	-6.97838	1.70622	-4.08997	4.31424e-05	0.000566026
ENSG00000227059	ANHX	17.3357	-7.12798	1.93209	-3.68926	0.000224911	0.00221796
ENSG00000227128	LBX1-AS1	18.4335	-6.27654	1.59546	-3.93399	8.35458e-05	0.00097692
ENSG00000228290	TBX18-AS1	23.4432	-7.5514	1.68708	-4.47601	7.60526e-06	0.000135225
ENSG00000232021	LEF1-AS1	27.5619	-6.87774	1.61788	-4.25107	2.12753e-05	0.000319478
ENSG00000232040	ZBED9	52.6813	-4.534	1.08469	-4.18001	2.91502e-05	0.00040979
ENSG00000234284	ZNF879	26.3752	-6.07494	1.58027	-3.84424	0.000120924	0.00133697
ENSG00000236024	PRRX2-AS1	15.4946	-6.96669	1.7602	-3.95791	7.56092e-05	0.000900096
ENSG00000237187	NR2F1-AS1	30.1425	-5.95248	1.396	-4.26396	2.00836e-05	0.000305752
ENSG00000237853	NFIA-AS1	38.6925	-8.2778	1.56797	-5.2793	1.29676e-07	4.32909e-06
ENSG00000241560	ZBTB20-AS1	28.5951	-6.9209	1.55939	-4.4382	9.0713e-06	0.000157726
ENSG00000243660	ZNF487	41.9708	-7.47996	1.41349	-5.29186	1.2108e-07	4.06503e-06
ENSG00000248309	MEF2C-AS1	10.8494	-6.4474	1.83995	-3.50412	0.000458111	0.0039785
ENSG00000249961	TERB1	23.5994	-7.56058	1.66859	-4.53112	5.86721e-06	0.000109881
ENSG00000255359	CCDC179	18.2693	-7.18698	1.71357	-4.19417	2.73876e-05	0.000389989
ENSG00000256120	SOX5-AS1	13.0616	-6.71295	1.80107	-3.72721	0.000193614	0.00196445
ENSG00000256294	AC021092.2	38.5116	-5.99702	1.66178	-3.6088	0.000307613	0.00286424
ENSG00000259456	ADNP-AS1	27.2783	-6.7946	1.47936	-4.59293	4.37057e-06	8.574e-05
ENSG00000259482	RORA-AS2	15.5272	-6.94809	1.79371	-3.87359	0.000107246	0.00120635
ENSG00000260630	SNAI3-AS1	10.1642	-6.34353	1.89549	-3.34664	0.000817987	0.00635836
ENSG00000266916	ZNF793-AS1	29.5537	-6.92918	1.4513	-4.77447	1.80183e-06	4.10518e-05
ENSG00000268095	ZNF649-AS1	29.7378	-7.90295	1.62824	-4.85368	1.21189e-06	2.91383e-05
ENSG00000275410	HNF1B	23.912	-5.92969	1.61184	-3.67883	0.000234303	0.00229717
ENSG00000276644	DACH1	18.1745	-7.18329	1.92218	-3.73706	0.000186183	0.00189487
ENSG00000285533	RELA-DT	17.1864	-6.17715	1.5707	-3.93273	8.39861e-05	0.000981105
